# Supplementary material for: Benchmarking different approaches for Norovirus genome assembly in metagenome samples
Source: BMC Genomics. 2021 Nov 24;22:849. doi: 10.1186/s12864-021-08067-2 (PMC8611953; doi:10.1186/s12864-021-08067-2)
Supplement: Supplementary file 1 — Additional file 1. BLAST results for contigs >7 kb obtained with the 4 approaches and 2 assemblers tested. [file 12864_2021_8067_MOESM1_ESM.xlsx]

## Sheet: Sheet1
Additional File 1: BLAST results for contigs over 7k (pident > 95 & alignment length > 5000)
sample	kmerlength	contigID	length	ref	pident	alignment_length	genotype
Sample A human filter SPAdes (pA)	all-final_contigs	1	7239	gi|1935524143|gb|MW284783.1| Norovirus GII isolate P1D3 nonstructural polyprotein (ORF1) gene, partial cds; VP1 (ORF2) gene, complete cds; and VP2 (ORF3) gene, partial cds	98.033	7169	GII.4[P4]
Sample A human filter SPAdes (pA)	all-final_contigs	1	7239	gi|1935524139|gb|MW284782.1| Norovirus GII isolate P1D5 nonstructural polyprotein (ORF1) gene, partial cds; VP1 (ORF2) gene, complete cds; and VP2 (ORF3) gene, partial cds	98.033	7169	GII.4[P4]
Sample A human filter SPAdes (pA)	all-final_contigs	1	7239	gi|1935524135|gb|MW284781.1| Norovirus GII isolate P1D6 nonstructural polyprotein (ORF1) gene, partial cds; VP1 (ORF2) gene, complete cds; and VP2 (ORF3) gene, partial cds	98.033	7167	GII.4[P4]
Sample A human filter SPAdes (pA)	all-final_contigs	1	7239	gi|511630463|emb|HF952134.1| Norovirus Hu/GII.4/C00007941/2011/UK complete genome	96.066	7219	GII.4[P4]
Sample A human filter SPAdes (pA)	all-final_contigs	1	7239	gi|511630451|emb|HF952131.1| Norovirus Hu/GII.4/C00007927/2010/UK complete genome	95.775	7219	GII.4[P4]
Sample A human filter SPAdes (pA)	all-final_contigs	1	7239	gi|511630439|emb|HF952128.1| Norovirus Hu/GII.4/C00007915/2010/UK complete genome	95.775	7219	GII.4[P4]
Sample A human filter SPAdes (pA)	all-final_contigs	1	7239	gi|511630403|emb|HF952119.1| Norovirus Hu/GII.4/C00006631/2011/UK complete genome	95.761	7219	GII.4[P4]
Sample A human filter SPAdes (pA)	all-final_contigs	1	7239	gi|472320445|gb|JX448566.1| Norovirus Hu/GII.4/Seoul/1071/2010/KOR, complete genome	95.83	7195	GII.4[P4]
Sample A human filter SPAdes (pA)	all-final_contigs	1	7239	gi|511630459|emb|HF952133.1| Norovirus Hu/GII.4/C00007934/2010/UK complete genome	95.733	7219	GII.4[P4]
Sample A human filter SPAdes (pA)	all-final_contigs	1	7239	gi|511630447|emb|HF952130.1| Norovirus Hu/GII.4/C00007918/2011/UK complete genome	95.65	7219	GII.4[P4]
Sample A human filter SPAdes (pA)	all-final_contigs	1	7239	gi|511630411|emb|HF952121.1| Norovirus Hu/GII.4/C00007879/2011/UK complete genome	95.637	7219	GII.4[P4]
Sample A human filter SPAdes (pA)	all-final_contigs	1	7239	gi|511630467|emb|HF952135.1| Norovirus Hu/GII.4/C00007952/2011/UK complete genome	95.637	7219	GII.4[P4]
Sample A human filter SPAdes (pA)	all-final_contigs	1	7239	gi|511630435|emb|HF952127.1| Norovirus Hu/GII.4/C00007905/2011/UK complete genome	95.609	7219	GII.4[P4]
Sample A human filter SPAdes (pA)	all-final_contigs	1	7239	gi|511630427|emb|HF952125.1| Norovirus Hu/GII.4/C00007893/2011/UK complete genome	95.609	7219	GII.4[P4]
Sample A human filter SPAdes (pA)	all-final_contigs	1	7239	gi|511630419|emb|HF952123.1| Norovirus Hu/GII.4/C00007881/2011/UK complete genome	95.595	7219	GII.4[P4]
Sample A human filter SPAdes (pA)	all-final_contigs	1	7239	gi|511630455|emb|HF952132.1| Norovirus Hu/GII.4/C00007928/2011/UK complete genome	95.456	7219	GII.4[P4]
Sample A human filter SPAdes (pA)	all-final_contigs	1	7239	gi|511630443|emb|HF952129.1| Norovirus Hu/GII.4/C00007916/2011/UK complete genome	95.456	7219	GII.4[P4]
Sample A human filter SPAdes (pA)	all-final_contigs	1	7239	gi|511630431|emb|HF952126.1| Norovirus Hu/GII.4/C00007904/2011/UK complete genome	95.456	7219	GII.4[P4]
Sample A human filter SPAdes (pA)	all-final_contigs	1	7239	gi|511630423|emb|HF952124.1| Norovirus Hu/GII.4/C00007892/2011/UK complete genome	95.456	7219	GII.4[P4]
Sample A human filter SPAdes (pA)	all-final_contigs	1	7239	gi|511630415|emb|HF952122.1| Norovirus Hu/GII.4/C00007880/2011/UK complete genome	95.456	7219	GII.4[P4]
Sample A human filter SPAdes (pA)	all-final_contigs	1	7239	gi|1935524131|gb|MW284780.1| Norovirus GII isolate P1D10 nonstructural polyprotein (ORF1) gene, partial cds; VP1 (ORF2) gene, complete cds; and VP2 (ORF3) gene, partial cds	97.936	5426	GII.4[P4]
Sample A human filter SPAdes (pA)	55-final_contigs	49034	7550	gi|1761024121|dbj|LC369255.1| Norovirus GII NoV/Hu/JP/2015/GII.P17-GII.17/TO-146 genomic RNA, nearly complete genome	99.616	7550	GII.17[P17]
Sample A human filter SPAdes (pA)	55-final_contigs	49034	7550	gi|1761024013|dbj|LC369227.1| Norovirus GII NoV/Hu/JP/2015/GII.P17-GII.17/KA-67 genomic RNA, nearly complete genome	99.603	7550	GII.17[P17]
Sample A human filter SPAdes (pA)	55-final_contigs	49034	7550	gi|1761024109|dbj|LC369252.1| Norovirus GII NoV/Hu/JP/2015/GII.P17-GII.17/SA-165 genomic RNA, nearly complete genome	99.589	7539	GII.17[P17]
Sample A human filter SPAdes (pA)	55-final_contigs	49034	7550	gi|1761024129|dbj|LC369257.1| Norovirus GII NoV/Hu/JP/2015/GII.P17-GII.17/TO-148 genomic RNA, nearly complete genome	99.523	7550	GII.17[P17]
Sample A human filter SPAdes (pA)	55-final_contigs	49034	7550	gi|1761023993|dbj|LC369220.1| Norovirus GII NoV/Hu/JP/2015/GII.P17-GII.17/GU-60 genomic RNA, nearly complete genome	99.523	7550	GII.17[P17]
Sample A human filter SPAdes (pA)	55-final_contigs	49034	7550	gi|1761024001|dbj|LC369222.1| Norovirus GII NoV/Hu/JP/2015/GII.P17-GII.17/HI-78 genomic RNA, nearly complete genome	99.51	7550	GII.17[P17]
Sample A human filter SPAdes (pA)	55-final_contigs	49034	7550	gi|1761023969|dbj|LC369214.1| Norovirus GII NoV/Hu/JP/2014/GII.P17-GII.17/AO-8 genomic RNA, complete genome	99.51	7550	GII.17[P17]
Sample A human filter SPAdes (pA)	55-final_contigs	49034	7550	gi|1761024093|dbj|LC369247.1| Norovirus GII NoV/Hu/JP/2015/GII.P17-GII.17/SA-148 genomic RNA, nearly complete genome	99.549	7540	GII.17[P17]
Sample A human filter SPAdes (pA)	55-final_contigs	49034	7550	gi|1761024005|dbj|LC369224.1| Norovirus GII NoV/Hu/JP/2015/GII.P17-GII.17/HI-80 genomic RNA, nearly complete genome	99.523	7545	GII.17[P17]
Sample A human filter SPAdes (pA)	55-final_contigs	49034	7550	gi|1761023985|dbj|LC369218.1| Norovirus GII NoV/Hu/JP/2015/GII.P17-GII.17/GU-58 genomic RNA, nearly complete genome	99.628	7520	GII.17[P17]
Sample A human filter SPAdes (pA)	55-final_contigs	49034	7550	gi|1761024009|dbj|LC369225.1| Norovirus GII NoV/Hu/JP/2015/GII.P17-GII.17/HI-82 genomic RNA, nearly complete genome	99.536	7540	GII.17[P17]
Sample A human filter SPAdes (pA)	55-final_contigs	49034	7550	gi|1761023981|dbj|LC369217.1| Norovirus GII NoV/Hu/JP/2015/GII.P17-GII.17/GU-57 genomic RNA, nearly complete genome	99.628	7518	GII.17[P17]
Sample A human filter SPAdes (pA)	55-final_contigs	49034	7550	gi|1761024081|dbj|LC369244.1| Norovirus GII NoV/Hu/JP/2016/GII.P17-GII.17/SA-116 genomic RNA, complete genome	99.523	7540	GII.17[P17]
Sample A human filter SPAdes (pA)	55-final_contigs	49034	7550	gi|1761024125|dbj|LC369256.1| Norovirus GII NoV/Hu/JP/2015/GII.P17-GII.17/TO-147 genomic RNA, nearly complete genome	99.496	7544	GII.17[P17]
Sample A human filter SPAdes (pA)	55-final_contigs	49034	7550	gi|1761023989|dbj|LC369219.1| Norovirus GII NoV/Hu/JP/2015/GII.P17-GII.17/GU-59 genomic RNA, complete genome	99.509	7541	GII.17[P17]
Sample A human filter SPAdes (pA)	55-final_contigs	49034	7550	gi|1761023973|dbj|LC369215.1| Norovirus GII NoV/Hu/JP/2015/GII.P17-GII.17/GU-55 genomic RNA, nearly complete genome	99.457	7550	GII.17[P17]
Sample A human filter SPAdes (pA)	55-final_contigs	49034	7550	gi|1761024101|dbj|LC369249.1| Norovirus GII NoV/Hu/JP/2015/GII.P17-GII.17/SA-150 genomic RNA, nearly complete genome	99.496	7540	GII.17[P17]
Sample A human filter SPAdes (pA)	55-final_contigs	49034	7550	gi|1761024097|dbj|LC369248.1| Norovirus GII NoV/Hu/JP/2015/GII.P17-GII.17/SA-149 genomic RNA, nearly complete genome	99.496	7540	GII.17[P17]
Sample A human filter SPAdes (pA)	55-final_contigs	49034	7550	gi|1761024085|dbj|LC369245.1| Norovirus GII NoV/Hu/JP/2015/GII.P17-GII.17/SA-145 genomic RNA, nearly complete genome	99.496	7539	GII.17[P17]
Sample A human filter SPAdes (pA)	55-final_contigs	49034	7550	gi|1761024073|dbj|LC369242.1| Norovirus GII NoV/Hu/JP/2015/GII.P17-GII.17/MI-93 genomic RNA, nearly complete genome	99.43	7550	GII.17[P17]
Sample A human filter SPAdes (pA)	55-final_contigs	49034	7550	gi|1761024113|dbj|LC369253.1| Norovirus GII NoV/Hu/JP/2015/GII.P17-GII.17/SA-172 genomic RNA, nearly complete genome	99.469	7540	GII.17[P17]
Sample A human filter SPAdes (pA)	55-final_contigs	49034	7550	gi|1761024117|dbj|LC369254.1| Norovirus GII NoV/Hu/JP/2015/GII.P17-GII.17/TO-144 genomic RNA, complete genome	99.495	7526	GII.17[P17]
Sample A human filter SPAdes (pA)	55-final_contigs	49034	7550	gi|1761024069|dbj|LC369241.1| Norovirus GII NoV/Hu/JP/2015/GII.P17-GII.17/MI-92 genomic RNA, complete genome	99.43	7539	GII.17[P17]
Sample A human filter SPAdes (pA)	55-final_contigs	49034	7550	gi|1761023977|dbj|LC369216.1| Norovirus GII NoV/Hu/JP/2015/GII.P17-GII.17/GU-56 genomic RNA, nearly complete genome	99.481	7518	GII.17[P17]
Sample A human filter SPAdes (pA)	55-final_contigs	49034	7550	gi|1761023997|dbj|LC369221.1| Norovirus GII NoV/Hu/JP/2015/GII.P17-GII.17/GU-69 genomic RNA, nearly complete genome	99.441	7520	GII.17[P17]
Sample A human filter SPAdes (pA)	55-final_contigs	49034	7550	gi|1761024133|dbj|LC369258.1| Norovirus GII NoV/Hu/JP/2015/GII.P17-GII.17/SA-169 genomic RNA, nearly complete genome	99.479	7484	GII.17[P17]
Sample A human filter SPAdes (pA)	55-final_contigs	49034	7550	gi|1761024037|dbj|LC369233.1| Norovirus GII NoV/Hu/JP/2015/GII.P17-GII.17/MI-84 genomic RNA, nearly complete genome	99.02	7550	GII.17[P17]
Sample A human filter SPAdes (pA)	55-final_contigs	49034	7550	gi|1761024065|dbj|LC369240.1| Norovirus GII NoV/Hu/JP/2015/GII.P17-GII.17/MI-91 genomic RNA, nearly complete genome	99.006	7545	GII.17[P17]
Sample A human filter SPAdes (pA)	55-final_contigs	49034	7550	gi|1761024077|dbj|LC369243.1| Norovirus GII NoV/Hu/JP/2015/GII.P17-GII.17/MI-94 genomic RNA, nearly complete genome	99.006	7542	GII.17[P17]
Sample A human filter SPAdes (pA)	55-final_contigs	49034	7550	gi|1761024061|dbj|LC369239.1| Norovirus GII NoV/Hu/JP/2015/GII.P17-GII.17/MI-90 genomic RNA, nearly complete genome	99.006	7542	GII.17[P17]
Sample A human filter SPAdes (pA)	55-final_contigs	49034	7550	gi|1761024053|dbj|LC369237.1| Norovirus GII NoV/Hu/JP/2015/GII.P17-GII.17/MI-88 genomic RNA, nearly complete genome	98.967	7550	GII.17[P17]
Sample A human filter SPAdes (pA)	55-final_contigs	49034	7550	gi|1761024017|dbj|LC369228.1| Norovirus GII NoV/Hu/JP/2014/GII.P17-GII.17/MI-77 genomic RNA, nearly complete genome	98.967	7550	GII.17[P17]
Sample A human filter SPAdes (pA)	55-final_contigs	49034	7550	gi|1761024041|dbj|LC369234.1| Norovirus GII NoV/Hu/JP/2015/GII.P17-GII.17/MI-85 genomic RNA, nearly complete genome	98.954	7550	GII.17[P17]
Sample A human filter SPAdes (pA)	55-final_contigs	49034	7550	gi|1761024033|dbj|LC369232.1| Norovirus GII NoV/Hu/JP/2015/GII.P17-GII.17/MI-83 genomic RNA, nearly complete genome	98.966	7545	GII.17[P17]
Sample A human filter SPAdes (pA)	55-final_contigs	49034	7550	gi|1761024045|dbj|LC369235.1| Norovirus GII NoV/Hu/JP/2015/GII.P17-GII.17/MI-86 genomic RNA, nearly complete genome	98.94	7550	GII.17[P17]
Sample A human filter SPAdes (pA)	55-final_contigs	49034	7550	gi|1761024025|dbj|LC369230.1| Norovirus GII NoV/Hu/JP/2014/GII.P17-GII.17/MI-80 genomic RNA, nearly complete genome	98.979	7540	GII.17[P17]
Sample A human filter SPAdes (pA)	55-final_contigs	49034	7550	gi|1761024021|dbj|LC369229.1| Norovirus GII NoV/Hu/JP/2014/GII.P17-GII.17/MI-79 genomic RNA, nearly complete genome	98.966	7540	GII.17[P17]
Sample A human filter SPAdes (pA)	55-final_contigs	49034	7550	gi|1761024049|dbj|LC369236.1| Norovirus GII NoV/Hu/JP/2015/GII.P17-GII.17/MI-87 genomic RNA, complete genome	98.926	7541	GII.17[P17]
Sample A human filter SPAdes (pA)	55-final_contigs	49034	7550	gi|1761024029|dbj|LC369231.1| Norovirus GII NoV/Hu/JP/2015/GII.P17-GII.17/MI-81 genomic RNA, nearly complete genome	98.886	7540	GII.17[P17]
Sample A human filter SPAdes (pA)	55-final_contigs	49034	7550	gi|1761024057|dbj|LC369238.1| Norovirus GII NoV/Hu/JP/2015/GII.P17-GII.17/MI-89 genomic RNA, nearly complete genome	98.86	7541	GII.17[P17]
Sample A human filter SPAdes (pA)	55-final_contigs	49034	7550	gi|1615642250|gb|MK789433.1| Norovirus GII isolate 3618 nonstructural polyprotein (ORF1) gene, partial cds; and VP1 (ORF2) and VP2 (ORF3) genes, complete cds	98.845	7535	GII.17[P17]
Sample A human filter SPAdes (pA)	55-final_contigs	49034	7550	gi|1761024089|dbj|LC369246.1| Norovirus GII NoV/Hu/JP/2015/GII.P17-GII.17/SA-146 genomic RNA, nearly complete genome	98.78	7540	GII.17[P17]
Sample A human filter SPAdes (pA)	55-final_contigs	49034	7550	gi|1799028351|gb|MN960578.1| Norovirus GII isolate SCD1042 nonstructural polyprotein (ORF1) gene, partial cds; and VP1 (ORF2) and VP2 (ORF3) genes, complete cds	98.865	7492	GII.17[P17]
Sample A human filter SPAdes (pA)	55-final_contigs	49034	7550	gi|1802476498|gb|MN996296.1| Norovirus GII isolate SCD1044_3 nonstructural polyprotein (ORF1) gene, partial cds; and VP1 (ORF2) and VP2 (ORF3) genes, complete cds	98.866	7410	GII.17[P17]
Sample A human filter SPAdes (pA)	55-final_contigs	49034	7550	gi|1802476514|gb|MN996300.1| Norovirus GII isolate SCD0162_3 nonstructural polyprotein (ORF1) gene, partial cds; and VP1 (ORF2) and VP2 (ORF3) genes, complete cds	98.864	7395	GII.17[P17]
Sample A human filter SPAdes (pA)	55-final_contigs	49034	7550	gi|1761024105|dbj|LC369251.1| Norovirus GII NoV/Hu/JP/2015/GII.P17-GII.17/SA-164 genomic RNA, nearly complete genome	97.255	7540	GII.17[P17]
Sample A human filter SPAdes (pA)	55-final_contigs	49034	7550	gi|2027319256|gb|MW661253.1| Norovirus GII isolate BMH15-067, complete genome	95.458	7551	GII.17[P17]
Sample A human filter SPAdes (pA)	77-final_contigs	21122	7350	gi|1761023985|dbj|LC369218.1| Norovirus GII NoV/Hu/JP/2015/GII.P17-GII.17/GU-58 genomic RNA, nearly complete genome	99.619	7350	GII.17[P17]
Sample A human filter SPAdes (pA)	77-final_contigs	21122	7350	gi|1761023981|dbj|LC369217.1| Norovirus GII NoV/Hu/JP/2015/GII.P17-GII.17/GU-57 genomic RNA, nearly complete genome	99.619	7350	GII.17[P17]
Sample A human filter SPAdes (pA)	77-final_contigs	21122	7350	gi|1761024121|dbj|LC369255.1| Norovirus GII NoV/Hu/JP/2015/GII.P17-GII.17/TO-146 genomic RNA, nearly complete genome	99.605	7350	GII.17[P17]
Sample A human filter SPAdes (pA)	77-final_contigs	21122	7350	gi|1761024013|dbj|LC369227.1| Norovirus GII NoV/Hu/JP/2015/GII.P17-GII.17/KA-67 genomic RNA, nearly complete genome	99.592	7350	GII.17[P17]
Sample A human filter SPAdes (pA)	77-final_contigs	21122	7350	gi|1761024109|dbj|LC369252.1| Norovirus GII NoV/Hu/JP/2015/GII.P17-GII.17/SA-165 genomic RNA, nearly complete genome	99.578	7350	GII.17[P17]
Sample A human filter SPAdes (pA)	77-final_contigs	21122	7350	gi|1761024093|dbj|LC369247.1| Norovirus GII NoV/Hu/JP/2015/GII.P17-GII.17/SA-148 genomic RNA, nearly complete genome	99.537	7350	GII.17[P17]
Sample A human filter SPAdes (pA)	77-final_contigs	21122	7350	gi|1761024085|dbj|LC369245.1| Norovirus GII NoV/Hu/JP/2015/GII.P17-GII.17/SA-145 genomic RNA, nearly complete genome	99.537	7350	GII.17[P17]
Sample A human filter SPAdes (pA)	77-final_contigs	21122	7350	gi|1761024009|dbj|LC369225.1| Norovirus GII NoV/Hu/JP/2015/GII.P17-GII.17/HI-82 genomic RNA, nearly complete genome	99.524	7350	GII.17[P17]
Sample A human filter SPAdes (pA)	77-final_contigs	21122	7350	gi|1761024129|dbj|LC369257.1| Norovirus GII NoV/Hu/JP/2015/GII.P17-GII.17/TO-148 genomic RNA, nearly complete genome	99.51	7350	GII.17[P17]
Sample A human filter SPAdes (pA)	77-final_contigs	21122	7350	gi|1761024081|dbj|LC369244.1| Norovirus GII NoV/Hu/JP/2016/GII.P17-GII.17/SA-116 genomic RNA, complete genome	99.51	7350	GII.17[P17]
Sample A human filter SPAdes (pA)	77-final_contigs	21122	7350	gi|1761024005|dbj|LC369224.1| Norovirus GII NoV/Hu/JP/2015/GII.P17-GII.17/HI-80 genomic RNA, nearly complete genome	99.51	7350	GII.17[P17]
Sample A human filter SPAdes (pA)	77-final_contigs	21122	7350	gi|1761023993|dbj|LC369220.1| Norovirus GII NoV/Hu/JP/2015/GII.P17-GII.17/GU-60 genomic RNA, nearly complete genome	99.51	7350	GII.17[P17]
Sample A human filter SPAdes (pA)	77-final_contigs	21122	7350	gi|1761024001|dbj|LC369222.1| Norovirus GII NoV/Hu/JP/2015/GII.P17-GII.17/HI-78 genomic RNA, nearly complete genome	99.497	7350	GII.17[P17]
Sample A human filter SPAdes (pA)	77-final_contigs	21122	7350	gi|1761023989|dbj|LC369219.1| Norovirus GII NoV/Hu/JP/2015/GII.P17-GII.17/GU-59 genomic RNA, complete genome	99.497	7350	GII.17[P17]
Sample A human filter SPAdes (pA)	77-final_contigs	21122	7350	gi|1761023969|dbj|LC369214.1| Norovirus GII NoV/Hu/JP/2014/GII.P17-GII.17/AO-8 genomic RNA, complete genome	99.497	7350	GII.17[P17]
Sample A human filter SPAdes (pA)	77-final_contigs	21122	7350	gi|1761024125|dbj|LC369256.1| Norovirus GII NoV/Hu/JP/2015/GII.P17-GII.17/TO-147 genomic RNA, nearly complete genome	99.483	7350	GII.17[P17]
Sample A human filter SPAdes (pA)	77-final_contigs	21122	7350	gi|1761024117|dbj|LC369254.1| Norovirus GII NoV/Hu/JP/2015/GII.P17-GII.17/TO-144 genomic RNA, complete genome	99.483	7350	GII.17[P17]
Sample A human filter SPAdes (pA)	77-final_contigs	21122	7350	gi|1761024101|dbj|LC369249.1| Norovirus GII NoV/Hu/JP/2015/GII.P17-GII.17/SA-150 genomic RNA, nearly complete genome	99.483	7350	GII.17[P17]
Sample A human filter SPAdes (pA)	77-final_contigs	21122	7350	gi|1761024097|dbj|LC369248.1| Norovirus GII NoV/Hu/JP/2015/GII.P17-GII.17/SA-149 genomic RNA, nearly complete genome	99.483	7350	GII.17[P17]
Sample A human filter SPAdes (pA)	77-final_contigs	21122	7350	gi|1761024113|dbj|LC369253.1| Norovirus GII NoV/Hu/JP/2015/GII.P17-GII.17/SA-172 genomic RNA, nearly complete genome	99.469	7350	GII.17[P17]
Sample A human filter SPAdes (pA)	77-final_contigs	21122	7350	gi|1761023977|dbj|LC369216.1| Norovirus GII NoV/Hu/JP/2015/GII.P17-GII.17/GU-56 genomic RNA, nearly complete genome	99.469	7350	GII.17[P17]
Sample A human filter SPAdes (pA)	77-final_contigs	21122	7350	gi|1761024069|dbj|LC369241.1| Norovirus GII NoV/Hu/JP/2015/GII.P17-GII.17/MI-92 genomic RNA, complete genome	99.456	7350	GII.17[P17]
Sample A human filter SPAdes (pA)	77-final_contigs	21122	7350	gi|1761023973|dbj|LC369215.1| Norovirus GII NoV/Hu/JP/2015/GII.P17-GII.17/GU-55 genomic RNA, nearly complete genome	99.442	7350	GII.17[P17]
Sample A human filter SPAdes (pA)	77-final_contigs	21122	7350	gi|1761023997|dbj|LC369221.1| Norovirus GII NoV/Hu/JP/2015/GII.P17-GII.17/GU-69 genomic RNA, nearly complete genome	99.429	7350	GII.17[P17]
Sample A human filter SPAdes (pA)	77-final_contigs	21122	7350	gi|1761024073|dbj|LC369242.1| Norovirus GII NoV/Hu/JP/2015/GII.P17-GII.17/MI-93 genomic RNA, nearly complete genome	99.415	7350	GII.17[P17]
Sample A human filter SPAdes (pA)	77-final_contigs	21122	7350	gi|1761024133|dbj|LC369258.1| Norovirus GII NoV/Hu/JP/2015/GII.P17-GII.17/SA-169 genomic RNA, nearly complete genome	99.467	7314	GII.17[P17]
Sample A human filter SPAdes (pA)	77-final_contigs	21122	7350	gi|1761024037|dbj|LC369233.1| Norovirus GII NoV/Hu/JP/2015/GII.P17-GII.17/MI-84 genomic RNA, nearly complete genome	99.034	7350	GII.17[P17]
Sample A human filter SPAdes (pA)	77-final_contigs	21122	7350	gi|1761024077|dbj|LC369243.1| Norovirus GII NoV/Hu/JP/2015/GII.P17-GII.17/MI-94 genomic RNA, nearly complete genome	99.02	7350	GII.17[P17]
Sample A human filter SPAdes (pA)	77-final_contigs	21122	7350	gi|1761024065|dbj|LC369240.1| Norovirus GII NoV/Hu/JP/2015/GII.P17-GII.17/MI-91 genomic RNA, nearly complete genome	99.02	7350	GII.17[P17]
Sample A human filter SPAdes (pA)	77-final_contigs	21122	7350	gi|1761024061|dbj|LC369239.1| Norovirus GII NoV/Hu/JP/2015/GII.P17-GII.17/MI-90 genomic RNA, nearly complete genome	99.02	7350	GII.17[P17]
Sample A human filter SPAdes (pA)	77-final_contigs	21122	7350	gi|1761024025|dbj|LC369230.1| Norovirus GII NoV/Hu/JP/2014/GII.P17-GII.17/MI-80 genomic RNA, nearly complete genome	98.993	7350	GII.17[P17]
Sample A human filter SPAdes (pA)	77-final_contigs	21122	7350	gi|1761024053|dbj|LC369237.1| Norovirus GII NoV/Hu/JP/2015/GII.P17-GII.17/MI-88 genomic RNA, nearly complete genome	98.98	7350	GII.17[P17]
Sample A human filter SPAdes (pA)	77-final_contigs	21122	7350	gi|1761024033|dbj|LC369232.1| Norovirus GII NoV/Hu/JP/2015/GII.P17-GII.17/MI-83 genomic RNA, nearly complete genome	98.98	7350	GII.17[P17]
Sample A human filter SPAdes (pA)	77-final_contigs	21122	7350	gi|1761024021|dbj|LC369229.1| Norovirus GII NoV/Hu/JP/2014/GII.P17-GII.17/MI-79 genomic RNA, nearly complete genome	98.98	7350	GII.17[P17]
Sample A human filter SPAdes (pA)	77-final_contigs	21122	7350	gi|1761024017|dbj|LC369228.1| Norovirus GII NoV/Hu/JP/2014/GII.P17-GII.17/MI-77 genomic RNA, nearly complete genome	98.98	7350	GII.17[P17]
Sample A human filter SPAdes (pA)	77-final_contigs	21122	7350	gi|1761024041|dbj|LC369234.1| Norovirus GII NoV/Hu/JP/2015/GII.P17-GII.17/MI-85 genomic RNA, nearly complete genome	98.966	7350	GII.17[P17]
Sample A human filter SPAdes (pA)	77-final_contigs	21122	7350	gi|1761024045|dbj|LC369235.1| Norovirus GII NoV/Hu/JP/2015/GII.P17-GII.17/MI-86 genomic RNA, nearly complete genome	98.952	7350	GII.17[P17]
Sample A human filter SPAdes (pA)	77-final_contigs	21122	7350	gi|1761024049|dbj|LC369236.1| Norovirus GII NoV/Hu/JP/2015/GII.P17-GII.17/MI-87 genomic RNA, complete genome	98.939	7350	GII.17[P17]
Sample A human filter SPAdes (pA)	77-final_contigs	21122	7350	gi|1761024029|dbj|LC369231.1| Norovirus GII NoV/Hu/JP/2015/GII.P17-GII.17/MI-81 genomic RNA, nearly complete genome	98.898	7350	GII.17[P17]
Sample A human filter SPAdes (pA)	77-final_contigs	21122	7350	gi|1761024057|dbj|LC369238.1| Norovirus GII NoV/Hu/JP/2015/GII.P17-GII.17/MI-89 genomic RNA, nearly complete genome	98.871	7350	GII.17[P17]
Sample A human filter SPAdes (pA)	77-final_contigs	21122	7350	gi|1799028351|gb|MN960578.1| Norovirus GII isolate SCD1042 nonstructural polyprotein (ORF1) gene, partial cds; and VP1 (ORF2) and VP2 (ORF3) genes, complete cds	98.857	7350	GII.17[P17]
Sample A human filter SPAdes (pA)	77-final_contigs	21122	7350	gi|1761024089|dbj|LC369246.1| Norovirus GII NoV/Hu/JP/2015/GII.P17-GII.17/SA-146 genomic RNA, nearly complete genome	98.748	7350	GII.17[P17]
Sample A human filter SPAdes (pA)	77-final_contigs	21122	7350	gi|1802476498|gb|MN996296.1| Norovirus GII isolate SCD1044_3 nonstructural polyprotein (ORF1) gene, partial cds; and VP1 (ORF2) and VP2 (ORF3) genes, complete cds	98.859	7276	GII.17[P17]
Sample A human filter SPAdes (pA)	77-final_contigs	21122	7350	gi|1802476514|gb|MN996300.1| Norovirus GII isolate SCD0162_3 nonstructural polyprotein (ORF1) gene, partial cds; and VP1 (ORF2) and VP2 (ORF3) genes, complete cds	98.858	7271	GII.17[P17]
Sample A human filter SPAdes (pA)	77-final_contigs	21122	7350	gi|1761024105|dbj|LC369251.1| Norovirus GII NoV/Hu/JP/2015/GII.P17-GII.17/SA-164 genomic RNA, nearly complete genome	97.224	7350	GII.17[P17]
Sample A human filter SPAdes (pA)	77-final_contigs	21122	7350	gi|2027319256|gb|MW661253.1| Norovirus GII isolate BMH15-067, complete genome	95.443	7351	GII.17[P17]
Sample A human filter SPAdes (pA)	99-final_contigs	1	7239	gi|1935524143|gb|MW284783.1| Norovirus GII isolate P1D3 nonstructural polyprotein (ORF1) gene, partial cds; VP1 (ORF2) gene, complete cds; and VP2 (ORF3) gene, partial cds	98.033	7169	GII.4[P4]
Sample A human filter SPAdes (pA)	99-final_contigs	1	7239	gi|1935524139|gb|MW284782.1| Norovirus GII isolate P1D5 nonstructural polyprotein (ORF1) gene, partial cds; VP1 (ORF2) gene, complete cds; and VP2 (ORF3) gene, partial cds	98.033	7169	GII.4[P4]
Sample A human filter SPAdes (pA)	99-final_contigs	1	7239	gi|1935524135|gb|MW284781.1| Norovirus GII isolate P1D6 nonstructural polyprotein (ORF1) gene, partial cds; VP1 (ORF2) gene, complete cds; and VP2 (ORF3) gene, partial cds	98.033	7167	GII.4[P4]
Sample A human filter SPAdes (pA)	99-final_contigs	1	7239	gi|511630463|emb|HF952134.1| Norovirus Hu/GII.4/C00007941/2011/UK complete genome	96.066	7219	GII.4[P4]
Sample A human filter SPAdes (pA)	99-final_contigs	1	7239	gi|511630451|emb|HF952131.1| Norovirus Hu/GII.4/C00007927/2010/UK complete genome	95.775	7219	GII.4[P4]
Sample A human filter SPAdes (pA)	99-final_contigs	1	7239	gi|511630439|emb|HF952128.1| Norovirus Hu/GII.4/C00007915/2010/UK complete genome	95.775	7219	GII.4[P4]
Sample A human filter SPAdes (pA)	99-final_contigs	1	7239	gi|511630403|emb|HF952119.1| Norovirus Hu/GII.4/C00006631/2011/UK complete genome	95.761	7219	GII.4[P4]
Sample A human filter SPAdes (pA)	99-final_contigs	1	7239	gi|472320445|gb|JX448566.1| Norovirus Hu/GII.4/Seoul/1071/2010/KOR, complete genome	95.83	7195	GII.4[P4]
Sample A human filter SPAdes (pA)	99-final_contigs	1	7239	gi|511630459|emb|HF952133.1| Norovirus Hu/GII.4/C00007934/2010/UK complete genome	95.733	7219	GII.4[P4]
Sample A human filter SPAdes (pA)	99-final_contigs	1	7239	gi|511630447|emb|HF952130.1| Norovirus Hu/GII.4/C00007918/2011/UK complete genome	95.65	7219	GII.4[P4]
Sample A human filter SPAdes (pA)	99-final_contigs	1	7239	gi|511630411|emb|HF952121.1| Norovirus Hu/GII.4/C00007879/2011/UK complete genome	95.637	7219	GII.4[P4]
Sample A human filter SPAdes (pA)	99-final_contigs	1	7239	gi|511630467|emb|HF952135.1| Norovirus Hu/GII.4/C00007952/2011/UK complete genome	95.637	7219	GII.4[P4]
Sample A human filter SPAdes (pA)	99-final_contigs	1	7239	gi|511630435|emb|HF952127.1| Norovirus Hu/GII.4/C00007905/2011/UK complete genome	95.609	7219	GII.4[P4]
Sample A human filter SPAdes (pA)	99-final_contigs	1	7239	gi|511630427|emb|HF952125.1| Norovirus Hu/GII.4/C00007893/2011/UK complete genome	95.609	7219	GII.4[P4]
Sample A human filter SPAdes (pA)	99-final_contigs	1	7239	gi|511630419|emb|HF952123.1| Norovirus Hu/GII.4/C00007881/2011/UK complete genome	95.595	7219	GII.4[P4]
Sample A human filter SPAdes (pA)	99-final_contigs	1	7239	gi|511630455|emb|HF952132.1| Norovirus Hu/GII.4/C00007928/2011/UK complete genome	95.456	7219	GII.4[P4]
Sample A human filter SPAdes (pA)	99-final_contigs	1	7239	gi|511630443|emb|HF952129.1| Norovirus Hu/GII.4/C00007916/2011/UK complete genome	95.456	7219	GII.4[P4]
Sample A human filter SPAdes (pA)	99-final_contigs	1	7239	gi|511630431|emb|HF952126.1| Norovirus Hu/GII.4/C00007904/2011/UK complete genome	95.456	7219	GII.4[P4]
Sample A human filter SPAdes (pA)	99-final_contigs	1	7239	gi|511630423|emb|HF952124.1| Norovirus Hu/GII.4/C00007892/2011/UK complete genome	95.456	7219	GII.4[P4]
Sample A human filter SPAdes (pA)	99-final_contigs	1	7239	gi|511630415|emb|HF952122.1| Norovirus Hu/GII.4/C00007880/2011/UK complete genome	95.456	7219	GII.4[P4]
Sample A human filter SPAdes (pA)	99-final_contigs	1	7239	gi|1935524131|gb|MW284780.1| Norovirus GII isolate P1D10 nonstructural polyprotein (ORF1) gene, partial cds; VP1 (ORF2) gene, complete cds; and VP2 (ORF3) gene, partial cds	97.936	5426	GII.4[P4]
Sample C human filter SPAdes (pA)	77-final_contigs	2171	7553	gi|1761024121|dbj|LC369255.1| Norovirus GII NoV/Hu/JP/2015/GII.P17-GII.17/TO-146 genomic RNA, nearly complete genome	99.669	7553	GII.17[P17]
Sample C human filter SPAdes (pA)	77-final_contigs	2171	7553	gi|1761024013|dbj|LC369227.1| Norovirus GII NoV/Hu/JP/2015/GII.P17-GII.17/KA-67 genomic RNA, nearly complete genome	99.656	7553	GII.17[P17]
Sample C human filter SPAdes (pA)	77-final_contigs	2171	7553	gi|1761024109|dbj|LC369252.1| Norovirus GII NoV/Hu/JP/2015/GII.P17-GII.17/SA-165 genomic RNA, nearly complete genome	99.642	7540	GII.17[P17]
Sample C human filter SPAdes (pA)	77-final_contigs	2171	7553	gi|1761023993|dbj|LC369220.1| Norovirus GII NoV/Hu/JP/2015/GII.P17-GII.17/GU-60 genomic RNA, nearly complete genome	99.55	7553	GII.17[P17]
Sample C human filter SPAdes (pA)	77-final_contigs	2171	7553	gi|1761023985|dbj|LC369218.1| Norovirus GII NoV/Hu/JP/2015/GII.P17-GII.17/GU-58 genomic RNA, nearly complete genome	99.681	7521	GII.17[P17]
Sample C human filter SPAdes (pA)	77-final_contigs	2171	7553	gi|1761024001|dbj|LC369222.1| Norovirus GII NoV/Hu/JP/2015/GII.P17-GII.17/HI-78 genomic RNA, nearly complete genome	99.537	7553	GII.17[P17]
Sample C human filter SPAdes (pA)	77-final_contigs	2171	7553	gi|1761023969|dbj|LC369214.1| Norovirus GII NoV/Hu/JP/2014/GII.P17-GII.17/AO-8 genomic RNA, complete genome	99.537	7553	GII.17[P17]
Sample C human filter SPAdes (pA)	77-final_contigs	2171	7553	gi|1761023981|dbj|LC369217.1| Norovirus GII NoV/Hu/JP/2015/GII.P17-GII.17/GU-57 genomic RNA, nearly complete genome	99.681	7519	GII.17[P17]
Sample C human filter SPAdes (pA)	77-final_contigs	2171	7553	gi|1761024101|dbj|LC369249.1| Norovirus GII NoV/Hu/JP/2015/GII.P17-GII.17/SA-150 genomic RNA, nearly complete genome	99.576	7541	GII.17[P17]
Sample C human filter SPAdes (pA)	77-final_contigs	2171	7553	gi|1761024093|dbj|LC369247.1| Norovirus GII NoV/Hu/JP/2015/GII.P17-GII.17/SA-148 genomic RNA, nearly complete genome	99.576	7541	GII.17[P17]
Sample C human filter SPAdes (pA)	77-final_contigs	2171	7553	gi|1761024005|dbj|LC369224.1| Norovirus GII NoV/Hu/JP/2015/GII.P17-GII.17/HI-80 genomic RNA, nearly complete genome	99.549	7546	GII.17[P17]
Sample C human filter SPAdes (pA)	77-final_contigs	2171	7553	gi|1761024009|dbj|LC369225.1| Norovirus GII NoV/Hu/JP/2015/GII.P17-GII.17/HI-82 genomic RNA, nearly complete genome	99.562	7541	GII.17[P17]
Sample C human filter SPAdes (pA)	77-final_contigs	2171	7553	gi|1761024085|dbj|LC369245.1| Norovirus GII NoV/Hu/JP/2015/GII.P17-GII.17/SA-145 genomic RNA, nearly complete genome	99.549	7540	GII.17[P17]
Sample C human filter SPAdes (pA)	77-final_contigs	2171	7553	gi|1761024125|dbj|LC369256.1| Norovirus GII NoV/Hu/JP/2015/GII.P17-GII.17/TO-147 genomic RNA, nearly complete genome	99.523	7545	GII.17[P17]
Sample C human filter SPAdes (pA)	77-final_contigs	2171	7553	gi|1761023989|dbj|LC369219.1| Norovirus GII NoV/Hu/JP/2015/GII.P17-GII.17/GU-59 genomic RNA, complete genome	99.536	7542	GII.17[P17]
Sample C human filter SPAdes (pA)	77-final_contigs	2171	7553	gi|1761023973|dbj|LC369215.1| Norovirus GII NoV/Hu/JP/2015/GII.P17-GII.17/GU-55 genomic RNA, nearly complete genome	99.484	7553	GII.17[P17]
Sample C human filter SPAdes (pA)	77-final_contigs	2171	7553	gi|1761024097|dbj|LC369248.1| Norovirus GII NoV/Hu/JP/2015/GII.P17-GII.17/SA-149 genomic RNA, nearly complete genome	99.523	7541	GII.17[P17]
Sample C human filter SPAdes (pA)	77-final_contigs	2171	7553	gi|1761024081|dbj|LC369244.1| Norovirus GII NoV/Hu/JP/2016/GII.P17-GII.17/SA-116 genomic RNA, complete genome	99.523	7541	GII.17[P17]
Sample C human filter SPAdes (pA)	77-final_contigs	2171	7553	gi|1761024073|dbj|LC369242.1| Norovirus GII NoV/Hu/JP/2015/GII.P17-GII.17/MI-93 genomic RNA, nearly complete genome	99.457	7553	GII.17[P17]
Sample C human filter SPAdes (pA)	77-final_contigs	2171	7553	gi|1761024113|dbj|LC369253.1| Norovirus GII NoV/Hu/JP/2015/GII.P17-GII.17/SA-172 genomic RNA, nearly complete genome	99.496	7541	GII.17[P17]
Sample C human filter SPAdes (pA)	77-final_contigs	2171	7553	gi|1761024117|dbj|LC369254.1| Norovirus GII NoV/Hu/JP/2015/GII.P17-GII.17/TO-144 genomic RNA, complete genome	99.548	7527	GII.17[P17]
Sample C human filter SPAdes (pA)	77-final_contigs	2171	7553	gi|1761024129|dbj|LC369257.1| Norovirus GII NoV/Hu/JP/2015/GII.P17-GII.17/TO-148 genomic RNA, nearly complete genome	99.417	7553	GII.17[P17]
Sample C human filter SPAdes (pA)	77-final_contigs	2171	7553	gi|1761024069|dbj|LC369241.1| Norovirus GII NoV/Hu/JP/2015/GII.P17-GII.17/MI-92 genomic RNA, complete genome	99.456	7540	GII.17[P17]
Sample C human filter SPAdes (pA)	77-final_contigs	2171	7553	gi|1761023977|dbj|LC369216.1| Norovirus GII NoV/Hu/JP/2015/GII.P17-GII.17/GU-56 genomic RNA, nearly complete genome	99.508	7519	GII.17[P17]
Sample C human filter SPAdes (pA)	77-final_contigs	2171	7553	gi|1761023997|dbj|LC369221.1| Norovirus GII NoV/Hu/JP/2015/GII.P17-GII.17/GU-69 genomic RNA, nearly complete genome	99.468	7521	GII.17[P17]
Sample C human filter SPAdes (pA)	77-final_contigs	2171	7553	gi|1761024037|dbj|LC369233.1| Norovirus GII NoV/Hu/JP/2015/GII.P17-GII.17/MI-84 genomic RNA, nearly complete genome	99.113	7553	GII.17[P17]
Sample C human filter SPAdes (pA)	77-final_contigs	2171	7553	gi|1761024065|dbj|LC369240.1| Norovirus GII NoV/Hu/JP/2015/GII.P17-GII.17/MI-91 genomic RNA, nearly complete genome	99.099	7546	GII.17[P17]
Sample C human filter SPAdes (pA)	77-final_contigs	2171	7553	gi|1761024053|dbj|LC369237.1| Norovirus GII NoV/Hu/JP/2015/GII.P17-GII.17/MI-88 genomic RNA, nearly complete genome	99.06	7553	GII.17[P17]
Sample C human filter SPAdes (pA)	77-final_contigs	2171	7553	gi|1761024017|dbj|LC369228.1| Norovirus GII NoV/Hu/JP/2014/GII.P17-GII.17/MI-77 genomic RNA, nearly complete genome	99.06	7553	GII.17[P17]
Sample C human filter SPAdes (pA)	77-final_contigs	2171	7553	gi|1761024077|dbj|LC369243.1| Norovirus GII NoV/Hu/JP/2015/GII.P17-GII.17/MI-94 genomic RNA, nearly complete genome	99.099	7543	GII.17[P17]
Sample C human filter SPAdes (pA)	77-final_contigs	2171	7553	gi|1761024061|dbj|LC369239.1| Norovirus GII NoV/Hu/JP/2015/GII.P17-GII.17/MI-90 genomic RNA, nearly complete genome	99.099	7543	GII.17[P17]
Sample C human filter SPAdes (pA)	77-final_contigs	2171	7553	gi|1761024041|dbj|LC369234.1| Norovirus GII NoV/Hu/JP/2015/GII.P17-GII.17/MI-85 genomic RNA, nearly complete genome	99.047	7553	GII.17[P17]
Sample C human filter SPAdes (pA)	77-final_contigs	2171	7553	gi|1761024045|dbj|LC369235.1| Norovirus GII NoV/Hu/JP/2015/GII.P17-GII.17/MI-86 genomic RNA, nearly complete genome	99.033	7553	GII.17[P17]
Sample C human filter SPAdes (pA)	77-final_contigs	2171	7553	gi|1761024033|dbj|LC369232.1| Norovirus GII NoV/Hu/JP/2015/GII.P17-GII.17/MI-83 genomic RNA, nearly complete genome	99.059	7546	GII.17[P17]
Sample C human filter SPAdes (pA)	77-final_contigs	2171	7553	gi|1761024025|dbj|LC369230.1| Norovirus GII NoV/Hu/JP/2014/GII.P17-GII.17/MI-80 genomic RNA, nearly complete genome	99.072	7541	GII.17[P17]
Sample C human filter SPAdes (pA)	77-final_contigs	2171	7553	gi|1761024021|dbj|LC369229.1| Norovirus GII NoV/Hu/JP/2014/GII.P17-GII.17/MI-79 genomic RNA, nearly complete genome	99.058	7541	GII.17[P17]
Sample C human filter SPAdes (pA)	77-final_contigs	2171	7553	gi|1761024049|dbj|LC369236.1| Norovirus GII NoV/Hu/JP/2015/GII.P17-GII.17/MI-87 genomic RNA, complete genome	99.019	7542	GII.17[P17]
Sample C human filter SPAdes (pA)	77-final_contigs	2171	7553	gi|1761024029|dbj|LC369231.1| Norovirus GII NoV/Hu/JP/2015/GII.P17-GII.17/MI-81 genomic RNA, nearly complete genome	98.979	7541	GII.17[P17]
Sample C human filter SPAdes (pA)	77-final_contigs	2171	7553	gi|1761024057|dbj|LC369238.1| Norovirus GII NoV/Hu/JP/2015/GII.P17-GII.17/MI-89 genomic RNA, nearly complete genome	98.953	7542	GII.17[P17]
Sample C human filter SPAdes (pA)	77-final_contigs	2171	7553	gi|1761024089|dbj|LC369246.1| Norovirus GII NoV/Hu/JP/2015/GII.P17-GII.17/SA-146 genomic RNA, nearly complete genome	98.833	7541	GII.17[P17]
Sample C human filter SPAdes (pA)	77-final_contigs	2171	7553	gi|1799028351|gb|MN960578.1| Norovirus GII isolate SCD1042 nonstructural polyprotein (ORF1) gene, partial cds; and VP1 (ORF2) and VP2 (ORF3) genes, complete cds	98.892	7493	GII.17[P17]
Sample C human filter SPAdes (pA)	77-final_contigs	2171	7553	gi|1802476498|gb|MN996296.1| Norovirus GII isolate SCD1044_3 nonstructural polyprotein (ORF1) gene, partial cds; and VP1 (ORF2) and VP2 (ORF3) genes, complete cds	98.893	7410	GII.17[P17]
Sample C human filter SPAdes (pA)	77-final_contigs	2171	7553	gi|1802476514|gb|MN996300.1| Norovirus GII isolate SCD0162_3 nonstructural polyprotein (ORF1) gene, partial cds; and VP1 (ORF2) and VP2 (ORF3) genes, complete cds	98.864	7395	GII.17[P17]
Sample C human filter SPAdes (pA)	77-final_contigs	2171	7553	gi|1761024105|dbj|LC369251.1| Norovirus GII NoV/Hu/JP/2015/GII.P17-GII.17/SA-164 genomic RNA, nearly complete genome	97.388	7541	GII.17[P17]
Sample C human filter SPAdes (pA)	77-final_contigs	2171	7553	gi|2027319256|gb|MW661253.1| Norovirus GII isolate BMH15-067, complete genome	95.473	7554	GII.17[P17]
Sample B human filter SPAdes (pA)	55-final_contigs	19712	7284	gi|1938435031|gb|MW305627.1| Norovirus GII isolate Arg13737 nonstructural polyprotein (ORF1) gene, partial cds; and VP1 (ORF2) and VP2 (ORF3) genes, complete cds	98.595	7258	GII.2[P2]
Sample B human filter SPAdes (pA)	55-final_contigs	19712	7284	gi|1938435087|gb|MW305641.1| Norovirus GII isolate Arg14813 nonstructural polyprotein (ORF1) gene, partial cds; and VP1 (ORF2) and VP2 (ORF3) genes, complete cds	98.099	7259	GII.2[P2]
Sample B human filter SPAdes (pA)	55-final_contigs	19712	7284	gi|1938435083|gb|MW305640.1| Norovirus GII isolate Arg14811 nonstructural polyprotein (ORF1) gene, partial cds; and VP1 (ORF2) and VP2 (ORF3) genes, complete cds	98.099	7259	GII.2[P2]
Sample B human filter SPAdes (pA)	55-final_contigs	19712	7284	gi|1938434971|gb|MW305612.1| Norovirus GII isolate Arg9847 nonstructural polyprotein (ORF1) gene, partial cds; and VP1 (ORF2) and VP2 (ORF3) genes, complete cds	96.666	7259	GII.2[P2]
Sample B human filter SPAdes (pA)	77-final_contigs	12232	7233	gi|1938435031|gb|MW305627.1| Norovirus GII isolate Arg13737 nonstructural polyprotein (ORF1) gene, partial cds; and VP1 (ORF2) and VP2 (ORF3) genes, complete cds	98.612	7207	GII.2[P2]
Sample B human filter SPAdes (pA)	77-final_contigs	12232	7233	gi|1938435087|gb|MW305641.1| Norovirus GII isolate Arg14813 nonstructural polyprotein (ORF1) gene, partial cds; and VP1 (ORF2) and VP2 (ORF3) genes, complete cds	98.113	7208	GII.2[P2]
Sample B human filter SPAdes (pA)	77-final_contigs	12232	7233	gi|1938435083|gb|MW305640.1| Norovirus GII isolate Arg14811 nonstructural polyprotein (ORF1) gene, partial cds; and VP1 (ORF2) and VP2 (ORF3) genes, complete cds	98.113	7208	GII.2[P2]
Sample B human filter SPAdes (pA)	77-final_contigs	12232	7233	gi|1938434971|gb|MW305612.1| Norovirus GII isolate Arg9847 nonstructural polyprotein (ORF1) gene, partial cds; and VP1 (ORF2) and VP2 (ORF3) genes, complete cds	96.684	7208	GII.2[P2]
Sample D human filter SPAdes (pA)	all-final_contigs	2	7092	gi|1761023985|dbj|LC369218.1| Norovirus GII NoV/Hu/JP/2015/GII.P17-GII.17/GU-58 genomic RNA, nearly complete genome	99.524	6927	GII.17[P17]
Sample D human filter SPAdes (pA)	all-final_contigs	2	7092	gi|1761024121|dbj|LC369255.1| Norovirus GII NoV/Hu/JP/2015/GII.P17-GII.17/TO-146 genomic RNA, nearly complete genome	99.509	6925	GII.17[P17]
Sample D human filter SPAdes (pA)	all-final_contigs	2	7092	gi|1761023981|dbj|LC369217.1| Norovirus GII NoV/Hu/JP/2015/GII.P17-GII.17/GU-57 genomic RNA, nearly complete genome	99.523	6920	GII.17[P17]
Sample D human filter SPAdes (pA)	all-final_contigs	2	7092	gi|1761024013|dbj|LC369227.1| Norovirus GII NoV/Hu/JP/2015/GII.P17-GII.17/KA-67 genomic RNA, nearly complete genome	99.495	6925	GII.17[P17]
Sample D human filter SPAdes (pA)	all-final_contigs	2	7092	gi|1761024085|dbj|LC369245.1| Norovirus GII NoV/Hu/JP/2015/GII.P17-GII.17/SA-145 genomic RNA, nearly complete genome	99.466	6930	GII.17[P17]
Sample D human filter SPAdes (pA)	all-final_contigs	2	7092	gi|1761023989|dbj|LC369219.1| Norovirus GII NoV/Hu/JP/2015/GII.P17-GII.17/GU-59 genomic RNA, complete genome	99.438	6935	GII.17[P17]
Sample D human filter SPAdes (pA)	all-final_contigs	2	7092	gi|1761024109|dbj|LC369252.1| Norovirus GII NoV/Hu/JP/2015/GII.P17-GII.17/SA-165 genomic RNA, nearly complete genome	99.48	6920	GII.17[P17]
Sample D human filter SPAdes (pA)	all-final_contigs	2	7092	gi|1761023969|dbj|LC369214.1| Norovirus GII NoV/Hu/JP/2014/GII.P17-GII.17/AO-8 genomic RNA, complete genome	99.409	6935	GII.17[P17]
Sample D human filter SPAdes (pA)	all-final_contigs	2	7092	gi|1761024093|dbj|LC369247.1| Norovirus GII NoV/Hu/JP/2015/GII.P17-GII.17/SA-148 genomic RNA, nearly complete genome	99.465	6921	GII.17[P17]
Sample D human filter SPAdes (pA)	all-final_contigs	2	7092	gi|1761024081|dbj|LC369244.1| Norovirus GII NoV/Hu/JP/2016/GII.P17-GII.17/SA-116 genomic RNA, complete genome	99.394	6935	GII.17[P17]
Sample D human filter SPAdes (pA)	all-final_contigs	2	7092	gi|1761023993|dbj|LC369220.1| Norovirus GII NoV/Hu/JP/2015/GII.P17-GII.17/GU-60 genomic RNA, nearly complete genome	99.451	6921	GII.17[P17]
Sample D human filter SPAdes (pA)	all-final_contigs	2	7092	gi|1761024117|dbj|LC369254.1| Norovirus GII NoV/Hu/JP/2015/GII.P17-GII.17/TO-144 genomic RNA, complete genome	99.38	6935	GII.17[P17]
Sample D human filter SPAdes (pA)	all-final_contigs	2	7092	gi|1761024125|dbj|LC369256.1| Norovirus GII NoV/Hu/JP/2015/GII.P17-GII.17/TO-147 genomic RNA, nearly complete genome	99.422	6925	GII.17[P17]
Sample D human filter SPAdes (pA)	all-final_contigs	2	7092	gi|1761024009|dbj|LC369225.1| Norovirus GII NoV/Hu/JP/2015/GII.P17-GII.17/HI-82 genomic RNA, nearly complete genome	99.422	6923	GII.17[P17]
Sample D human filter SPAdes (pA)	all-final_contigs	2	7092	gi|1761024005|dbj|LC369224.1| Norovirus GII NoV/Hu/JP/2015/GII.P17-GII.17/HI-80 genomic RNA, nearly complete genome	99.408	6923	GII.17[P17]
Sample D human filter SPAdes (pA)	all-final_contigs	2	7092	gi|1761024001|dbj|LC369222.1| Norovirus GII NoV/Hu/JP/2015/GII.P17-GII.17/HI-78 genomic RNA, nearly complete genome	99.408	6923	GII.17[P17]
Sample D human filter SPAdes (pA)	all-final_contigs	2	7092	gi|1761024073|dbj|LC369242.1| Norovirus GII NoV/Hu/JP/2015/GII.P17-GII.17/MI-93 genomic RNA, nearly complete genome	99.365	6930	GII.17[P17]
Sample D human filter SPAdes (pA)	all-final_contigs	2	7092	gi|1761023973|dbj|LC369215.1| Norovirus GII NoV/Hu/JP/2015/GII.P17-GII.17/GU-55 genomic RNA, nearly complete genome	99.365	6930	GII.17[P17]
Sample D human filter SPAdes (pA)	all-final_contigs	2	7092	gi|1761024069|dbj|LC369241.1| Norovirus GII NoV/Hu/JP/2015/GII.P17-GII.17/MI-92 genomic RNA, complete genome	99.365	6929	GII.17[P17]
Sample D human filter SPAdes (pA)	all-final_contigs	2	7092	gi|1761024097|dbj|LC369248.1| Norovirus GII NoV/Hu/JP/2015/GII.P17-GII.17/SA-149 genomic RNA, nearly complete genome	99.393	6921	GII.17[P17]
Sample D human filter SPAdes (pA)	all-final_contigs	2	7092	gi|1761024101|dbj|LC369249.1| Norovirus GII NoV/Hu/JP/2015/GII.P17-GII.17/SA-150 genomic RNA, nearly complete genome	99.379	6923	GII.17[P17]
Sample D human filter SPAdes (pA)	all-final_contigs	2	7092	gi|1761023977|dbj|LC369216.1| Norovirus GII NoV/Hu/JP/2015/GII.P17-GII.17/GU-56 genomic RNA, nearly complete genome	99.393	6920	GII.17[P17]
Sample D human filter SPAdes (pA)	all-final_contigs	2	7092	gi|1761024113|dbj|LC369253.1| Norovirus GII NoV/Hu/JP/2015/GII.P17-GII.17/SA-172 genomic RNA, nearly complete genome	99.379	6920	GII.17[P17]
Sample D human filter SPAdes (pA)	all-final_contigs	2	7092	gi|1761023997|dbj|LC369221.1| Norovirus GII NoV/Hu/JP/2015/GII.P17-GII.17/GU-69 genomic RNA, nearly complete genome	99.35	6921	GII.17[P17]
Sample D human filter SPAdes (pA)	all-final_contigs	2	7092	gi|1761024129|dbj|LC369257.1| Norovirus GII NoV/Hu/JP/2015/GII.P17-GII.17/TO-148 genomic RNA, nearly complete genome	99.278	6929	GII.17[P17]
Sample D human filter SPAdes (pA)	all-final_contigs	2	7092	gi|1761024133|dbj|LC369258.1| Norovirus GII NoV/Hu/JP/2015/GII.P17-GII.17/SA-169 genomic RNA, nearly complete genome	99.36	6878	GII.17[P17]
Sample D human filter SPAdes (pA)	all-final_contigs	2	7092	gi|1761024037|dbj|LC369233.1| Norovirus GII NoV/Hu/JP/2015/GII.P17-GII.17/MI-84 genomic RNA, nearly complete genome	98.975	6925	GII.17[P17]
Sample D human filter SPAdes (pA)	all-final_contigs	2	7092	gi|1761024061|dbj|LC369239.1| Norovirus GII NoV/Hu/JP/2015/GII.P17-GII.17/MI-90 genomic RNA, nearly complete genome	98.989	6921	GII.17[P17]
Sample D human filter SPAdes (pA)	all-final_contigs	2	7092	gi|1761024077|dbj|LC369243.1| Norovirus GII NoV/Hu/JP/2015/GII.P17-GII.17/MI-94 genomic RNA, nearly complete genome	98.96	6923	GII.17[P17]
Sample D human filter SPAdes (pA)	all-final_contigs	2	7092	gi|1761024065|dbj|LC369240.1| Norovirus GII NoV/Hu/JP/2015/GII.P17-GII.17/MI-91 genomic RNA, nearly complete genome	98.96	6923	GII.17[P17]
Sample D human filter SPAdes (pA)	all-final_contigs	2	7092	gi|1761024053|dbj|LC369237.1| Norovirus GII NoV/Hu/JP/2015/GII.P17-GII.17/MI-88 genomic RNA, nearly complete genome	98.918	6930	GII.17[P17]
Sample D human filter SPAdes (pA)	all-final_contigs	2	7092	gi|1761024041|dbj|LC369234.1| Norovirus GII NoV/Hu/JP/2015/GII.P17-GII.17/MI-85 genomic RNA, nearly complete genome	98.932	6927	GII.17[P17]
Sample D human filter SPAdes (pA)	all-final_contigs	2	7092	gi|1761024049|dbj|LC369236.1| Norovirus GII NoV/Hu/JP/2015/GII.P17-GII.17/MI-87 genomic RNA, complete genome	98.903	6931	GII.17[P17]
Sample D human filter SPAdes (pA)	all-final_contigs	2	7092	gi|1761024025|dbj|LC369230.1| Norovirus GII NoV/Hu/JP/2014/GII.P17-GII.17/MI-80 genomic RNA, nearly complete genome	98.931	6925	GII.17[P17]
Sample D human filter SPAdes (pA)	all-final_contigs	2	7092	gi|1761024045|dbj|LC369235.1| Norovirus GII NoV/Hu/JP/2015/GII.P17-GII.17/MI-86 genomic RNA, nearly complete genome	98.917	6927	GII.17[P17]
Sample D human filter SPAdes (pA)	all-final_contigs	2	7092	gi|1761024033|dbj|LC369232.1| Norovirus GII NoV/Hu/JP/2015/GII.P17-GII.17/MI-83 genomic RNA, nearly complete genome	98.917	6925	GII.17[P17]
Sample D human filter SPAdes (pA)	all-final_contigs	2	7092	gi|1761024021|dbj|LC369229.1| Norovirus GII NoV/Hu/JP/2014/GII.P17-GII.17/MI-79 genomic RNA, nearly complete genome	98.917	6925	GII.17[P17]
Sample D human filter SPAdes (pA)	all-final_contigs	2	7092	gi|1761024017|dbj|LC369228.1| Norovirus GII NoV/Hu/JP/2014/GII.P17-GII.17/MI-77 genomic RNA, nearly complete genome	98.917	6925	GII.17[P17]
Sample D human filter SPAdes (pA)	all-final_contigs	2	7092	gi|1761024057|dbj|LC369238.1| Norovirus GII NoV/Hu/JP/2015/GII.P17-GII.17/MI-89 genomic RNA, nearly complete genome	98.86	6929	GII.17[P17]
Sample D human filter SPAdes (pA)	all-final_contigs	2	7092	gi|1761024029|dbj|LC369231.1| Norovirus GII NoV/Hu/JP/2015/GII.P17-GII.17/MI-81 genomic RNA, nearly complete genome	98.859	6925	GII.17[P17]
Sample D human filter SPAdes (pA)	all-final_contigs	2	7092	gi|1799028351|gb|MN960578.1| Norovirus GII isolate SCD1042 nonstructural polyprotein (ORF1) gene, partial cds; and VP1 (ORF2) and VP2 (ORF3) genes, complete cds	98.757	6921	GII.17[P17]
Sample D human filter SPAdes (pA)	all-final_contigs	2	7092	gi|1761024089|dbj|LC369246.1| Norovirus GII NoV/Hu/JP/2015/GII.P17-GII.17/SA-146 genomic RNA, nearly complete genome	98.743	6921	GII.17[P17]
Sample D human filter SPAdes (pA)	all-final_contigs	2	7092	gi|1802476498|gb|MN996296.1| Norovirus GII isolate SCD1044_3 nonstructural polyprotein (ORF1) gene, partial cds; and VP1 (ORF2) and VP2 (ORF3) genes, complete cds	98.757	6840	GII.17[P17]
Sample D human filter SPAdes (pA)	all-final_contigs	2	7092	gi|1802476514|gb|MN996300.1| Norovirus GII isolate SCD0162_3 nonstructural polyprotein (ORF1) gene, partial cds; and VP1 (ORF2) and VP2 (ORF3) genes, complete cds	98.727	6835	GII.17[P17]
Sample D human filter SPAdes (pA)	all-final_contigs	2	7092	gi|1761024105|dbj|LC369251.1| Norovirus GII NoV/Hu/JP/2015/GII.P17-GII.17/SA-164 genomic RNA, nearly complete genome	97.24	6920	GII.17[P17]
Sample D human filter SPAdes (pA)	all-final_contigs	2	7092	gi|2027319256|gb|MW661253.1| Norovirus GII isolate BMH15-067, complete genome	95.516	6935	GII.17[P17]
Sample D human filter SPAdes (pA)	99-final_contigs	2	7092	gi|1761023985|dbj|LC369218.1| Norovirus GII NoV/Hu/JP/2015/GII.P17-GII.17/GU-58 genomic RNA, nearly complete genome	99.524	6927	GII.17[P17]
Sample D human filter SPAdes (pA)	99-final_contigs	2	7092	gi|1761024121|dbj|LC369255.1| Norovirus GII NoV/Hu/JP/2015/GII.P17-GII.17/TO-146 genomic RNA, nearly complete genome	99.509	6925	GII.17[P17]
Sample D human filter SPAdes (pA)	99-final_contigs	2	7092	gi|1761023981|dbj|LC369217.1| Norovirus GII NoV/Hu/JP/2015/GII.P17-GII.17/GU-57 genomic RNA, nearly complete genome	99.523	6920	GII.17[P17]
Sample D human filter SPAdes (pA)	99-final_contigs	2	7092	gi|1761024013|dbj|LC369227.1| Norovirus GII NoV/Hu/JP/2015/GII.P17-GII.17/KA-67 genomic RNA, nearly complete genome	99.495	6925	GII.17[P17]
Sample D human filter SPAdes (pA)	99-final_contigs	2	7092	gi|1761024085|dbj|LC369245.1| Norovirus GII NoV/Hu/JP/2015/GII.P17-GII.17/SA-145 genomic RNA, nearly complete genome	99.466	6930	GII.17[P17]
Sample D human filter SPAdes (pA)	99-final_contigs	2	7092	gi|1761023989|dbj|LC369219.1| Norovirus GII NoV/Hu/JP/2015/GII.P17-GII.17/GU-59 genomic RNA, complete genome	99.438	6935	GII.17[P17]
Sample D human filter SPAdes (pA)	99-final_contigs	2	7092	gi|1761024109|dbj|LC369252.1| Norovirus GII NoV/Hu/JP/2015/GII.P17-GII.17/SA-165 genomic RNA, nearly complete genome	99.48	6920	GII.17[P17]
Sample D human filter SPAdes (pA)	99-final_contigs	2	7092	gi|1761023969|dbj|LC369214.1| Norovirus GII NoV/Hu/JP/2014/GII.P17-GII.17/AO-8 genomic RNA, complete genome	99.409	6935	GII.17[P17]
Sample D human filter SPAdes (pA)	99-final_contigs	2	7092	gi|1761024093|dbj|LC369247.1| Norovirus GII NoV/Hu/JP/2015/GII.P17-GII.17/SA-148 genomic RNA, nearly complete genome	99.465	6921	GII.17[P17]
Sample D human filter SPAdes (pA)	99-final_contigs	2	7092	gi|1761024081|dbj|LC369244.1| Norovirus GII NoV/Hu/JP/2016/GII.P17-GII.17/SA-116 genomic RNA, complete genome	99.394	6935	GII.17[P17]
Sample D human filter SPAdes (pA)	99-final_contigs	2	7092	gi|1761023993|dbj|LC369220.1| Norovirus GII NoV/Hu/JP/2015/GII.P17-GII.17/GU-60 genomic RNA, nearly complete genome	99.451	6921	GII.17[P17]
Sample D human filter SPAdes (pA)	99-final_contigs	2	7092	gi|1761024117|dbj|LC369254.1| Norovirus GII NoV/Hu/JP/2015/GII.P17-GII.17/TO-144 genomic RNA, complete genome	99.38	6935	GII.17[P17]
Sample D human filter SPAdes (pA)	99-final_contigs	2	7092	gi|1761024125|dbj|LC369256.1| Norovirus GII NoV/Hu/JP/2015/GII.P17-GII.17/TO-147 genomic RNA, nearly complete genome	99.422	6925	GII.17[P17]
Sample D human filter SPAdes (pA)	99-final_contigs	2	7092	gi|1761024009|dbj|LC369225.1| Norovirus GII NoV/Hu/JP/2015/GII.P17-GII.17/HI-82 genomic RNA, nearly complete genome	99.422	6923	GII.17[P17]
Sample D human filter SPAdes (pA)	99-final_contigs	2	7092	gi|1761024005|dbj|LC369224.1| Norovirus GII NoV/Hu/JP/2015/GII.P17-GII.17/HI-80 genomic RNA, nearly complete genome	99.408	6923	GII.17[P17]
Sample D human filter SPAdes (pA)	99-final_contigs	2	7092	gi|1761024001|dbj|LC369222.1| Norovirus GII NoV/Hu/JP/2015/GII.P17-GII.17/HI-78 genomic RNA, nearly complete genome	99.408	6923	GII.17[P17]
Sample D human filter SPAdes (pA)	99-final_contigs	2	7092	gi|1761024073|dbj|LC369242.1| Norovirus GII NoV/Hu/JP/2015/GII.P17-GII.17/MI-93 genomic RNA, nearly complete genome	99.365	6930	GII.17[P17]
Sample D human filter SPAdes (pA)	99-final_contigs	2	7092	gi|1761023973|dbj|LC369215.1| Norovirus GII NoV/Hu/JP/2015/GII.P17-GII.17/GU-55 genomic RNA, nearly complete genome	99.365	6930	GII.17[P17]
Sample D human filter SPAdes (pA)	99-final_contigs	2	7092	gi|1761024069|dbj|LC369241.1| Norovirus GII NoV/Hu/JP/2015/GII.P17-GII.17/MI-92 genomic RNA, complete genome	99.365	6929	GII.17[P17]
Sample D human filter SPAdes (pA)	99-final_contigs	2	7092	gi|1761024097|dbj|LC369248.1| Norovirus GII NoV/Hu/JP/2015/GII.P17-GII.17/SA-149 genomic RNA, nearly complete genome	99.393	6921	GII.17[P17]
Sample D human filter SPAdes (pA)	99-final_contigs	2	7092	gi|1761024101|dbj|LC369249.1| Norovirus GII NoV/Hu/JP/2015/GII.P17-GII.17/SA-150 genomic RNA, nearly complete genome	99.379	6923	GII.17[P17]
Sample D human filter SPAdes (pA)	99-final_contigs	2	7092	gi|1761023977|dbj|LC369216.1| Norovirus GII NoV/Hu/JP/2015/GII.P17-GII.17/GU-56 genomic RNA, nearly complete genome	99.393	6920	GII.17[P17]
Sample D human filter SPAdes (pA)	99-final_contigs	2	7092	gi|1761024113|dbj|LC369253.1| Norovirus GII NoV/Hu/JP/2015/GII.P17-GII.17/SA-172 genomic RNA, nearly complete genome	99.379	6920	GII.17[P17]
Sample D human filter SPAdes (pA)	99-final_contigs	2	7092	gi|1761023997|dbj|LC369221.1| Norovirus GII NoV/Hu/JP/2015/GII.P17-GII.17/GU-69 genomic RNA, nearly complete genome	99.35	6921	GII.17[P17]
Sample D human filter SPAdes (pA)	99-final_contigs	2	7092	gi|1761024129|dbj|LC369257.1| Norovirus GII NoV/Hu/JP/2015/GII.P17-GII.17/TO-148 genomic RNA, nearly complete genome	99.278	6929	GII.17[P17]
Sample D human filter SPAdes (pA)	99-final_contigs	2	7092	gi|1761024133|dbj|LC369258.1| Norovirus GII NoV/Hu/JP/2015/GII.P17-GII.17/SA-169 genomic RNA, nearly complete genome	99.36	6878	GII.17[P17]
Sample D human filter SPAdes (pA)	99-final_contigs	2	7092	gi|1761024037|dbj|LC369233.1| Norovirus GII NoV/Hu/JP/2015/GII.P17-GII.17/MI-84 genomic RNA, nearly complete genome	98.975	6925	GII.17[P17]
Sample D human filter SPAdes (pA)	99-final_contigs	2	7092	gi|1761024061|dbj|LC369239.1| Norovirus GII NoV/Hu/JP/2015/GII.P17-GII.17/MI-90 genomic RNA, nearly complete genome	98.989	6921	GII.17[P17]
Sample D human filter SPAdes (pA)	99-final_contigs	2	7092	gi|1761024077|dbj|LC369243.1| Norovirus GII NoV/Hu/JP/2015/GII.P17-GII.17/MI-94 genomic RNA, nearly complete genome	98.96	6923	GII.17[P17]
Sample D human filter SPAdes (pA)	99-final_contigs	2	7092	gi|1761024065|dbj|LC369240.1| Norovirus GII NoV/Hu/JP/2015/GII.P17-GII.17/MI-91 genomic RNA, nearly complete genome	98.96	6923	GII.17[P17]
Sample D human filter SPAdes (pA)	99-final_contigs	2	7092	gi|1761024053|dbj|LC369237.1| Norovirus GII NoV/Hu/JP/2015/GII.P17-GII.17/MI-88 genomic RNA, nearly complete genome	98.918	6930	GII.17[P17]
Sample D human filter SPAdes (pA)	99-final_contigs	2	7092	gi|1761024041|dbj|LC369234.1| Norovirus GII NoV/Hu/JP/2015/GII.P17-GII.17/MI-85 genomic RNA, nearly complete genome	98.932	6927	GII.17[P17]
Sample D human filter SPAdes (pA)	99-final_contigs	2	7092	gi|1761024049|dbj|LC369236.1| Norovirus GII NoV/Hu/JP/2015/GII.P17-GII.17/MI-87 genomic RNA, complete genome	98.903	6931	GII.17[P17]
Sample D human filter SPAdes (pA)	99-final_contigs	2	7092	gi|1761024025|dbj|LC369230.1| Norovirus GII NoV/Hu/JP/2014/GII.P17-GII.17/MI-80 genomic RNA, nearly complete genome	98.931	6925	GII.17[P17]
Sample D human filter SPAdes (pA)	99-final_contigs	2	7092	gi|1761024045|dbj|LC369235.1| Norovirus GII NoV/Hu/JP/2015/GII.P17-GII.17/MI-86 genomic RNA, nearly complete genome	98.917	6927	GII.17[P17]
Sample D human filter SPAdes (pA)	99-final_contigs	2	7092	gi|1761024033|dbj|LC369232.1| Norovirus GII NoV/Hu/JP/2015/GII.P17-GII.17/MI-83 genomic RNA, nearly complete genome	98.917	6925	GII.17[P17]
Sample D human filter SPAdes (pA)	99-final_contigs	2	7092	gi|1761024021|dbj|LC369229.1| Norovirus GII NoV/Hu/JP/2014/GII.P17-GII.17/MI-79 genomic RNA, nearly complete genome	98.917	6925	GII.17[P17]
Sample D human filter SPAdes (pA)	99-final_contigs	2	7092	gi|1761024017|dbj|LC369228.1| Norovirus GII NoV/Hu/JP/2014/GII.P17-GII.17/MI-77 genomic RNA, nearly complete genome	98.917	6925	GII.17[P17]
Sample D human filter SPAdes (pA)	99-final_contigs	2	7092	gi|1761024057|dbj|LC369238.1| Norovirus GII NoV/Hu/JP/2015/GII.P17-GII.17/MI-89 genomic RNA, nearly complete genome	98.86	6929	GII.17[P17]
Sample D human filter SPAdes (pA)	99-final_contigs	2	7092	gi|1761024029|dbj|LC369231.1| Norovirus GII NoV/Hu/JP/2015/GII.P17-GII.17/MI-81 genomic RNA, nearly complete genome	98.859	6925	GII.17[P17]
Sample D human filter SPAdes (pA)	99-final_contigs	2	7092	gi|1799028351|gb|MN960578.1| Norovirus GII isolate SCD1042 nonstructural polyprotein (ORF1) gene, partial cds; and VP1 (ORF2) and VP2 (ORF3) genes, complete cds	98.757	6921	GII.17[P17]
Sample D human filter SPAdes (pA)	99-final_contigs	2	7092	gi|1761024089|dbj|LC369246.1| Norovirus GII NoV/Hu/JP/2015/GII.P17-GII.17/SA-146 genomic RNA, nearly complete genome	98.743	6921	GII.17[P17]
Sample D human filter SPAdes (pA)	99-final_contigs	2	7092	gi|1802476498|gb|MN996296.1| Norovirus GII isolate SCD1044_3 nonstructural polyprotein (ORF1) gene, partial cds; and VP1 (ORF2) and VP2 (ORF3) genes, complete cds	98.757	6840	GII.17[P17]
Sample D human filter SPAdes (pA)	99-final_contigs	2	7092	gi|1802476514|gb|MN996300.1| Norovirus GII isolate SCD0162_3 nonstructural polyprotein (ORF1) gene, partial cds; and VP1 (ORF2) and VP2 (ORF3) genes, complete cds	98.727	6835	GII.17[P17]
Sample D human filter SPAdes (pA)	99-final_contigs	2	7092	gi|1761024105|dbj|LC369251.1| Norovirus GII NoV/Hu/JP/2015/GII.P17-GII.17/SA-164 genomic RNA, nearly complete genome	97.24	6920	GII.17[P17]
Sample D human filter SPAdes (pA)	99-final_contigs	2	7092	gi|2027319256|gb|MW661253.1| Norovirus GII isolate BMH15-067, complete genome	95.516	6935	GII.17[P17]
Sample G human filter SPAdes (pA)	all-final_contigs	1	7587	gi|1938434991|gb|MW305617.1| Norovirus GII isolate Arg10907 nonstructural polyprotein (ORF1) gene, partial cds; and VP1 (ORF2) and VP2 (ORF3) genes, complete cds	98.451	7489	GII.4[P31]
Sample G human filter SPAdes (pA)	all-final_contigs	1	7587	gi|1145635717|gb|KY486271.1| Norovirus GII strain Hu/GII.Pe-GII.4-Sydney/2013/USA, complete genome	98.177	7514	GII.4[P31]
Sample G human filter SPAdes (pA)	all-final_contigs	1	7587	gi|425707214|gb|KC175323.1| Norovirus Hu/GII.4/Hong Kong/CUHK3630/2012/CHN, complete genome	98.005	7519	GII.4[P31]
Sample G human filter SPAdes (pA)	all-final_contigs	1	7587	gi|1938435027|gb|MW305626.1| Norovirus GII isolate Arg13435 nonstructural polyprotein (ORF1) gene, partial cds; and VP1 (ORF2) and VP2 (ORF3) genes, complete cds	98.077	7489	GII.4[P31]
Sample G human filter SPAdes (pA)	all-final_contigs	1	7587	gi|1938435007|gb|MW305621.1| Norovirus GII isolate Arg12774 nonstructural polyprotein (ORF1) gene, partial cds; and VP1 (ORF2) and VP2 (ORF3) genes, complete cds	98.064	7489	GII.4[P31]
Sample G human filter SPAdes (pA)	all-final_contigs	1	7587	gi|1938434659|gb|MW305534.1| Norovirus GII isolate ONVHH0711 nonstructural polyprotein (ORF1) gene, partial cds; and VP1 (ORF2) and VP2 (ORF3) genes, complete cds	98.064	7489	GII.4[P31]
Sample G human filter SPAdes (pA)	all-final_contigs	1	7587	gi|1776826210|gb|MN703761.1| Norovirus GII isolate GII.4_MI_2016_feces nonstructural polyprotein (ORF1) and VP1 (ORF2) genes, complete cds; and VP2 (ORF3) gene, partial cds	98.165	7464	GII.4[P31]
Sample G human filter SPAdes (pA)	all-final_contigs	1	7587	gi|1938434643|gb|MW305530.1| Norovirus GII isolate ONVHH1493 nonstructural polyprotein (ORF1) gene, partial cds; and VP1 (ORF2) and VP2 (ORF3) genes, complete cds	97.944	7489	GII.4[P31]
Sample G human filter SPAdes (pA)	all-final_contigs	1	7587	gi|1938435243|gb|MW305680.1| Norovirus GII isolate 11632-c2 nonstructural polyprotein (ORF1) gene, partial cds; and VP1 (ORF2) and VP2 (ORF3) genes, complete cds	97.903	7488	GII.4[P31]
Sample G human filter SPAdes (pA)	all-final_contigs	1	7587	gi|1938434663|gb|MW305535.1| Norovirus GII isolate ONVHH0051 nonstructural polyprotein (ORF1) gene, partial cds; and VP1 (ORF2) and VP2 (ORF3) genes, complete cds	97.89	7489	GII.4[P31]
Sample G human filter SPAdes (pA)	all-final_contigs	1	7587	gi|1938435015|gb|MW305623.1| Norovirus GII isolate Arg12866 nonstructural polyprotein (ORF1) gene, partial cds; and VP1 (ORF2) and VP2 (ORF3) genes, complete cds	97.757	7489	GII.4[P31]
Sample G human filter SPAdes (pA)	all-final_contigs	1	7587	gi|1938434635|gb|MW305528.1| Norovirus GII isolate ONVHH2342 nonstructural polyprotein (ORF1) gene, partial cds; and VP1 (ORF2) and VP2 (ORF3) genes, complete cds	97.61	7489	GII.4[P31]
Sample G human filter SPAdes (pA)	all-final_contigs	1	7587	gi|1938434631|gb|MW305527.1| Norovirus GII isolate ONVHH2290 nonstructural polyprotein (ORF1) gene, partial cds; and VP1 (ORF2) and VP2 (ORF3) genes, complete cds	97.61	7489	GII.4[P31]
Sample G human filter SPAdes (pA)	all-final_contigs	1	7587	gi|1938435251|gb|MW305682.1| Norovirus GII isolate 11704-c2 nonstructural polyprotein (ORF1) gene, partial cds; and VP1 (ORF2) and VP2 (ORF3) genes, complete cds	97.897	7417	GII.4[P31]
Sample G human filter SPAdes (pA)	all-final_contigs	1	7587	gi|1197991196|gb|KX586330.1| Norovirus GII isolate Hu/NOV/GII/CHN/ZJ01, complete genome	97.456	7508	GII.4[P31]
Sample G human filter SPAdes (pA)	all-final_contigs	1	7587	gi|1938435475|gb|MW305738.1| Norovirus GII isolate JW2015 nonstructural polyprotein (ORF1) gene, partial cds; and VP1 (ORF2) and VP2 (ORF3) genes, complete cds	97.516	7489	GII.4[P31]
Sample G human filter SPAdes (pA)	all-final_contigs	1	7587	gi|1938435019|gb|MW305624.1| Norovirus GII isolate Arg12908 nonstructural polyprotein (ORF1) gene, partial cds; and VP1 (ORF2) and VP2 (ORF3) genes, complete cds	97.516	7489	GII.4[P31]
Sample G human filter SPAdes (pA)	all-final_contigs	1	7587	gi|1342745169|gb|MG786781.1| Norovirus GII.4 strain Hu/GII.4/DBM15-156/2015/THA nonstructural polyprotein gene, partial cds; and VP1 and VP2 genes, complete cds	97.137	7510	GII.4[P31]
Sample G human filter SPAdes (pA)	all-final_contigs	1	7587	gi|2027319264|gb|MW661281.1| Norovirus GII isolate BMH19-130, complete genome	96.875	7519	GII.4[P31]
Sample G human filter SPAdes (pA)	all-final_contigs	1	7587	gi|1767626296|gb|MN588305.1| Norovirus GII isolate HNV21 nonstructural polyprotein (ORF1), VP1 (ORF2), and VP2 (ORF3) genes, complete cds	96.489	7520	GII.4[P31]
Sample G human filter SPAdes (pA)	all-final_contigs	1	7587	gi|1767626276|gb|MN588300.1| Norovirus GII isolate HNV6 nonstructural polyprotein (ORF1), VP1 (ORF2), and VP2 (ORF3) genes, complete cds	96.489	7519	GII.4[P31]
Sample G human filter SPAdes (pA)	all-final_contigs	1	7587	gi|1767626280|gb|MN588301.1| Norovirus GII isolate HNV9 nonstructural polyprotein (ORF1), VP1 (ORF2), and VP2 (ORF3) genes, complete cds	96.396	7519	GII.4[P31]
Sample G human filter SPAdes (pA)	all-final_contigs	1	7587	gi|1767626304|gb|MN588307.1| Norovirus GII isolate QNV114 nonstructural polyprotein (ORF1), VP1 (ORF2), and VP2 (ORF3) genes, complete cds	96.343	7519	GII.4[P31]
Sample G human filter SPAdes (pA)	all-final_contigs	1	7587	gi|1767626292|gb|MN588304.1| Norovirus GII isolate HNV20 nonstructural polyprotein (ORF1), VP1 (ORF2), and VP2 (ORF3) genes, complete cds	96.343	7520	GII.4[P31]
Sample G human filter SPAdes (pA)	all-final_contigs	1	7587	gi|1767626284|gb|MN588302.1| Norovirus GII isolate HNV13 nonstructural polyprotein (ORF1), VP1 (ORF2), and VP2 (ORF3) genes, complete cds	96.344	7521	GII.4[P31]
Sample G human filter SPAdes (pA)	all-final_contigs	1	7587	gi|1767626272|gb|MN588299.1| Norovirus GII isolate HNV1 nonstructural polyprotein (ORF1), VP1 (ORF2), and VP2 (ORF3) genes, complete cds	96.316	7519	GII.4[P31]
Sample G human filter SPAdes (pA)	all-final_contigs	1	7587	gi|1767626288|gb|MN588303.1| Norovirus GII isolate HNV16 nonstructural polyprotein (ORF1), VP1 (ORF2), and VP2 (ORF3) genes, complete cds	96.263	7520	GII.4[P31]
Sample G human filter SPAdes (pA)	all-final_contigs	1	7587	gi|1767626300|gb|MN588306.1| Norovirus GII isolate HNV22 nonstructural polyprotein (ORF1), VP1 (ORF2), and VP2 (ORF3) genes, complete cds	96.211	7521	GII.4[P31]
Sample G human filter SPAdes (pA)	99-final_contigs	1	7587	gi|1938434991|gb|MW305617.1| Norovirus GII isolate Arg10907 nonstructural polyprotein (ORF1) gene, partial cds; and VP1 (ORF2) and VP2 (ORF3) genes, complete cds	98.451	7489	GII.4[P31]
Sample G human filter SPAdes (pA)	99-final_contigs	1	7587	gi|1145635717|gb|KY486271.1| Norovirus GII strain Hu/GII.Pe-GII.4-Sydney/2013/USA, complete genome	98.177	7514	GII.4[P31]
Sample G human filter SPAdes (pA)	99-final_contigs	1	7587	gi|425707214|gb|KC175323.1| Norovirus Hu/GII.4/Hong Kong/CUHK3630/2012/CHN, complete genome	98.005	7519	GII.4[P31]
Sample G human filter SPAdes (pA)	99-final_contigs	1	7587	gi|1938435027|gb|MW305626.1| Norovirus GII isolate Arg13435 nonstructural polyprotein (ORF1) gene, partial cds; and VP1 (ORF2) and VP2 (ORF3) genes, complete cds	98.077	7489	GII.4[P31]
Sample G human filter SPAdes (pA)	99-final_contigs	1	7587	gi|1938435007|gb|MW305621.1| Norovirus GII isolate Arg12774 nonstructural polyprotein (ORF1) gene, partial cds; and VP1 (ORF2) and VP2 (ORF3) genes, complete cds	98.064	7489	GII.4[P31]
Sample G human filter SPAdes (pA)	99-final_contigs	1	7587	gi|1938434659|gb|MW305534.1| Norovirus GII isolate ONVHH0711 nonstructural polyprotein (ORF1) gene, partial cds; and VP1 (ORF2) and VP2 (ORF3) genes, complete cds	98.064	7489	GII.4[P31]
Sample G human filter SPAdes (pA)	99-final_contigs	1	7587	gi|1776826210|gb|MN703761.1| Norovirus GII isolate GII.4_MI_2016_feces nonstructural polyprotein (ORF1) and VP1 (ORF2) genes, complete cds; and VP2 (ORF3) gene, partial cds	98.165	7464	GII.4[P31]
Sample G human filter SPAdes (pA)	99-final_contigs	1	7587	gi|1938434643|gb|MW305530.1| Norovirus GII isolate ONVHH1493 nonstructural polyprotein (ORF1) gene, partial cds; and VP1 (ORF2) and VP2 (ORF3) genes, complete cds	97.944	7489	GII.4[P31]
Sample G human filter SPAdes (pA)	99-final_contigs	1	7587	gi|1938435243|gb|MW305680.1| Norovirus GII isolate 11632-c2 nonstructural polyprotein (ORF1) gene, partial cds; and VP1 (ORF2) and VP2 (ORF3) genes, complete cds	97.903	7488	GII.4[P31]
Sample G human filter SPAdes (pA)	99-final_contigs	1	7587	gi|1938434663|gb|MW305535.1| Norovirus GII isolate ONVHH0051 nonstructural polyprotein (ORF1) gene, partial cds; and VP1 (ORF2) and VP2 (ORF3) genes, complete cds	97.89	7489	GII.4[P31]
Sample G human filter SPAdes (pA)	99-final_contigs	1	7587	gi|1938435015|gb|MW305623.1| Norovirus GII isolate Arg12866 nonstructural polyprotein (ORF1) gene, partial cds; and VP1 (ORF2) and VP2 (ORF3) genes, complete cds	97.757	7489	GII.4[P31]
Sample G human filter SPAdes (pA)	99-final_contigs	1	7587	gi|1938434635|gb|MW305528.1| Norovirus GII isolate ONVHH2342 nonstructural polyprotein (ORF1) gene, partial cds; and VP1 (ORF2) and VP2 (ORF3) genes, complete cds	97.61	7489	GII.4[P31]
Sample G human filter SPAdes (pA)	99-final_contigs	1	7587	gi|1938434631|gb|MW305527.1| Norovirus GII isolate ONVHH2290 nonstructural polyprotein (ORF1) gene, partial cds; and VP1 (ORF2) and VP2 (ORF3) genes, complete cds	97.61	7489	GII.4[P31]
Sample G human filter SPAdes (pA)	99-final_contigs	1	7587	gi|1938435251|gb|MW305682.1| Norovirus GII isolate 11704-c2 nonstructural polyprotein (ORF1) gene, partial cds; and VP1 (ORF2) and VP2 (ORF3) genes, complete cds	97.897	7417	GII.4[P31]
Sample G human filter SPAdes (pA)	99-final_contigs	1	7587	gi|1197991196|gb|KX586330.1| Norovirus GII isolate Hu/NOV/GII/CHN/ZJ01, complete genome	97.456	7508	GII.4[P31]
Sample G human filter SPAdes (pA)	99-final_contigs	1	7587	gi|1938435475|gb|MW305738.1| Norovirus GII isolate JW2015 nonstructural polyprotein (ORF1) gene, partial cds; and VP1 (ORF2) and VP2 (ORF3) genes, complete cds	97.516	7489	GII.4[P31]
Sample G human filter SPAdes (pA)	99-final_contigs	1	7587	gi|1938435019|gb|MW305624.1| Norovirus GII isolate Arg12908 nonstructural polyprotein (ORF1) gene, partial cds; and VP1 (ORF2) and VP2 (ORF3) genes, complete cds	97.516	7489	GII.4[P31]
Sample G human filter SPAdes (pA)	99-final_contigs	1	7587	gi|1342745169|gb|MG786781.1| Norovirus GII.4 strain Hu/GII.4/DBM15-156/2015/THA nonstructural polyprotein gene, partial cds; and VP1 and VP2 genes, complete cds	97.137	7510	GII.4[P31]
Sample G human filter SPAdes (pA)	99-final_contigs	1	7587	gi|2027319264|gb|MW661281.1| Norovirus GII isolate BMH19-130, complete genome	96.875	7519	GII.4[P31]
Sample G human filter SPAdes (pA)	99-final_contigs	1	7587	gi|1767626296|gb|MN588305.1| Norovirus GII isolate HNV21 nonstructural polyprotein (ORF1), VP1 (ORF2), and VP2 (ORF3) genes, complete cds	96.489	7520	GII.4[P31]
Sample G human filter SPAdes (pA)	99-final_contigs	1	7587	gi|1767626276|gb|MN588300.1| Norovirus GII isolate HNV6 nonstructural polyprotein (ORF1), VP1 (ORF2), and VP2 (ORF3) genes, complete cds	96.489	7519	GII.4[P31]
Sample G human filter SPAdes (pA)	99-final_contigs	1	7587	gi|1767626280|gb|MN588301.1| Norovirus GII isolate HNV9 nonstructural polyprotein (ORF1), VP1 (ORF2), and VP2 (ORF3) genes, complete cds	96.396	7519	GII.4[P31]
Sample G human filter SPAdes (pA)	99-final_contigs	1	7587	gi|1767626304|gb|MN588307.1| Norovirus GII isolate QNV114 nonstructural polyprotein (ORF1), VP1 (ORF2), and VP2 (ORF3) genes, complete cds	96.343	7519	GII.4[P31]
Sample G human filter SPAdes (pA)	99-final_contigs	1	7587	gi|1767626292|gb|MN588304.1| Norovirus GII isolate HNV20 nonstructural polyprotein (ORF1), VP1 (ORF2), and VP2 (ORF3) genes, complete cds	96.343	7520	GII.4[P31]
Sample G human filter SPAdes (pA)	99-final_contigs	1	7587	gi|1767626284|gb|MN588302.1| Norovirus GII isolate HNV13 nonstructural polyprotein (ORF1), VP1 (ORF2), and VP2 (ORF3) genes, complete cds	96.344	7521	GII.4[P31]
Sample G human filter SPAdes (pA)	99-final_contigs	1	7587	gi|1767626272|gb|MN588299.1| Norovirus GII isolate HNV1 nonstructural polyprotein (ORF1), VP1 (ORF2), and VP2 (ORF3) genes, complete cds	96.316	7519	GII.4[P31]
Sample G human filter SPAdes (pA)	99-final_contigs	1	7587	gi|1767626288|gb|MN588303.1| Norovirus GII isolate HNV16 nonstructural polyprotein (ORF1), VP1 (ORF2), and VP2 (ORF3) genes, complete cds	96.263	7520	GII.4[P31]
Sample G human filter SPAdes (pA)	99-final_contigs	1	7587	gi|1767626300|gb|MN588306.1| Norovirus GII isolate HNV22 nonstructural polyprotein (ORF1), VP1 (ORF2), and VP2 (ORF3) genes, complete cds	96.211	7521	GII.4[P31]
Sample H human filter SPAdes (pA)	all-final_contigs	1	7354	gi|1935524143|gb|MW284783.1| Norovirus GII isolate P1D3 nonstructural polyprotein (ORF1) gene, partial cds; VP1 (ORF2) gene, complete cds; and VP2 (ORF3) gene, partial cds	97.919	7354	GII.4[P4]
Sample H human filter SPAdes (pA)	all-final_contigs	1	7354	gi|1935524139|gb|MW284782.1| Norovirus GII isolate P1D5 nonstructural polyprotein (ORF1) gene, partial cds; VP1 (ORF2) gene, complete cds; and VP2 (ORF3) gene, partial cds	97.919	7354	GII.4[P4]
Sample H human filter SPAdes (pA)	all-final_contigs	1	7354	gi|1935524135|gb|MW284781.1| Norovirus GII isolate P1D6 nonstructural polyprotein (ORF1) gene, partial cds; VP1 (ORF2) gene, complete cds; and VP2 (ORF3) gene, partial cds	97.919	7354	GII.4[P4]
Sample H human filter SPAdes (pA)	all-final_contigs	1	7354	gi|511630463|emb|HF952134.1| Norovirus Hu/GII.4/C00007941/2011/UK complete genome	96.07	7354	GII.4[P4]
Sample H human filter SPAdes (pA)	all-final_contigs	1	7354	gi|472320445|gb|JX448566.1| Norovirus Hu/GII.4/Seoul/1071/2010/KOR, complete genome	95.785	7354	GII.4[P4]
Sample H human filter SPAdes (pA)	all-final_contigs	1	7354	gi|511630451|emb|HF952131.1| Norovirus Hu/GII.4/C00007927/2010/UK complete genome	95.717	7354	GII.4[P4]
Sample H human filter SPAdes (pA)	all-final_contigs	1	7354	gi|511630439|emb|HF952128.1| Norovirus Hu/GII.4/C00007915/2010/UK complete genome	95.717	7354	GII.4[P4]
Sample H human filter SPAdes (pA)	all-final_contigs	1	7354	gi|511630403|emb|HF952119.1| Norovirus Hu/GII.4/C00006631/2011/UK complete genome	95.703	7354	GII.4[P4]
Sample H human filter SPAdes (pA)	all-final_contigs	1	7354	gi|511630459|emb|HF952133.1| Norovirus Hu/GII.4/C00007934/2010/UK complete genome	95.676	7354	GII.4[P4]
Sample H human filter SPAdes (pA)	all-final_contigs	1	7354	gi|511630447|emb|HF952130.1| Norovirus Hu/GII.4/C00007918/2011/UK complete genome	95.594	7354	GII.4[P4]
Sample H human filter SPAdes (pA)	all-final_contigs	1	7354	gi|511630411|emb|HF952121.1| Norovirus Hu/GII.4/C00007879/2011/UK complete genome	95.581	7354	GII.4[P4]
Sample H human filter SPAdes (pA)	all-final_contigs	1	7354	gi|511630467|emb|HF952135.1| Norovirus Hu/GII.4/C00007952/2011/UK complete genome	95.567	7354	GII.4[P4]
Sample H human filter SPAdes (pA)	all-final_contigs	1	7354	gi|511630435|emb|HF952127.1| Norovirus Hu/GII.4/C00007905/2011/UK complete genome	95.54	7354	GII.4[P4]
Sample H human filter SPAdes (pA)	all-final_contigs	1	7354	gi|511630427|emb|HF952125.1| Norovirus Hu/GII.4/C00007893/2011/UK complete genome	95.54	7354	GII.4[P4]
Sample H human filter SPAdes (pA)	all-final_contigs	1	7354	gi|511630419|emb|HF952123.1| Norovirus Hu/GII.4/C00007881/2011/UK complete genome	95.526	7354	GII.4[P4]
Sample H human filter SPAdes (pA)	all-final_contigs	1	7354	gi|511630455|emb|HF952132.1| Norovirus Hu/GII.4/C00007928/2011/UK complete genome	95.349	7354	GII.4[P4]
Sample H human filter SPAdes (pA)	all-final_contigs	1	7354	gi|511630443|emb|HF952129.1| Norovirus Hu/GII.4/C00007916/2011/UK complete genome	95.349	7354	GII.4[P4]
Sample H human filter SPAdes (pA)	all-final_contigs	1	7354	gi|511630431|emb|HF952126.1| Norovirus Hu/GII.4/C00007904/2011/UK complete genome	95.349	7354	GII.4[P4]
Sample H human filter SPAdes (pA)	all-final_contigs	1	7354	gi|511630423|emb|HF952124.1| Norovirus Hu/GII.4/C00007892/2011/UK complete genome	95.349	7354	GII.4[P4]
Sample H human filter SPAdes (pA)	all-final_contigs	1	7354	gi|511630415|emb|HF952122.1| Norovirus Hu/GII.4/C00007880/2011/UK complete genome	95.349	7354	GII.4[P4]
Sample H human filter SPAdes (pA)	all-final_contigs	1	7354	gi|1935524131|gb|MW284780.1| Norovirus GII isolate P1D10 nonstructural polyprotein (ORF1) gene, partial cds; VP1 (ORF2) gene, complete cds; and VP2 (ORF3) gene, partial cds	97.841	5420	GII.4[P4]
Sample H human filter SPAdes (pA)	99-final_contigs	1	7354	gi|1935524143|gb|MW284783.1| Norovirus GII isolate P1D3 nonstructural polyprotein (ORF1) gene, partial cds; VP1 (ORF2) gene, complete cds; and VP2 (ORF3) gene, partial cds	97.919	7354	GII.4[P4]
Sample H human filter SPAdes (pA)	99-final_contigs	1	7354	gi|1935524139|gb|MW284782.1| Norovirus GII isolate P1D5 nonstructural polyprotein (ORF1) gene, partial cds; VP1 (ORF2) gene, complete cds; and VP2 (ORF3) gene, partial cds	97.919	7354	GII.4[P4]
Sample H human filter SPAdes (pA)	99-final_contigs	1	7354	gi|1935524135|gb|MW284781.1| Norovirus GII isolate P1D6 nonstructural polyprotein (ORF1) gene, partial cds; VP1 (ORF2) gene, complete cds; and VP2 (ORF3) gene, partial cds	97.919	7354	GII.4[P4]
Sample H human filter SPAdes (pA)	99-final_contigs	1	7354	gi|511630463|emb|HF952134.1| Norovirus Hu/GII.4/C00007941/2011/UK complete genome	96.07	7354	GII.4[P4]
Sample H human filter SPAdes (pA)	99-final_contigs	1	7354	gi|472320445|gb|JX448566.1| Norovirus Hu/GII.4/Seoul/1071/2010/KOR, complete genome	95.785	7354	GII.4[P4]
Sample H human filter SPAdes (pA)	99-final_contigs	1	7354	gi|511630451|emb|HF952131.1| Norovirus Hu/GII.4/C00007927/2010/UK complete genome	95.717	7354	GII.4[P4]
Sample H human filter SPAdes (pA)	99-final_contigs	1	7354	gi|511630439|emb|HF952128.1| Norovirus Hu/GII.4/C00007915/2010/UK complete genome	95.717	7354	GII.4[P4]
Sample H human filter SPAdes (pA)	99-final_contigs	1	7354	gi|511630403|emb|HF952119.1| Norovirus Hu/GII.4/C00006631/2011/UK complete genome	95.703	7354	GII.4[P4]
Sample H human filter SPAdes (pA)	99-final_contigs	1	7354	gi|511630459|emb|HF952133.1| Norovirus Hu/GII.4/C00007934/2010/UK complete genome	95.676	7354	GII.4[P4]
Sample H human filter SPAdes (pA)	99-final_contigs	1	7354	gi|511630447|emb|HF952130.1| Norovirus Hu/GII.4/C00007918/2011/UK complete genome	95.594	7354	GII.4[P4]
Sample H human filter SPAdes (pA)	99-final_contigs	1	7354	gi|511630411|emb|HF952121.1| Norovirus Hu/GII.4/C00007879/2011/UK complete genome	95.581	7354	GII.4[P4]
Sample H human filter SPAdes (pA)	99-final_contigs	1	7354	gi|511630467|emb|HF952135.1| Norovirus Hu/GII.4/C00007952/2011/UK complete genome	95.567	7354	GII.4[P4]
Sample H human filter SPAdes (pA)	99-final_contigs	1	7354	gi|511630435|emb|HF952127.1| Norovirus Hu/GII.4/C00007905/2011/UK complete genome	95.54	7354	GII.4[P4]
Sample H human filter SPAdes (pA)	99-final_contigs	1	7354	gi|511630427|emb|HF952125.1| Norovirus Hu/GII.4/C00007893/2011/UK complete genome	95.54	7354	GII.4[P4]
Sample H human filter SPAdes (pA)	99-final_contigs	1	7354	gi|511630419|emb|HF952123.1| Norovirus Hu/GII.4/C00007881/2011/UK complete genome	95.526	7354	GII.4[P4]
Sample H human filter SPAdes (pA)	99-final_contigs	1	7354	gi|511630455|emb|HF952132.1| Norovirus Hu/GII.4/C00007928/2011/UK complete genome	95.349	7354	GII.4[P4]
Sample H human filter SPAdes (pA)	99-final_contigs	1	7354	gi|511630443|emb|HF952129.1| Norovirus Hu/GII.4/C00007916/2011/UK complete genome	95.349	7354	GII.4[P4]
Sample H human filter SPAdes (pA)	99-final_contigs	1	7354	gi|511630431|emb|HF952126.1| Norovirus Hu/GII.4/C00007904/2011/UK complete genome	95.349	7354	GII.4[P4]
Sample H human filter SPAdes (pA)	99-final_contigs	1	7354	gi|511630423|emb|HF952124.1| Norovirus Hu/GII.4/C00007892/2011/UK complete genome	95.349	7354	GII.4[P4]
Sample H human filter SPAdes (pA)	99-final_contigs	1	7354	gi|511630415|emb|HF952122.1| Norovirus Hu/GII.4/C00007880/2011/UK complete genome	95.349	7354	GII.4[P4]
Sample H human filter SPAdes (pA)	99-final_contigs	1	7354	gi|1935524131|gb|MW284780.1| Norovirus GII isolate P1D10 nonstructural polyprotein (ORF1) gene, partial cds; VP1 (ORF2) gene, complete cds; and VP2 (ORF3) gene, partial cds	97.841	5420	GII.4[P4]
Sample E human filter SPAdes (pA)	all-final_contigs	1	7559	gi|1761024121|dbj|LC369255.1| Norovirus GII NoV/Hu/JP/2015/GII.P17-GII.17/TO-146 genomic RNA, nearly complete genome	99.127	7559	GII.17[P17]
Sample E human filter SPAdes (pA)	all-final_contigs	1	7559	gi|1761024013|dbj|LC369227.1| Norovirus GII NoV/Hu/JP/2015/GII.P17-GII.17/KA-67 genomic RNA, nearly complete genome	99.114	7559	GII.17[P17]
Sample E human filter SPAdes (pA)	all-final_contigs	1	7559	gi|1761024001|dbj|LC369222.1| Norovirus GII NoV/Hu/JP/2015/GII.P17-GII.17/HI-78 genomic RNA, nearly complete genome	99.047	7559	GII.17[P17]
Sample E human filter SPAdes (pA)	all-final_contigs	1	7559	gi|1761023969|dbj|LC369214.1| Norovirus GII NoV/Hu/JP/2014/GII.P17-GII.17/AO-8 genomic RNA, complete genome	99.047	7559	GII.17[P17]
Sample E human filter SPAdes (pA)	all-final_contigs	1	7559	gi|1761024109|dbj|LC369252.1| Norovirus GII NoV/Hu/JP/2015/GII.P17-GII.17/SA-165 genomic RNA, nearly complete genome	99.099	7545	GII.17[P17]
Sample E human filter SPAdes (pA)	all-final_contigs	1	7559	gi|1761023993|dbj|LC369220.1| Norovirus GII NoV/Hu/JP/2015/GII.P17-GII.17/GU-60 genomic RNA, nearly complete genome	99.034	7559	GII.17[P17]
Sample E human filter SPAdes (pA)	all-final_contigs	1	7559	gi|1761024005|dbj|LC369224.1| Norovirus GII NoV/Hu/JP/2015/GII.P17-GII.17/HI-80 genomic RNA, nearly complete genome	99.06	7552	GII.17[P17]
Sample E human filter SPAdes (pA)	all-final_contigs	1	7559	gi|1761024093|dbj|LC369247.1| Norovirus GII NoV/Hu/JP/2015/GII.P17-GII.17/SA-148 genomic RNA, nearly complete genome	99.059	7547	GII.17[P17]
Sample E human filter SPAdes (pA)	all-final_contigs	1	7559	gi|1761023985|dbj|LC369218.1| Norovirus GII NoV/Hu/JP/2015/GII.P17-GII.17/GU-58 genomic RNA, nearly complete genome	99.136	7527	GII.17[P17]
Sample E human filter SPAdes (pA)	all-final_contigs	1	7559	gi|1761024009|dbj|LC369225.1| Norovirus GII NoV/Hu/JP/2015/GII.P17-GII.17/HI-82 genomic RNA, nearly complete genome	99.046	7547	GII.17[P17]
Sample E human filter SPAdes (pA)	all-final_contigs	1	7559	gi|1761023973|dbj|LC369215.1| Norovirus GII NoV/Hu/JP/2015/GII.P17-GII.17/GU-55 genomic RNA, nearly complete genome	98.995	7559	GII.17[P17]
Sample E human filter SPAdes (pA)	all-final_contigs	1	7559	gi|1761023981|dbj|LC369217.1| Norovirus GII NoV/Hu/JP/2015/GII.P17-GII.17/GU-57 genomic RNA, nearly complete genome	99.136	7524	GII.17[P17]
Sample E human filter SPAdes (pA)	all-final_contigs	1	7559	gi|1761024097|dbj|LC369248.1| Norovirus GII NoV/Hu/JP/2015/GII.P17-GII.17/SA-149 genomic RNA, nearly complete genome	99.033	7547	GII.17[P17]
Sample E human filter SPAdes (pA)	all-final_contigs	1	7559	gi|1761024125|dbj|LC369256.1| Norovirus GII NoV/Hu/JP/2015/GII.P17-GII.17/TO-147 genomic RNA, nearly complete genome	99.007	7551	GII.17[P17]
Sample E human filter SPAdes (pA)	all-final_contigs	1	7559	gi|1761023989|dbj|LC369219.1| Norovirus GII NoV/Hu/JP/2015/GII.P17-GII.17/GU-59 genomic RNA, complete genome	99.02	7548	GII.17[P17]
Sample E human filter SPAdes (pA)	all-final_contigs	1	7559	gi|1761024129|dbj|LC369257.1| Norovirus GII NoV/Hu/JP/2015/GII.P17-GII.17/TO-148 genomic RNA, nearly complete genome	98.968	7559	GII.17[P17]
Sample E human filter SPAdes (pA)	all-final_contigs	1	7559	gi|1761024073|dbj|LC369242.1| Norovirus GII NoV/Hu/JP/2015/GII.P17-GII.17/MI-93 genomic RNA, nearly complete genome	98.968	7559	GII.17[P17]
Sample E human filter SPAdes (pA)	all-final_contigs	1	7559	gi|1761024101|dbj|LC369249.1| Norovirus GII NoV/Hu/JP/2015/GII.P17-GII.17/SA-150 genomic RNA, nearly complete genome	99.006	7547	GII.17[P17]
Sample E human filter SPAdes (pA)	all-final_contigs	1	7559	gi|1761024081|dbj|LC369244.1| Norovirus GII NoV/Hu/JP/2016/GII.P17-GII.17/SA-116 genomic RNA, complete genome	99.006	7547	GII.17[P17]
Sample E human filter SPAdes (pA)	all-final_contigs	1	7559	gi|1761024113|dbj|LC369253.1| Norovirus GII NoV/Hu/JP/2015/GII.P17-GII.17/SA-172 genomic RNA, nearly complete genome	99.006	7546	GII.17[P17]
Sample E human filter SPAdes (pA)	all-final_contigs	1	7559	gi|1761024085|dbj|LC369245.1| Norovirus GII NoV/Hu/JP/2015/GII.P17-GII.17/SA-145 genomic RNA, nearly complete genome	99.006	7546	GII.17[P17]
Sample E human filter SPAdes (pA)	all-final_contigs	1	7559	gi|1761024069|dbj|LC369241.1| Norovirus GII NoV/Hu/JP/2015/GII.P17-GII.17/MI-92 genomic RNA, complete genome	98.966	7546	GII.17[P17]
Sample E human filter SPAdes (pA)	all-final_contigs	1	7559	gi|1761024117|dbj|LC369254.1| Norovirus GII NoV/Hu/JP/2015/GII.P17-GII.17/TO-144 genomic RNA, complete genome	99.004	7533	GII.17[P17]
Sample E human filter SPAdes (pA)	all-final_contigs	1	7559	gi|1761023997|dbj|LC369221.1| Norovirus GII NoV/Hu/JP/2015/GII.P17-GII.17/GU-69 genomic RNA, nearly complete genome	99.03	7527	GII.17[P17]
Sample E human filter SPAdes (pA)	all-final_contigs	1	7559	gi|1761023977|dbj|LC369216.1| Norovirus GII NoV/Hu/JP/2015/GII.P17-GII.17/GU-56 genomic RNA, nearly complete genome	99.016	7524	GII.17[P17]
Sample E human filter SPAdes (pA)	all-final_contigs	1	7559	gi|1761024133|dbj|LC369258.1| Norovirus GII NoV/Hu/JP/2015/GII.P17-GII.17/SA-169 genomic RNA, nearly complete genome	98.998	7484	GII.17[P17]
Sample E human filter SPAdes (pA)	all-final_contigs	1	7559	gi|1761024037|dbj|LC369233.1| Norovirus GII NoV/Hu/JP/2015/GII.P17-GII.17/MI-84 genomic RNA, nearly complete genome	98.571	7559	GII.17[P17]
Sample E human filter SPAdes (pA)	all-final_contigs	1	7559	gi|1761024065|dbj|LC369240.1| Norovirus GII NoV/Hu/JP/2015/GII.P17-GII.17/MI-91 genomic RNA, nearly complete genome	98.557	7552	GII.17[P17]
Sample E human filter SPAdes (pA)	all-final_contigs	1	7559	gi|1761024053|dbj|LC369237.1| Norovirus GII NoV/Hu/JP/2015/GII.P17-GII.17/MI-88 genomic RNA, nearly complete genome	98.518	7559	GII.17[P17]
Sample E human filter SPAdes (pA)	all-final_contigs	1	7559	gi|1761024017|dbj|LC369228.1| Norovirus GII NoV/Hu/JP/2014/GII.P17-GII.17/MI-77 genomic RNA, nearly complete genome	98.518	7559	GII.17[P17]
Sample E human filter SPAdes (pA)	all-final_contigs	1	7559	gi|1761024077|dbj|LC369243.1| Norovirus GII NoV/Hu/JP/2015/GII.P17-GII.17/MI-94 genomic RNA, nearly complete genome	98.556	7549	GII.17[P17]
Sample E human filter SPAdes (pA)	all-final_contigs	1	7559	gi|1761024061|dbj|LC369239.1| Norovirus GII NoV/Hu/JP/2015/GII.P17-GII.17/MI-90 genomic RNA, nearly complete genome	98.556	7549	GII.17[P17]
Sample E human filter SPAdes (pA)	all-final_contigs	1	7559	gi|1761024041|dbj|LC369234.1| Norovirus GII NoV/Hu/JP/2015/GII.P17-GII.17/MI-85 genomic RNA, nearly complete genome	98.505	7559	GII.17[P17]
Sample E human filter SPAdes (pA)	all-final_contigs	1	7559	gi|1761024045|dbj|LC369235.1| Norovirus GII NoV/Hu/JP/2015/GII.P17-GII.17/MI-86 genomic RNA, nearly complete genome	98.492	7559	GII.17[P17]
Sample E human filter SPAdes (pA)	all-final_contigs	1	7559	gi|1761024033|dbj|LC369232.1| Norovirus GII NoV/Hu/JP/2015/GII.P17-GII.17/MI-83 genomic RNA, nearly complete genome	98.517	7552	GII.17[P17]
Sample E human filter SPAdes (pA)	all-final_contigs	1	7559	gi|1761024025|dbj|LC369230.1| Norovirus GII NoV/Hu/JP/2014/GII.P17-GII.17/MI-80 genomic RNA, nearly complete genome	98.529	7547	GII.17[P17]
Sample E human filter SPAdes (pA)	all-final_contigs	1	7559	gi|1761024021|dbj|LC369229.1| Norovirus GII NoV/Hu/JP/2014/GII.P17-GII.17/MI-79 genomic RNA, nearly complete genome	98.516	7547	GII.17[P17]
Sample E human filter SPAdes (pA)	all-final_contigs	1	7559	gi|1761024029|dbj|LC369231.1| Norovirus GII NoV/Hu/JP/2015/GII.P17-GII.17/MI-81 genomic RNA, nearly complete genome	98.489	7547	GII.17[P17]
Sample E human filter SPAdes (pA)	all-final_contigs	1	7559	gi|1761024049|dbj|LC369236.1| Norovirus GII NoV/Hu/JP/2015/GII.P17-GII.17/MI-87 genomic RNA, complete genome	98.476	7548	GII.17[P17]
Sample E human filter SPAdes (pA)	all-final_contigs	1	7559	gi|1761024089|dbj|LC369246.1| Norovirus GII NoV/Hu/JP/2015/GII.P17-GII.17/SA-146 genomic RNA, nearly complete genome	98.45	7547	GII.17[P17]
Sample E human filter SPAdes (pA)	all-final_contigs	1	7559	gi|1761024057|dbj|LC369238.1| Norovirus GII NoV/Hu/JP/2015/GII.P17-GII.17/MI-89 genomic RNA, nearly complete genome	98.41	7548	GII.17[P17]
Sample E human filter SPAdes (pA)	all-final_contigs	1	7559	gi|1799028351|gb|MN960578.1| Norovirus GII isolate SCD1042 nonstructural polyprotein (ORF1) gene, partial cds; and VP1 (ORF2) and VP2 (ORF3) genes, complete cds	98.4	7499	GII.17[P17]
Sample E human filter SPAdes (pA)	all-final_contigs	1	7559	gi|1802476498|gb|MN996296.1| Norovirus GII isolate SCD1044_3 nonstructural polyprotein (ORF1) gene, partial cds; and VP1 (ORF2) and VP2 (ORF3) genes, complete cds	98.421	7410	GII.17[P17]
Sample E human filter SPAdes (pA)	all-final_contigs	1	7559	gi|1802476514|gb|MN996300.1| Norovirus GII isolate SCD0162_3 nonstructural polyprotein (ORF1) gene, partial cds; and VP1 (ORF2) and VP2 (ORF3) genes, complete cds	98.391	7395	GII.17[P17]
Sample E human filter SPAdes (pA)	all-final_contigs	1	7559	gi|1761024105|dbj|LC369251.1| Norovirus GII NoV/Hu/JP/2015/GII.P17-GII.17/SA-164 genomic RNA, nearly complete genome	96.859	7546	GII.17[P17]
Sample E human filter SPAdes (pA)	all-final_contigs	1	7559	gi|2027319256|gb|MW661253.1| Norovirus GII isolate BMH15-067, complete genome	95.212	7561	GII.17[P17]
Sample E human filter SPAdes (pA)	99-final_contigs	1	7559	gi|1761024121|dbj|LC369255.1| Norovirus GII NoV/Hu/JP/2015/GII.P17-GII.17/TO-146 genomic RNA, nearly complete genome	99.127	7559	GII.17[P17]
Sample E human filter SPAdes (pA)	99-final_contigs	1	7559	gi|1761024013|dbj|LC369227.1| Norovirus GII NoV/Hu/JP/2015/GII.P17-GII.17/KA-67 genomic RNA, nearly complete genome	99.114	7559	GII.17[P17]
Sample E human filter SPAdes (pA)	99-final_contigs	1	7559	gi|1761024001|dbj|LC369222.1| Norovirus GII NoV/Hu/JP/2015/GII.P17-GII.17/HI-78 genomic RNA, nearly complete genome	99.047	7559	GII.17[P17]
Sample E human filter SPAdes (pA)	99-final_contigs	1	7559	gi|1761023969|dbj|LC369214.1| Norovirus GII NoV/Hu/JP/2014/GII.P17-GII.17/AO-8 genomic RNA, complete genome	99.047	7559	GII.17[P17]
Sample E human filter SPAdes (pA)	99-final_contigs	1	7559	gi|1761024109|dbj|LC369252.1| Norovirus GII NoV/Hu/JP/2015/GII.P17-GII.17/SA-165 genomic RNA, nearly complete genome	99.099	7545	GII.17[P17]
Sample E human filter SPAdes (pA)	99-final_contigs	1	7559	gi|1761023993|dbj|LC369220.1| Norovirus GII NoV/Hu/JP/2015/GII.P17-GII.17/GU-60 genomic RNA, nearly complete genome	99.034	7559	GII.17[P17]
Sample E human filter SPAdes (pA)	99-final_contigs	1	7559	gi|1761024005|dbj|LC369224.1| Norovirus GII NoV/Hu/JP/2015/GII.P17-GII.17/HI-80 genomic RNA, nearly complete genome	99.06	7552	GII.17[P17]
Sample E human filter SPAdes (pA)	99-final_contigs	1	7559	gi|1761024093|dbj|LC369247.1| Norovirus GII NoV/Hu/JP/2015/GII.P17-GII.17/SA-148 genomic RNA, nearly complete genome	99.059	7547	GII.17[P17]
Sample E human filter SPAdes (pA)	99-final_contigs	1	7559	gi|1761023985|dbj|LC369218.1| Norovirus GII NoV/Hu/JP/2015/GII.P17-GII.17/GU-58 genomic RNA, nearly complete genome	99.136	7527	GII.17[P17]
Sample E human filter SPAdes (pA)	99-final_contigs	1	7559	gi|1761024009|dbj|LC369225.1| Norovirus GII NoV/Hu/JP/2015/GII.P17-GII.17/HI-82 genomic RNA, nearly complete genome	99.046	7547	GII.17[P17]
Sample E human filter SPAdes (pA)	99-final_contigs	1	7559	gi|1761023973|dbj|LC369215.1| Norovirus GII NoV/Hu/JP/2015/GII.P17-GII.17/GU-55 genomic RNA, nearly complete genome	98.995	7559	GII.17[P17]
Sample E human filter SPAdes (pA)	99-final_contigs	1	7559	gi|1761023981|dbj|LC369217.1| Norovirus GII NoV/Hu/JP/2015/GII.P17-GII.17/GU-57 genomic RNA, nearly complete genome	99.136	7524	GII.17[P17]
Sample E human filter SPAdes (pA)	99-final_contigs	1	7559	gi|1761024097|dbj|LC369248.1| Norovirus GII NoV/Hu/JP/2015/GII.P17-GII.17/SA-149 genomic RNA, nearly complete genome	99.033	7547	GII.17[P17]
Sample E human filter SPAdes (pA)	99-final_contigs	1	7559	gi|1761024125|dbj|LC369256.1| Norovirus GII NoV/Hu/JP/2015/GII.P17-GII.17/TO-147 genomic RNA, nearly complete genome	99.007	7551	GII.17[P17]
Sample E human filter SPAdes (pA)	99-final_contigs	1	7559	gi|1761023989|dbj|LC369219.1| Norovirus GII NoV/Hu/JP/2015/GII.P17-GII.17/GU-59 genomic RNA, complete genome	99.02	7548	GII.17[P17]
Sample E human filter SPAdes (pA)	99-final_contigs	1	7559	gi|1761024129|dbj|LC369257.1| Norovirus GII NoV/Hu/JP/2015/GII.P17-GII.17/TO-148 genomic RNA, nearly complete genome	98.968	7559	GII.17[P17]
Sample E human filter SPAdes (pA)	99-final_contigs	1	7559	gi|1761024073|dbj|LC369242.1| Norovirus GII NoV/Hu/JP/2015/GII.P17-GII.17/MI-93 genomic RNA, nearly complete genome	98.968	7559	GII.17[P17]
Sample E human filter SPAdes (pA)	99-final_contigs	1	7559	gi|1761024101|dbj|LC369249.1| Norovirus GII NoV/Hu/JP/2015/GII.P17-GII.17/SA-150 genomic RNA, nearly complete genome	99.006	7547	GII.17[P17]
Sample E human filter SPAdes (pA)	99-final_contigs	1	7559	gi|1761024081|dbj|LC369244.1| Norovirus GII NoV/Hu/JP/2016/GII.P17-GII.17/SA-116 genomic RNA, complete genome	99.006	7547	GII.17[P17]
Sample E human filter SPAdes (pA)	99-final_contigs	1	7559	gi|1761024113|dbj|LC369253.1| Norovirus GII NoV/Hu/JP/2015/GII.P17-GII.17/SA-172 genomic RNA, nearly complete genome	99.006	7546	GII.17[P17]
Sample E human filter SPAdes (pA)	99-final_contigs	1	7559	gi|1761024085|dbj|LC369245.1| Norovirus GII NoV/Hu/JP/2015/GII.P17-GII.17/SA-145 genomic RNA, nearly complete genome	99.006	7546	GII.17[P17]
Sample E human filter SPAdes (pA)	99-final_contigs	1	7559	gi|1761024069|dbj|LC369241.1| Norovirus GII NoV/Hu/JP/2015/GII.P17-GII.17/MI-92 genomic RNA, complete genome	98.966	7546	GII.17[P17]
Sample E human filter SPAdes (pA)	99-final_contigs	1	7559	gi|1761024117|dbj|LC369254.1| Norovirus GII NoV/Hu/JP/2015/GII.P17-GII.17/TO-144 genomic RNA, complete genome	99.004	7533	GII.17[P17]
Sample E human filter SPAdes (pA)	99-final_contigs	1	7559	gi|1761023997|dbj|LC369221.1| Norovirus GII NoV/Hu/JP/2015/GII.P17-GII.17/GU-69 genomic RNA, nearly complete genome	99.03	7527	GII.17[P17]
Sample E human filter SPAdes (pA)	99-final_contigs	1	7559	gi|1761023977|dbj|LC369216.1| Norovirus GII NoV/Hu/JP/2015/GII.P17-GII.17/GU-56 genomic RNA, nearly complete genome	99.016	7524	GII.17[P17]
Sample E human filter SPAdes (pA)	99-final_contigs	1	7559	gi|1761024133|dbj|LC369258.1| Norovirus GII NoV/Hu/JP/2015/GII.P17-GII.17/SA-169 genomic RNA, nearly complete genome	98.998	7484	GII.17[P17]
Sample E human filter SPAdes (pA)	99-final_contigs	1	7559	gi|1761024037|dbj|LC369233.1| Norovirus GII NoV/Hu/JP/2015/GII.P17-GII.17/MI-84 genomic RNA, nearly complete genome	98.571	7559	GII.17[P17]
Sample E human filter SPAdes (pA)	99-final_contigs	1	7559	gi|1761024065|dbj|LC369240.1| Norovirus GII NoV/Hu/JP/2015/GII.P17-GII.17/MI-91 genomic RNA, nearly complete genome	98.557	7552	GII.17[P17]
Sample E human filter SPAdes (pA)	99-final_contigs	1	7559	gi|1761024053|dbj|LC369237.1| Norovirus GII NoV/Hu/JP/2015/GII.P17-GII.17/MI-88 genomic RNA, nearly complete genome	98.518	7559	GII.17[P17]
Sample E human filter SPAdes (pA)	99-final_contigs	1	7559	gi|1761024017|dbj|LC369228.1| Norovirus GII NoV/Hu/JP/2014/GII.P17-GII.17/MI-77 genomic RNA, nearly complete genome	98.518	7559	GII.17[P17]
Sample E human filter SPAdes (pA)	99-final_contigs	1	7559	gi|1761024077|dbj|LC369243.1| Norovirus GII NoV/Hu/JP/2015/GII.P17-GII.17/MI-94 genomic RNA, nearly complete genome	98.556	7549	GII.17[P17]
Sample E human filter SPAdes (pA)	99-final_contigs	1	7559	gi|1761024061|dbj|LC369239.1| Norovirus GII NoV/Hu/JP/2015/GII.P17-GII.17/MI-90 genomic RNA, nearly complete genome	98.556	7549	GII.17[P17]
Sample E human filter SPAdes (pA)	99-final_contigs	1	7559	gi|1761024041|dbj|LC369234.1| Norovirus GII NoV/Hu/JP/2015/GII.P17-GII.17/MI-85 genomic RNA, nearly complete genome	98.505	7559	GII.17[P17]
Sample E human filter SPAdes (pA)	99-final_contigs	1	7559	gi|1761024045|dbj|LC369235.1| Norovirus GII NoV/Hu/JP/2015/GII.P17-GII.17/MI-86 genomic RNA, nearly complete genome	98.492	7559	GII.17[P17]
Sample E human filter SPAdes (pA)	99-final_contigs	1	7559	gi|1761024033|dbj|LC369232.1| Norovirus GII NoV/Hu/JP/2015/GII.P17-GII.17/MI-83 genomic RNA, nearly complete genome	98.517	7552	GII.17[P17]
Sample E human filter SPAdes (pA)	99-final_contigs	1	7559	gi|1761024025|dbj|LC369230.1| Norovirus GII NoV/Hu/JP/2014/GII.P17-GII.17/MI-80 genomic RNA, nearly complete genome	98.529	7547	GII.17[P17]
Sample E human filter SPAdes (pA)	99-final_contigs	1	7559	gi|1761024021|dbj|LC369229.1| Norovirus GII NoV/Hu/JP/2014/GII.P17-GII.17/MI-79 genomic RNA, nearly complete genome	98.516	7547	GII.17[P17]
Sample E human filter SPAdes (pA)	99-final_contigs	1	7559	gi|1761024029|dbj|LC369231.1| Norovirus GII NoV/Hu/JP/2015/GII.P17-GII.17/MI-81 genomic RNA, nearly complete genome	98.489	7547	GII.17[P17]
Sample E human filter SPAdes (pA)	99-final_contigs	1	7559	gi|1761024049|dbj|LC369236.1| Norovirus GII NoV/Hu/JP/2015/GII.P17-GII.17/MI-87 genomic RNA, complete genome	98.476	7548	GII.17[P17]
Sample E human filter SPAdes (pA)	99-final_contigs	1	7559	gi|1761024089|dbj|LC369246.1| Norovirus GII NoV/Hu/JP/2015/GII.P17-GII.17/SA-146 genomic RNA, nearly complete genome	98.45	7547	GII.17[P17]
Sample E human filter SPAdes (pA)	99-final_contigs	1	7559	gi|1761024057|dbj|LC369238.1| Norovirus GII NoV/Hu/JP/2015/GII.P17-GII.17/MI-89 genomic RNA, nearly complete genome	98.41	7548	GII.17[P17]
Sample E human filter SPAdes (pA)	99-final_contigs	1	7559	gi|1799028351|gb|MN960578.1| Norovirus GII isolate SCD1042 nonstructural polyprotein (ORF1) gene, partial cds; and VP1 (ORF2) and VP2 (ORF3) genes, complete cds	98.4	7499	GII.17[P17]
Sample E human filter SPAdes (pA)	99-final_contigs	1	7559	gi|1802476498|gb|MN996296.1| Norovirus GII isolate SCD1044_3 nonstructural polyprotein (ORF1) gene, partial cds; and VP1 (ORF2) and VP2 (ORF3) genes, complete cds	98.421	7410	GII.17[P17]
Sample E human filter SPAdes (pA)	99-final_contigs	1	7559	gi|1802476514|gb|MN996300.1| Norovirus GII isolate SCD0162_3 nonstructural polyprotein (ORF1) gene, partial cds; and VP1 (ORF2) and VP2 (ORF3) genes, complete cds	98.391	7395	GII.17[P17]
Sample E human filter SPAdes (pA)	99-final_contigs	1	7559	gi|1761024105|dbj|LC369251.1| Norovirus GII NoV/Hu/JP/2015/GII.P17-GII.17/SA-164 genomic RNA, nearly complete genome	96.859	7546	GII.17[P17]
Sample E human filter SPAdes (pA)	99-final_contigs	1	7559	gi|2027319256|gb|MW661253.1| Norovirus GII isolate BMH15-067, complete genome	95.212	7561	GII.17[P17]
Sample A NoV filter SPAdes (pB)	55-final_contigs	34777	7548	gi|1761024121|dbj|LC369255.1| Norovirus GII NoV/Hu/JP/2015/GII.P17-GII.17/TO-146 genomic RNA, nearly complete genome	99.603	7548	GII.17[P17]
Sample A NoV filter SPAdes (pB)	55-final_contigs	34777	7548	gi|1761024013|dbj|LC369227.1| Norovirus GII NoV/Hu/JP/2015/GII.P17-GII.17/KA-67 genomic RNA, nearly complete genome	99.589	7548	GII.17[P17]
Sample A NoV filter SPAdes (pB)	55-final_contigs	34777	7548	gi|1761024109|dbj|LC369252.1| Norovirus GII NoV/Hu/JP/2015/GII.P17-GII.17/SA-165 genomic RNA, nearly complete genome	99.576	7542	GII.17[P17]
Sample A NoV filter SPAdes (pB)	55-final_contigs	34777	7548	gi|1761024093|dbj|LC369247.1| Norovirus GII NoV/Hu/JP/2015/GII.P17-GII.17/SA-148 genomic RNA, nearly complete genome	99.536	7543	GII.17[P17]
Sample A NoV filter SPAdes (pB)	55-final_contigs	34777	7548	gi|1761024005|dbj|LC369224.1| Norovirus GII NoV/Hu/JP/2015/GII.P17-GII.17/HI-80 genomic RNA, nearly complete genome	99.51	7548	GII.17[P17]
Sample A NoV filter SPAdes (pB)	55-final_contigs	34777	7548	gi|1761023993|dbj|LC369220.1| Norovirus GII NoV/Hu/JP/2015/GII.P17-GII.17/GU-60 genomic RNA, nearly complete genome	99.51	7548	GII.17[P17]
Sample A NoV filter SPAdes (pB)	55-final_contigs	34777	7548	gi|1761023985|dbj|LC369218.1| Norovirus GII NoV/Hu/JP/2015/GII.P17-GII.17/GU-58 genomic RNA, nearly complete genome	99.615	7523	GII.17[P17]
Sample A NoV filter SPAdes (pB)	55-final_contigs	34777	7548	gi|1761024009|dbj|LC369225.1| Norovirus GII NoV/Hu/JP/2015/GII.P17-GII.17/HI-82 genomic RNA, nearly complete genome	99.523	7543	GII.17[P17]
Sample A NoV filter SPAdes (pB)	55-final_contigs	34777	7548	gi|1761024129|dbj|LC369257.1| Norovirus GII NoV/Hu/JP/2015/GII.P17-GII.17/TO-148 genomic RNA, nearly complete genome	99.497	7548	GII.17[P17]
Sample A NoV filter SPAdes (pB)	55-final_contigs	34777	7548	gi|1761024001|dbj|LC369222.1| Norovirus GII NoV/Hu/JP/2015/GII.P17-GII.17/HI-78 genomic RNA, nearly complete genome	99.497	7548	GII.17[P17]
Sample A NoV filter SPAdes (pB)	55-final_contigs	34777	7548	gi|1761023981|dbj|LC369217.1| Norovirus GII NoV/Hu/JP/2015/GII.P17-GII.17/GU-57 genomic RNA, nearly complete genome	99.614	7521	GII.17[P17]
Sample A NoV filter SPAdes (pB)	55-final_contigs	34777	7548	gi|1761023969|dbj|LC369214.1| Norovirus GII NoV/Hu/JP/2014/GII.P17-GII.17/AO-8 genomic RNA, complete genome	99.497	7548	GII.17[P17]
Sample A NoV filter SPAdes (pB)	55-final_contigs	34777	7548	gi|1761024081|dbj|LC369244.1| Norovirus GII NoV/Hu/JP/2016/GII.P17-GII.17/SA-116 genomic RNA, complete genome	99.509	7543	GII.17[P17]
Sample A NoV filter SPAdes (pB)	55-final_contigs	34777	7548	gi|1761024125|dbj|LC369256.1| Norovirus GII NoV/Hu/JP/2015/GII.P17-GII.17/TO-147 genomic RNA, nearly complete genome	99.483	7547	GII.17[P17]
Sample A NoV filter SPAdes (pB)	55-final_contigs	34777	7548	gi|1761023989|dbj|LC369219.1| Norovirus GII NoV/Hu/JP/2015/GII.P17-GII.17/GU-59 genomic RNA, complete genome	99.496	7544	GII.17[P17]
Sample A NoV filter SPAdes (pB)	55-final_contigs	34777	7548	gi|1761024101|dbj|LC369249.1| Norovirus GII NoV/Hu/JP/2015/GII.P17-GII.17/SA-150 genomic RNA, nearly complete genome	99.483	7543	GII.17[P17]
Sample A NoV filter SPAdes (pB)	55-final_contigs	34777	7548	gi|1761024097|dbj|LC369248.1| Norovirus GII NoV/Hu/JP/2015/GII.P17-GII.17/SA-149 genomic RNA, nearly complete genome	99.483	7543	GII.17[P17]
Sample A NoV filter SPAdes (pB)	55-final_contigs	34777	7548	gi|1761024085|dbj|LC369245.1| Norovirus GII NoV/Hu/JP/2015/GII.P17-GII.17/SA-145 genomic RNA, nearly complete genome	99.483	7542	GII.17[P17]
Sample A NoV filter SPAdes (pB)	55-final_contigs	34777	7548	gi|1761023973|dbj|LC369215.1| Norovirus GII NoV/Hu/JP/2015/GII.P17-GII.17/GU-55 genomic RNA, nearly complete genome	99.444	7548	GII.17[P17]
Sample A NoV filter SPAdes (pB)	55-final_contigs	34777	7548	gi|1761024113|dbj|LC369253.1| Norovirus GII NoV/Hu/JP/2015/GII.P17-GII.17/SA-172 genomic RNA, nearly complete genome	99.456	7543	GII.17[P17]
Sample A NoV filter SPAdes (pB)	55-final_contigs	34777	7548	gi|1761024073|dbj|LC369242.1| Norovirus GII NoV/Hu/JP/2015/GII.P17-GII.17/MI-93 genomic RNA, nearly complete genome	99.417	7548	GII.17[P17]
Sample A NoV filter SPAdes (pB)	55-final_contigs	34777	7548	gi|1761024117|dbj|LC369254.1| Norovirus GII NoV/Hu/JP/2015/GII.P17-GII.17/TO-144 genomic RNA, complete genome	99.482	7529	GII.17[P17]
Sample A NoV filter SPAdes (pB)	55-final_contigs	34777	7548	gi|1761024069|dbj|LC369241.1| Norovirus GII NoV/Hu/JP/2015/GII.P17-GII.17/MI-92 genomic RNA, complete genome	99.417	7542	GII.17[P17]
Sample A NoV filter SPAdes (pB)	55-final_contigs	34777	7548	gi|1761023977|dbj|LC369216.1| Norovirus GII NoV/Hu/JP/2015/GII.P17-GII.17/GU-56 genomic RNA, nearly complete genome	99.468	7521	GII.17[P17]
Sample A NoV filter SPAdes (pB)	55-final_contigs	34777	7548	gi|1761023997|dbj|LC369221.1| Norovirus GII NoV/Hu/JP/2015/GII.P17-GII.17/GU-69 genomic RNA, nearly complete genome	99.428	7523	GII.17[P17]
Sample A NoV filter SPAdes (pB)	55-final_contigs	34777	7548	gi|1761024133|dbj|LC369258.1| Norovirus GII NoV/Hu/JP/2015/GII.P17-GII.17/SA-169 genomic RNA, nearly complete genome	99.466	7484	GII.17[P17]
Sample A NoV filter SPAdes (pB)	55-final_contigs	34777	7548	gi|1761024037|dbj|LC369233.1| Norovirus GII NoV/Hu/JP/2015/GII.P17-GII.17/MI-84 genomic RNA, nearly complete genome	99.006	7548	GII.17[P17]
Sample A NoV filter SPAdes (pB)	55-final_contigs	34777	7548	gi|1761024065|dbj|LC369240.1| Norovirus GII NoV/Hu/JP/2015/GII.P17-GII.17/MI-91 genomic RNA, nearly complete genome	98.993	7548	GII.17[P17]
Sample A NoV filter SPAdes (pB)	55-final_contigs	34777	7548	gi|1761024077|dbj|LC369243.1| Norovirus GII NoV/Hu/JP/2015/GII.P17-GII.17/MI-94 genomic RNA, nearly complete genome	98.993	7545	GII.17[P17]
Sample A NoV filter SPAdes (pB)	55-final_contigs	34777	7548	gi|1761024061|dbj|LC369239.1| Norovirus GII NoV/Hu/JP/2015/GII.P17-GII.17/MI-90 genomic RNA, nearly complete genome	98.993	7545	GII.17[P17]
Sample A NoV filter SPAdes (pB)	55-final_contigs	34777	7548	gi|1761024053|dbj|LC369237.1| Norovirus GII NoV/Hu/JP/2015/GII.P17-GII.17/MI-88 genomic RNA, nearly complete genome	98.953	7548	GII.17[P17]
Sample A NoV filter SPAdes (pB)	55-final_contigs	34777	7548	gi|1761024033|dbj|LC369232.1| Norovirus GII NoV/Hu/JP/2015/GII.P17-GII.17/MI-83 genomic RNA, nearly complete genome	98.953	7548	GII.17[P17]
Sample A NoV filter SPAdes (pB)	55-final_contigs	34777	7548	gi|1761024017|dbj|LC369228.1| Norovirus GII NoV/Hu/JP/2014/GII.P17-GII.17/MI-77 genomic RNA, nearly complete genome	98.953	7548	GII.17[P17]
Sample A NoV filter SPAdes (pB)	55-final_contigs	34777	7548	gi|1761024025|dbj|LC369230.1| Norovirus GII NoV/Hu/JP/2014/GII.P17-GII.17/MI-80 genomic RNA, nearly complete genome	98.966	7543	GII.17[P17]
Sample A NoV filter SPAdes (pB)	55-final_contigs	34777	7548	gi|1761024041|dbj|LC369234.1| Norovirus GII NoV/Hu/JP/2015/GII.P17-GII.17/MI-85 genomic RNA, nearly complete genome	98.94	7548	GII.17[P17]
Sample A NoV filter SPAdes (pB)	55-final_contigs	34777	7548	gi|1761024021|dbj|LC369229.1| Norovirus GII NoV/Hu/JP/2014/GII.P17-GII.17/MI-79 genomic RNA, nearly complete genome	98.953	7543	GII.17[P17]
Sample A NoV filter SPAdes (pB)	55-final_contigs	34777	7548	gi|1761024045|dbj|LC369235.1| Norovirus GII NoV/Hu/JP/2015/GII.P17-GII.17/MI-86 genomic RNA, nearly complete genome	98.927	7548	GII.17[P17]
Sample A NoV filter SPAdes (pB)	55-final_contigs	34777	7548	gi|1761024049|dbj|LC369236.1| Norovirus GII NoV/Hu/JP/2015/GII.P17-GII.17/MI-87 genomic RNA, complete genome	98.913	7544	GII.17[P17]
Sample A NoV filter SPAdes (pB)	55-final_contigs	34777	7548	gi|1761024029|dbj|LC369231.1| Norovirus GII NoV/Hu/JP/2015/GII.P17-GII.17/MI-81 genomic RNA, nearly complete genome	98.873	7543	GII.17[P17]
Sample A NoV filter SPAdes (pB)	55-final_contigs	34777	7548	gi|1761024057|dbj|LC369238.1| Norovirus GII NoV/Hu/JP/2015/GII.P17-GII.17/MI-89 genomic RNA, nearly complete genome	98.847	7544	GII.17[P17]
Sample A NoV filter SPAdes (pB)	55-final_contigs	34777	7548	gi|1761024089|dbj|LC369246.1| Norovirus GII NoV/Hu/JP/2015/GII.P17-GII.17/SA-146 genomic RNA, nearly complete genome	98.767	7543	GII.17[P17]
Sample A NoV filter SPAdes (pB)	55-final_contigs	34777	7548	gi|1799028351|gb|MN960578.1| Norovirus GII isolate SCD1042 nonstructural polyprotein (ORF1) gene, partial cds; and VP1 (ORF2) and VP2 (ORF3) genes, complete cds	98.839	7495	GII.17[P17]
Sample A NoV filter SPAdes (pB)	55-final_contigs	34777	7548	gi|1802476498|gb|MN996296.1| Norovirus GII isolate SCD1044_3 nonstructural polyprotein (ORF1) gene, partial cds; and VP1 (ORF2) and VP2 (ORF3) genes, complete cds	98.839	7410	GII.17[P17]
Sample A NoV filter SPAdes (pB)	55-final_contigs	34777	7548	gi|1802476514|gb|MN996300.1| Norovirus GII isolate SCD0162_3 nonstructural polyprotein (ORF1) gene, partial cds; and VP1 (ORF2) and VP2 (ORF3) genes, complete cds	98.837	7395	GII.17[P17]
Sample A NoV filter SPAdes (pB)	55-final_contigs	34777	7548	gi|1761024105|dbj|LC369251.1| Norovirus GII NoV/Hu/JP/2015/GII.P17-GII.17/SA-164 genomic RNA, nearly complete genome	97.228	7541	GII.17[P17]
Sample A NoV filter SPAdes (pB)	55-final_contigs	34777	7548	gi|2027319256|gb|MW661253.1| Norovirus GII isolate BMH15-067, complete genome	95.43	7549	GII.17[P17]
Sample A NoV filter SPAdes (pB)	77-final_contigs	1061	7548	gi|1761024121|dbj|LC369255.1| Norovirus GII NoV/Hu/JP/2015/GII.P17-GII.17/TO-146 genomic RNA, nearly complete genome	99.51	7548	GII.17[P17]
Sample A NoV filter SPAdes (pB)	77-final_contigs	1061	7548	gi|1761024013|dbj|LC369227.1| Norovirus GII NoV/Hu/JP/2015/GII.P17-GII.17/KA-67 genomic RNA, nearly complete genome	99.497	7548	GII.17[P17]
Sample A NoV filter SPAdes (pB)	77-final_contigs	1061	7548	gi|1761024109|dbj|LC369252.1| Norovirus GII NoV/Hu/JP/2015/GII.P17-GII.17/SA-165 genomic RNA, nearly complete genome	99.483	7542	GII.17[P17]
Sample A NoV filter SPAdes (pB)	77-final_contigs	1061	7548	gi|1761024001|dbj|LC369222.1| Norovirus GII NoV/Hu/JP/2015/GII.P17-GII.17/HI-78 genomic RNA, nearly complete genome	99.43	7548	GII.17[P17]
Sample A NoV filter SPAdes (pB)	77-final_contigs	1061	7548	gi|1761023969|dbj|LC369214.1| Norovirus GII NoV/Hu/JP/2014/GII.P17-GII.17/AO-8 genomic RNA, complete genome	99.43	7548	GII.17[P17]
Sample A NoV filter SPAdes (pB)	77-final_contigs	1061	7548	gi|1761024093|dbj|LC369247.1| Norovirus GII NoV/Hu/JP/2015/GII.P17-GII.17/SA-148 genomic RNA, nearly complete genome	99.443	7543	GII.17[P17]
Sample A NoV filter SPAdes (pB)	77-final_contigs	1061	7548	gi|1761024005|dbj|LC369224.1| Norovirus GII NoV/Hu/JP/2015/GII.P17-GII.17/HI-80 genomic RNA, nearly complete genome	99.417	7548	GII.17[P17]
Sample A NoV filter SPAdes (pB)	77-final_contigs	1061	7548	gi|1761023993|dbj|LC369220.1| Norovirus GII NoV/Hu/JP/2015/GII.P17-GII.17/GU-60 genomic RNA, nearly complete genome	99.417	7548	GII.17[P17]
Sample A NoV filter SPAdes (pB)	77-final_contigs	1061	7548	gi|1761023985|dbj|LC369218.1| Norovirus GII NoV/Hu/JP/2015/GII.P17-GII.17/GU-58 genomic RNA, nearly complete genome	99.521	7523	GII.17[P17]
Sample A NoV filter SPAdes (pB)	77-final_contigs	1061	7548	gi|1761024009|dbj|LC369225.1| Norovirus GII NoV/Hu/JP/2015/GII.P17-GII.17/HI-82 genomic RNA, nearly complete genome	99.43	7543	GII.17[P17]
Sample A NoV filter SPAdes (pB)	77-final_contigs	1061	7548	gi|1761024129|dbj|LC369257.1| Norovirus GII NoV/Hu/JP/2015/GII.P17-GII.17/TO-148 genomic RNA, nearly complete genome	99.404	7548	GII.17[P17]
Sample A NoV filter SPAdes (pB)	77-final_contigs	1061	7548	gi|1761023981|dbj|LC369217.1| Norovirus GII NoV/Hu/JP/2015/GII.P17-GII.17/GU-57 genomic RNA, nearly complete genome	99.521	7521	GII.17[P17]
Sample A NoV filter SPAdes (pB)	77-final_contigs	1061	7548	gi|1761024097|dbj|LC369248.1| Norovirus GII NoV/Hu/JP/2015/GII.P17-GII.17/SA-149 genomic RNA, nearly complete genome	99.417	7543	GII.17[P17]
Sample A NoV filter SPAdes (pB)	77-final_contigs	1061	7548	gi|1761024125|dbj|LC369256.1| Norovirus GII NoV/Hu/JP/2015/GII.P17-GII.17/TO-147 genomic RNA, nearly complete genome	99.39	7547	GII.17[P17]
Sample A NoV filter SPAdes (pB)	77-final_contigs	1061	7548	gi|1761023989|dbj|LC369219.1| Norovirus GII NoV/Hu/JP/2015/GII.P17-GII.17/GU-59 genomic RNA, complete genome	99.403	7544	GII.17[P17]
Sample A NoV filter SPAdes (pB)	77-final_contigs	1061	7548	gi|1761023973|dbj|LC369215.1| Norovirus GII NoV/Hu/JP/2015/GII.P17-GII.17/GU-55 genomic RNA, nearly complete genome	99.377	7548	GII.17[P17]
Sample A NoV filter SPAdes (pB)	77-final_contigs	1061	7548	gi|1761024113|dbj|LC369253.1| Norovirus GII NoV/Hu/JP/2015/GII.P17-GII.17/SA-172 genomic RNA, nearly complete genome	99.39	7543	GII.17[P17]
Sample A NoV filter SPAdes (pB)	77-final_contigs	1061	7548	gi|1761024101|dbj|LC369249.1| Norovirus GII NoV/Hu/JP/2015/GII.P17-GII.17/SA-150 genomic RNA, nearly complete genome	99.39	7543	GII.17[P17]
Sample A NoV filter SPAdes (pB)	77-final_contigs	1061	7548	gi|1761024081|dbj|LC369244.1| Norovirus GII NoV/Hu/JP/2016/GII.P17-GII.17/SA-116 genomic RNA, complete genome	99.39	7543	GII.17[P17]
Sample A NoV filter SPAdes (pB)	77-final_contigs	1061	7548	gi|1761024085|dbj|LC369245.1| Norovirus GII NoV/Hu/JP/2015/GII.P17-GII.17/SA-145 genomic RNA, nearly complete genome	99.39	7542	GII.17[P17]
Sample A NoV filter SPAdes (pB)	77-final_contigs	1061	7548	gi|1761024073|dbj|LC369242.1| Norovirus GII NoV/Hu/JP/2015/GII.P17-GII.17/MI-93 genomic RNA, nearly complete genome	99.351	7548	GII.17[P17]
Sample A NoV filter SPAdes (pB)	77-final_contigs	1061	7548	gi|1761024069|dbj|LC369241.1| Norovirus GII NoV/Hu/JP/2015/GII.P17-GII.17/MI-92 genomic RNA, complete genome	99.35	7542	GII.17[P17]
Sample A NoV filter SPAdes (pB)	77-final_contigs	1061	7548	gi|1761024117|dbj|LC369254.1| Norovirus GII NoV/Hu/JP/2015/GII.P17-GII.17/TO-144 genomic RNA, complete genome	99.389	7529	GII.17[P17]
Sample A NoV filter SPAdes (pB)	77-final_contigs	1061	7548	gi|1761023977|dbj|LC369216.1| Norovirus GII NoV/Hu/JP/2015/GII.P17-GII.17/GU-56 genomic RNA, nearly complete genome	99.402	7521	GII.17[P17]
Sample A NoV filter SPAdes (pB)	77-final_contigs	1061	7548	gi|1761023997|dbj|LC369221.1| Norovirus GII NoV/Hu/JP/2015/GII.P17-GII.17/GU-69 genomic RNA, nearly complete genome	99.362	7523	GII.17[P17]
Sample A NoV filter SPAdes (pB)	77-final_contigs	1061	7548	gi|1761024133|dbj|LC369258.1| Norovirus GII NoV/Hu/JP/2015/GII.P17-GII.17/SA-169 genomic RNA, nearly complete genome	99.372	7484	GII.17[P17]
Sample A NoV filter SPAdes (pB)	77-final_contigs	1061	7548	gi|1761024037|dbj|LC369233.1| Norovirus GII NoV/Hu/JP/2015/GII.P17-GII.17/MI-84 genomic RNA, nearly complete genome	98.94	7548	GII.17[P17]
Sample A NoV filter SPAdes (pB)	77-final_contigs	1061	7548	gi|1761024065|dbj|LC369240.1| Norovirus GII NoV/Hu/JP/2015/GII.P17-GII.17/MI-91 genomic RNA, nearly complete genome	98.927	7548	GII.17[P17]
Sample A NoV filter SPAdes (pB)	77-final_contigs	1061	7548	gi|1761024077|dbj|LC369243.1| Norovirus GII NoV/Hu/JP/2015/GII.P17-GII.17/MI-94 genomic RNA, nearly complete genome	98.926	7545	GII.17[P17]
Sample A NoV filter SPAdes (pB)	77-final_contigs	1061	7548	gi|1761024061|dbj|LC369239.1| Norovirus GII NoV/Hu/JP/2015/GII.P17-GII.17/MI-90 genomic RNA, nearly complete genome	98.926	7545	GII.17[P17]
Sample A NoV filter SPAdes (pB)	77-final_contigs	1061	7548	gi|1761024053|dbj|LC369237.1| Norovirus GII NoV/Hu/JP/2015/GII.P17-GII.17/MI-88 genomic RNA, nearly complete genome	98.887	7548	GII.17[P17]
Sample A NoV filter SPAdes (pB)	77-final_contigs	1061	7548	gi|1761024033|dbj|LC369232.1| Norovirus GII NoV/Hu/JP/2015/GII.P17-GII.17/MI-83 genomic RNA, nearly complete genome	98.887	7548	GII.17[P17]
Sample A NoV filter SPAdes (pB)	77-final_contigs	1061	7548	gi|1761024017|dbj|LC369228.1| Norovirus GII NoV/Hu/JP/2014/GII.P17-GII.17/MI-77 genomic RNA, nearly complete genome	98.887	7548	GII.17[P17]
Sample A NoV filter SPAdes (pB)	77-final_contigs	1061	7548	gi|1761024025|dbj|LC369230.1| Norovirus GII NoV/Hu/JP/2014/GII.P17-GII.17/MI-80 genomic RNA, nearly complete genome	98.9	7543	GII.17[P17]
Sample A NoV filter SPAdes (pB)	77-final_contigs	1061	7548	gi|1761024041|dbj|LC369234.1| Norovirus GII NoV/Hu/JP/2015/GII.P17-GII.17/MI-85 genomic RNA, nearly complete genome	98.874	7548	GII.17[P17]
Sample A NoV filter SPAdes (pB)	77-final_contigs	1061	7548	gi|1761024021|dbj|LC369229.1| Norovirus GII NoV/Hu/JP/2014/GII.P17-GII.17/MI-79 genomic RNA, nearly complete genome	98.886	7543	GII.17[P17]
Sample A NoV filter SPAdes (pB)	77-final_contigs	1061	7548	gi|1761024045|dbj|LC369235.1| Norovirus GII NoV/Hu/JP/2015/GII.P17-GII.17/MI-86 genomic RNA, nearly complete genome	98.861	7548	GII.17[P17]
Sample A NoV filter SPAdes (pB)	77-final_contigs	1061	7548	gi|1761024049|dbj|LC369236.1| Norovirus GII NoV/Hu/JP/2015/GII.P17-GII.17/MI-87 genomic RNA, complete genome	98.847	7544	GII.17[P17]
Sample A NoV filter SPAdes (pB)	77-final_contigs	1061	7548	gi|1761024029|dbj|LC369231.1| Norovirus GII NoV/Hu/JP/2015/GII.P17-GII.17/MI-81 genomic RNA, nearly complete genome	98.807	7543	GII.17[P17]
Sample A NoV filter SPAdes (pB)	77-final_contigs	1061	7548	gi|1761024057|dbj|LC369238.1| Norovirus GII NoV/Hu/JP/2015/GII.P17-GII.17/MI-89 genomic RNA, nearly complete genome	98.78	7544	GII.17[P17]
Sample A NoV filter SPAdes (pB)	77-final_contigs	1061	7548	gi|1761024089|dbj|LC369246.1| Norovirus GII NoV/Hu/JP/2015/GII.P17-GII.17/SA-146 genomic RNA, nearly complete genome	98.701	7543	GII.17[P17]
Sample A NoV filter SPAdes (pB)	77-final_contigs	1061	7548	gi|1799028351|gb|MN960578.1| Norovirus GII isolate SCD1042 nonstructural polyprotein (ORF1) gene, partial cds; and VP1 (ORF2) and VP2 (ORF3) genes, complete cds	98.746	7495	GII.17[P17]
Sample A NoV filter SPAdes (pB)	77-final_contigs	1061	7548	gi|1802476498|gb|MN996296.1| Norovirus GII isolate SCD1044_3 nonstructural polyprotein (ORF1) gene, partial cds; and VP1 (ORF2) and VP2 (ORF3) genes, complete cds	98.758	7410	GII.17[P17]
Sample A NoV filter SPAdes (pB)	77-final_contigs	1061	7548	gi|1802476514|gb|MN996300.1| Norovirus GII isolate SCD0162_3 nonstructural polyprotein (ORF1) gene, partial cds; and VP1 (ORF2) and VP2 (ORF3) genes, complete cds	98.756	7395	GII.17[P17]
Sample A NoV filter SPAdes (pB)	77-final_contigs	1061	7548	gi|1761024105|dbj|LC369251.1| Norovirus GII NoV/Hu/JP/2015/GII.P17-GII.17/SA-164 genomic RNA, nearly complete genome	97.215	7541	GII.17[P17]
Sample A NoV filter SPAdes (pB)	77-final_contigs	1061	7548	gi|2027319256|gb|MW661253.1| Norovirus GII isolate BMH15-067, complete genome	95.443	7549	GII.17[P17]
Sample C NoV filter SPAdes (pB)	55-final_contigs	11042	7013	gi|1761023985|dbj|LC369218.1| Norovirus GII NoV/Hu/JP/2015/GII.P17-GII.17/GU-58 genomic RNA, nearly complete genome	99.672	7013	GII.17[P17]
Sample C NoV filter SPAdes (pB)	55-final_contigs	11042	7013	gi|1761023981|dbj|LC369217.1| Norovirus GII NoV/Hu/JP/2015/GII.P17-GII.17/GU-57 genomic RNA, nearly complete genome	99.672	7013	GII.17[P17]
Sample C NoV filter SPAdes (pB)	55-final_contigs	11042	7013	gi|1761024121|dbj|LC369255.1| Norovirus GII NoV/Hu/JP/2015/GII.P17-GII.17/TO-146 genomic RNA, nearly complete genome	99.658	7013	GII.17[P17]
Sample C NoV filter SPAdes (pB)	55-final_contigs	11042	7013	gi|1761024013|dbj|LC369227.1| Norovirus GII NoV/Hu/JP/2015/GII.P17-GII.17/KA-67 genomic RNA, nearly complete genome	99.644	7013	GII.17[P17]
Sample C NoV filter SPAdes (pB)	55-final_contigs	11042	7013	gi|1761024109|dbj|LC369252.1| Norovirus GII NoV/Hu/JP/2015/GII.P17-GII.17/SA-165 genomic RNA, nearly complete genome	99.629	7013	GII.17[P17]
Sample C NoV filter SPAdes (pB)	55-final_contigs	11042	7013	gi|1761024085|dbj|LC369245.1| Norovirus GII NoV/Hu/JP/2015/GII.P17-GII.17/SA-145 genomic RNA, nearly complete genome	99.615	7013	GII.17[P17]
Sample C NoV filter SPAdes (pB)	55-final_contigs	11042	7013	gi|1761024093|dbj|LC369247.1| Norovirus GII NoV/Hu/JP/2015/GII.P17-GII.17/SA-148 genomic RNA, nearly complete genome	99.572	7013	GII.17[P17]
Sample C NoV filter SPAdes (pB)	55-final_contigs	11042	7013	gi|1761023993|dbj|LC369220.1| Norovirus GII NoV/Hu/JP/2015/GII.P17-GII.17/GU-60 genomic RNA, nearly complete genome	99.572	7013	GII.17[P17]
Sample C NoV filter SPAdes (pB)	55-final_contigs	11042	7013	gi|1761024101|dbj|LC369249.1| Norovirus GII NoV/Hu/JP/2015/GII.P17-GII.17/SA-150 genomic RNA, nearly complete genome	99.558	7013	GII.17[P17]
Sample C NoV filter SPAdes (pB)	55-final_contigs	11042	7013	gi|1761023989|dbj|LC369219.1| Norovirus GII NoV/Hu/JP/2015/GII.P17-GII.17/GU-59 genomic RNA, complete genome	99.558	7013	GII.17[P17]
Sample C NoV filter SPAdes (pB)	55-final_contigs	11042	7013	gi|1761024125|dbj|LC369256.1| Norovirus GII NoV/Hu/JP/2015/GII.P17-GII.17/TO-147 genomic RNA, nearly complete genome	99.544	7013	GII.17[P17]
Sample C NoV filter SPAdes (pB)	55-final_contigs	11042	7013	gi|1761024009|dbj|LC369225.1| Norovirus GII NoV/Hu/JP/2015/GII.P17-GII.17/HI-82 genomic RNA, nearly complete genome	99.544	7013	GII.17[P17]
Sample C NoV filter SPAdes (pB)	55-final_contigs	11042	7013	gi|1761024117|dbj|LC369254.1| Norovirus GII NoV/Hu/JP/2015/GII.P17-GII.17/TO-144 genomic RNA, complete genome	99.529	7013	GII.17[P17]
Sample C NoV filter SPAdes (pB)	55-final_contigs	11042	7013	gi|1761024005|dbj|LC369224.1| Norovirus GII NoV/Hu/JP/2015/GII.P17-GII.17/HI-80 genomic RNA, nearly complete genome	99.529	7013	GII.17[P17]
Sample C NoV filter SPAdes (pB)	55-final_contigs	11042	7013	gi|1761024001|dbj|LC369222.1| Norovirus GII NoV/Hu/JP/2015/GII.P17-GII.17/HI-78 genomic RNA, nearly complete genome	99.529	7013	GII.17[P17]
Sample C NoV filter SPAdes (pB)	55-final_contigs	11042	7013	gi|1761023969|dbj|LC369214.1| Norovirus GII NoV/Hu/JP/2014/GII.P17-GII.17/AO-8 genomic RNA, complete genome	99.529	7013	GII.17[P17]
Sample C NoV filter SPAdes (pB)	55-final_contigs	11042	7013	gi|1761024097|dbj|LC369248.1| Norovirus GII NoV/Hu/JP/2015/GII.P17-GII.17/SA-149 genomic RNA, nearly complete genome	99.515	7013	GII.17[P17]
Sample C NoV filter SPAdes (pB)	55-final_contigs	11042	7013	gi|1761024081|dbj|LC369244.1| Norovirus GII NoV/Hu/JP/2016/GII.P17-GII.17/SA-116 genomic RNA, complete genome	99.515	7013	GII.17[P17]
Sample C NoV filter SPAdes (pB)	55-final_contigs	11042	7013	gi|1761024113|dbj|LC369253.1| Norovirus GII NoV/Hu/JP/2015/GII.P17-GII.17/SA-172 genomic RNA, nearly complete genome	99.501	7013	GII.17[P17]
Sample C NoV filter SPAdes (pB)	55-final_contigs	11042	7013	gi|1761023977|dbj|LC369216.1| Norovirus GII NoV/Hu/JP/2015/GII.P17-GII.17/GU-56 genomic RNA, nearly complete genome	99.501	7013	GII.17[P17]
Sample C NoV filter SPAdes (pB)	55-final_contigs	11042	7013	gi|1761024069|dbj|LC369241.1| Norovirus GII NoV/Hu/JP/2015/GII.P17-GII.17/MI-92 genomic RNA, complete genome	99.487	7013	GII.17[P17]
Sample C NoV filter SPAdes (pB)	55-final_contigs	11042	7013	gi|1761024073|dbj|LC369242.1| Norovirus GII NoV/Hu/JP/2015/GII.P17-GII.17/MI-93 genomic RNA, nearly complete genome	99.472	7013	GII.17[P17]
Sample C NoV filter SPAdes (pB)	55-final_contigs	11042	7013	gi|1761023973|dbj|LC369215.1| Norovirus GII NoV/Hu/JP/2015/GII.P17-GII.17/GU-55 genomic RNA, nearly complete genome	99.472	7013	GII.17[P17]
Sample C NoV filter SPAdes (pB)	55-final_contigs	11042	7013	gi|1761023997|dbj|LC369221.1| Norovirus GII NoV/Hu/JP/2015/GII.P17-GII.17/GU-69 genomic RNA, nearly complete genome	99.458	7013	GII.17[P17]
Sample C NoV filter SPAdes (pB)	55-final_contigs	11042	7013	gi|1761024129|dbj|LC369257.1| Norovirus GII NoV/Hu/JP/2015/GII.P17-GII.17/TO-148 genomic RNA, nearly complete genome	99.401	7013	GII.17[P17]
Sample C NoV filter SPAdes (pB)	55-final_contigs	11042	7013	gi|1761024133|dbj|LC369258.1| Norovirus GII NoV/Hu/JP/2015/GII.P17-GII.17/SA-169 genomic RNA, nearly complete genome	99.484	6972	GII.17[P17]
Sample C NoV filter SPAdes (pB)	55-final_contigs	11042	7013	gi|1761024037|dbj|LC369233.1| Norovirus GII NoV/Hu/JP/2015/GII.P17-GII.17/MI-84 genomic RNA, nearly complete genome	99.159	7013	GII.17[P17]
Sample C NoV filter SPAdes (pB)	55-final_contigs	11042	7013	gi|1761024077|dbj|LC369243.1| Norovirus GII NoV/Hu/JP/2015/GII.P17-GII.17/MI-94 genomic RNA, nearly complete genome	99.144	7013	GII.17[P17]
Sample C NoV filter SPAdes (pB)	55-final_contigs	11042	7013	gi|1761024065|dbj|LC369240.1| Norovirus GII NoV/Hu/JP/2015/GII.P17-GII.17/MI-91 genomic RNA, nearly complete genome	99.144	7013	GII.17[P17]
Sample C NoV filter SPAdes (pB)	55-final_contigs	11042	7013	gi|1761024061|dbj|LC369239.1| Norovirus GII NoV/Hu/JP/2015/GII.P17-GII.17/MI-90 genomic RNA, nearly complete genome	99.144	7013	GII.17[P17]
Sample C NoV filter SPAdes (pB)	55-final_contigs	11042	7013	gi|1761024025|dbj|LC369230.1| Norovirus GII NoV/Hu/JP/2014/GII.P17-GII.17/MI-80 genomic RNA, nearly complete genome	99.116	7013	GII.17[P17]
Sample C NoV filter SPAdes (pB)	55-final_contigs	11042	7013	gi|1761024053|dbj|LC369237.1| Norovirus GII NoV/Hu/JP/2015/GII.P17-GII.17/MI-88 genomic RNA, nearly complete genome	99.102	7013	GII.17[P17]
Sample C NoV filter SPAdes (pB)	55-final_contigs	11042	7013	gi|1761024033|dbj|LC369232.1| Norovirus GII NoV/Hu/JP/2015/GII.P17-GII.17/MI-83 genomic RNA, nearly complete genome	99.102	7013	GII.17[P17]
Sample C NoV filter SPAdes (pB)	55-final_contigs	11042	7013	gi|1761024021|dbj|LC369229.1| Norovirus GII NoV/Hu/JP/2014/GII.P17-GII.17/MI-79 genomic RNA, nearly complete genome	99.102	7013	GII.17[P17]
Sample C NoV filter SPAdes (pB)	55-final_contigs	11042	7013	gi|1761024017|dbj|LC369228.1| Norovirus GII NoV/Hu/JP/2014/GII.P17-GII.17/MI-77 genomic RNA, nearly complete genome	99.102	7013	GII.17[P17]
Sample C NoV filter SPAdes (pB)	55-final_contigs	11042	7013	gi|1761024041|dbj|LC369234.1| Norovirus GII NoV/Hu/JP/2015/GII.P17-GII.17/MI-85 genomic RNA, nearly complete genome	99.087	7013	GII.17[P17]
Sample C NoV filter SPAdes (pB)	55-final_contigs	11042	7013	gi|1761024045|dbj|LC369235.1| Norovirus GII NoV/Hu/JP/2015/GII.P17-GII.17/MI-86 genomic RNA, nearly complete genome	99.073	7013	GII.17[P17]
Sample C NoV filter SPAdes (pB)	55-final_contigs	11042	7013	gi|1761024049|dbj|LC369236.1| Norovirus GII NoV/Hu/JP/2015/GII.P17-GII.17/MI-87 genomic RNA, complete genome	99.059	7013	GII.17[P17]
Sample C NoV filter SPAdes (pB)	55-final_contigs	11042	7013	gi|1761024029|dbj|LC369231.1| Norovirus GII NoV/Hu/JP/2015/GII.P17-GII.17/MI-81 genomic RNA, nearly complete genome	99.03	7013	GII.17[P17]
Sample C NoV filter SPAdes (pB)	55-final_contigs	11042	7013	gi|1761024057|dbj|LC369238.1| Norovirus GII NoV/Hu/JP/2015/GII.P17-GII.17/MI-89 genomic RNA, nearly complete genome	99.016	7013	GII.17[P17]
Sample C NoV filter SPAdes (pB)	55-final_contigs	11042	7013	gi|1799028351|gb|MN960578.1| Norovirus GII isolate SCD1042 nonstructural polyprotein (ORF1) gene, partial cds; and VP1 (ORF2) and VP2 (ORF3) genes, complete cds	98.874	7013	GII.17[P17]
Sample C NoV filter SPAdes (pB)	55-final_contigs	11042	7013	gi|1761024089|dbj|LC369246.1| Norovirus GII NoV/Hu/JP/2015/GII.P17-GII.17/SA-146 genomic RNA, nearly complete genome	98.874	7013	GII.17[P17]
Sample C NoV filter SPAdes (pB)	55-final_contigs	11042	7013	gi|1802476498|gb|MN996296.1| Norovirus GII isolate SCD1044_3 nonstructural polyprotein (ORF1) gene, partial cds; and VP1 (ORF2) and VP2 (ORF3) genes, complete cds	98.875	6934	GII.17[P17]
Sample C NoV filter SPAdes (pB)	55-final_contigs	11042	7013	gi|1802476514|gb|MN996300.1| Norovirus GII isolate SCD0162_3 nonstructural polyprotein (ORF1) gene, partial cds; and VP1 (ORF2) and VP2 (ORF3) genes, complete cds	98.845	6929	GII.17[P17]
Sample C NoV filter SPAdes (pB)	55-final_contigs	11042	7013	gi|1761024105|dbj|LC369251.1| Norovirus GII NoV/Hu/JP/2015/GII.P17-GII.17/SA-164 genomic RNA, nearly complete genome	97.448	7013	GII.17[P17]
Sample C NoV filter SPAdes (pB)	55-final_contigs	11042	7013	gi|2027319256|gb|MW661253.1| Norovirus GII isolate BMH15-067, complete genome	95.663	7010	GII.17[P17]
Sample C NoV filter SPAdes (pB)	77-final_contigs	1554	7561	gi|1761024121|dbj|LC369255.1| Norovirus GII NoV/Hu/JP/2015/GII.P17-GII.17/TO-146 genomic RNA, nearly complete genome	99.669	7558	GII.17[P17]
Sample C NoV filter SPAdes (pB)	77-final_contigs	1554	7561	gi|1761024013|dbj|LC369227.1| Norovirus GII NoV/Hu/JP/2015/GII.P17-GII.17/KA-67 genomic RNA, nearly complete genome	99.656	7558	GII.17[P17]
Sample C NoV filter SPAdes (pB)	77-final_contigs	1554	7561	gi|1761024109|dbj|LC369252.1| Norovirus GII NoV/Hu/JP/2015/GII.P17-GII.17/SA-165 genomic RNA, nearly complete genome	99.642	7544	GII.17[P17]
Sample C NoV filter SPAdes (pB)	77-final_contigs	1554	7561	gi|1761023993|dbj|LC369220.1| Norovirus GII NoV/Hu/JP/2015/GII.P17-GII.17/GU-60 genomic RNA, nearly complete genome	99.55	7558	GII.17[P17]
Sample C NoV filter SPAdes (pB)	77-final_contigs	1554	7561	gi|1761024001|dbj|LC369222.1| Norovirus GII NoV/Hu/JP/2015/GII.P17-GII.17/HI-78 genomic RNA, nearly complete genome	99.537	7558	GII.17[P17]
Sample C NoV filter SPAdes (pB)	77-final_contigs	1554	7561	gi|1761023985|dbj|LC369218.1| Norovirus GII NoV/Hu/JP/2015/GII.P17-GII.17/GU-58 genomic RNA, nearly complete genome	99.681	7525	GII.17[P17]
Sample C NoV filter SPAdes (pB)	77-final_contigs	1554	7561	gi|1761023969|dbj|LC369214.1| Norovirus GII NoV/Hu/JP/2014/GII.P17-GII.17/AO-8 genomic RNA, complete genome	99.537	7558	GII.17[P17]
Sample C NoV filter SPAdes (pB)	77-final_contigs	1554	7561	gi|1761023981|dbj|LC369217.1| Norovirus GII NoV/Hu/JP/2015/GII.P17-GII.17/GU-57 genomic RNA, nearly complete genome	99.681	7523	GII.17[P17]
Sample C NoV filter SPAdes (pB)	77-final_contigs	1554	7561	gi|1761024101|dbj|LC369249.1| Norovirus GII NoV/Hu/JP/2015/GII.P17-GII.17/SA-150 genomic RNA, nearly complete genome	99.576	7545	GII.17[P17]
Sample C NoV filter SPAdes (pB)	77-final_contigs	1554	7561	gi|1761024093|dbj|LC369247.1| Norovirus GII NoV/Hu/JP/2015/GII.P17-GII.17/SA-148 genomic RNA, nearly complete genome	99.576	7545	GII.17[P17]
Sample C NoV filter SPAdes (pB)	77-final_contigs	1554	7561	gi|1761024005|dbj|LC369224.1| Norovirus GII NoV/Hu/JP/2015/GII.P17-GII.17/HI-80 genomic RNA, nearly complete genome	99.55	7550	GII.17[P17]
Sample C NoV filter SPAdes (pB)	77-final_contigs	1554	7561	gi|1761024009|dbj|LC369225.1| Norovirus GII NoV/Hu/JP/2015/GII.P17-GII.17/HI-82 genomic RNA, nearly complete genome	99.563	7545	GII.17[P17]
Sample C NoV filter SPAdes (pB)	77-final_contigs	1554	7561	gi|1761024085|dbj|LC369245.1| Norovirus GII NoV/Hu/JP/2015/GII.P17-GII.17/SA-145 genomic RNA, nearly complete genome	99.549	7544	GII.17[P17]
Sample C NoV filter SPAdes (pB)	77-final_contigs	1554	7561	gi|1761024125|dbj|LC369256.1| Norovirus GII NoV/Hu/JP/2015/GII.P17-GII.17/TO-147 genomic RNA, nearly complete genome	99.523	7549	GII.17[P17]
Sample C NoV filter SPAdes (pB)	77-final_contigs	1554	7561	gi|1761023989|dbj|LC369219.1| Norovirus GII NoV/Hu/JP/2015/GII.P17-GII.17/GU-59 genomic RNA, complete genome	99.536	7546	GII.17[P17]
Sample C NoV filter SPAdes (pB)	77-final_contigs	1554	7561	gi|1761023973|dbj|LC369215.1| Norovirus GII NoV/Hu/JP/2015/GII.P17-GII.17/GU-55 genomic RNA, nearly complete genome	99.484	7558	GII.17[P17]
Sample C NoV filter SPAdes (pB)	77-final_contigs	1554	7561	gi|1761024097|dbj|LC369248.1| Norovirus GII NoV/Hu/JP/2015/GII.P17-GII.17/SA-149 genomic RNA, nearly complete genome	99.523	7545	GII.17[P17]
Sample C NoV filter SPAdes (pB)	77-final_contigs	1554	7561	gi|1761024081|dbj|LC369244.1| Norovirus GII NoV/Hu/JP/2016/GII.P17-GII.17/SA-116 genomic RNA, complete genome	99.523	7545	GII.17[P17]
Sample C NoV filter SPAdes (pB)	77-final_contigs	1554	7561	gi|1761024073|dbj|LC369242.1| Norovirus GII NoV/Hu/JP/2015/GII.P17-GII.17/MI-93 genomic RNA, nearly complete genome	99.458	7558	GII.17[P17]
Sample C NoV filter SPAdes (pB)	77-final_contigs	1554	7561	gi|1761024113|dbj|LC369253.1| Norovirus GII NoV/Hu/JP/2015/GII.P17-GII.17/SA-172 genomic RNA, nearly complete genome	99.496	7545	GII.17[P17]
Sample C NoV filter SPAdes (pB)	77-final_contigs	1554	7561	gi|1761024117|dbj|LC369254.1| Norovirus GII NoV/Hu/JP/2015/GII.P17-GII.17/TO-144 genomic RNA, complete genome	99.549	7531	GII.17[P17]
Sample C NoV filter SPAdes (pB)	77-final_contigs	1554	7561	gi|1761024129|dbj|LC369257.1| Norovirus GII NoV/Hu/JP/2015/GII.P17-GII.17/TO-148 genomic RNA, nearly complete genome	99.418	7558	GII.17[P17]
Sample C NoV filter SPAdes (pB)	77-final_contigs	1554	7561	gi|1761024069|dbj|LC369241.1| Norovirus GII NoV/Hu/JP/2015/GII.P17-GII.17/MI-92 genomic RNA, complete genome	99.457	7544	GII.17[P17]
Sample C NoV filter SPAdes (pB)	77-final_contigs	1554	7561	gi|1761023977|dbj|LC369216.1| Norovirus GII NoV/Hu/JP/2015/GII.P17-GII.17/GU-56 genomic RNA, nearly complete genome	99.508	7523	GII.17[P17]
Sample C NoV filter SPAdes (pB)	77-final_contigs	1554	7561	gi|1761023997|dbj|LC369221.1| Norovirus GII NoV/Hu/JP/2015/GII.P17-GII.17/GU-69 genomic RNA, nearly complete genome	99.468	7525	GII.17[P17]
Sample C NoV filter SPAdes (pB)	77-final_contigs	1554	7561	gi|1761024133|dbj|LC369258.1| Norovirus GII NoV/Hu/JP/2015/GII.P17-GII.17/SA-169 genomic RNA, nearly complete genome	99.506	7484	GII.17[P17]
Sample C NoV filter SPAdes (pB)	77-final_contigs	1554	7561	gi|1761024037|dbj|LC369233.1| Norovirus GII NoV/Hu/JP/2015/GII.P17-GII.17/MI-84 genomic RNA, nearly complete genome	99.114	7558	GII.17[P17]
Sample C NoV filter SPAdes (pB)	77-final_contigs	1554	7561	gi|1761024065|dbj|LC369240.1| Norovirus GII NoV/Hu/JP/2015/GII.P17-GII.17/MI-91 genomic RNA, nearly complete genome	99.099	7550	GII.17[P17]
Sample C NoV filter SPAdes (pB)	77-final_contigs	1554	7561	gi|1761024053|dbj|LC369237.1| Norovirus GII NoV/Hu/JP/2015/GII.P17-GII.17/MI-88 genomic RNA, nearly complete genome	99.061	7558	GII.17[P17]
Sample C NoV filter SPAdes (pB)	77-final_contigs	1554	7561	gi|1761024017|dbj|LC369228.1| Norovirus GII NoV/Hu/JP/2014/GII.P17-GII.17/MI-77 genomic RNA, nearly complete genome	99.061	7558	GII.17[P17]
Sample C NoV filter SPAdes (pB)	77-final_contigs	1554	7561	gi|1761024077|dbj|LC369243.1| Norovirus GII NoV/Hu/JP/2015/GII.P17-GII.17/MI-94 genomic RNA, nearly complete genome	99.099	7547	GII.17[P17]
Sample C NoV filter SPAdes (pB)	77-final_contigs	1554	7561	gi|1761024061|dbj|LC369239.1| Norovirus GII NoV/Hu/JP/2015/GII.P17-GII.17/MI-90 genomic RNA, nearly complete genome	99.099	7547	GII.17[P17]
Sample C NoV filter SPAdes (pB)	77-final_contigs	1554	7561	gi|1761024041|dbj|LC369234.1| Norovirus GII NoV/Hu/JP/2015/GII.P17-GII.17/MI-85 genomic RNA, nearly complete genome	99.047	7558	GII.17[P17]
Sample C NoV filter SPAdes (pB)	77-final_contigs	1554	7561	gi|1761024045|dbj|LC369235.1| Norovirus GII NoV/Hu/JP/2015/GII.P17-GII.17/MI-86 genomic RNA, nearly complete genome	99.034	7558	GII.17[P17]
Sample C NoV filter SPAdes (pB)	77-final_contigs	1554	7561	gi|1761024033|dbj|LC369232.1| Norovirus GII NoV/Hu/JP/2015/GII.P17-GII.17/MI-83 genomic RNA, nearly complete genome	99.06	7550	GII.17[P17]
Sample C NoV filter SPAdes (pB)	77-final_contigs	1554	7561	gi|1761024025|dbj|LC369230.1| Norovirus GII NoV/Hu/JP/2014/GII.P17-GII.17/MI-80 genomic RNA, nearly complete genome	99.072	7545	GII.17[P17]
Sample C NoV filter SPAdes (pB)	77-final_contigs	1554	7561	gi|1761024021|dbj|LC369229.1| Norovirus GII NoV/Hu/JP/2014/GII.P17-GII.17/MI-79 genomic RNA, nearly complete genome	99.059	7545	GII.17[P17]
Sample C NoV filter SPAdes (pB)	77-final_contigs	1554	7561	gi|1761024049|dbj|LC369236.1| Norovirus GII NoV/Hu/JP/2015/GII.P17-GII.17/MI-87 genomic RNA, complete genome	99.019	7546	GII.17[P17]
Sample C NoV filter SPAdes (pB)	77-final_contigs	1554	7561	gi|1761024029|dbj|LC369231.1| Norovirus GII NoV/Hu/JP/2015/GII.P17-GII.17/MI-81 genomic RNA, nearly complete genome	98.979	7545	GII.17[P17]
Sample C NoV filter SPAdes (pB)	77-final_contigs	1554	7561	gi|1761024057|dbj|LC369238.1| Norovirus GII NoV/Hu/JP/2015/GII.P17-GII.17/MI-89 genomic RNA, nearly complete genome	98.953	7546	GII.17[P17]
Sample C NoV filter SPAdes (pB)	77-final_contigs	1554	7561	gi|1761024089|dbj|LC369246.1| Norovirus GII NoV/Hu/JP/2015/GII.P17-GII.17/SA-146 genomic RNA, nearly complete genome	98.834	7545	GII.17[P17]
Sample C NoV filter SPAdes (pB)	77-final_contigs	1554	7561	gi|1799028351|gb|MN960578.1| Norovirus GII isolate SCD1042 nonstructural polyprotein (ORF1) gene, partial cds; and VP1 (ORF2) and VP2 (ORF3) genes, complete cds	98.893	7497	GII.17[P17]
Sample C NoV filter SPAdes (pB)	77-final_contigs	1554	7561	gi|1802476498|gb|MN996296.1| Norovirus GII isolate SCD1044_3 nonstructural polyprotein (ORF1) gene, partial cds; and VP1 (ORF2) and VP2 (ORF3) genes, complete cds	98.893	7410	GII.17[P17]
Sample C NoV filter SPAdes (pB)	77-final_contigs	1554	7561	gi|1802476514|gb|MN996300.1| Norovirus GII isolate SCD0162_3 nonstructural polyprotein (ORF1) gene, partial cds; and VP1 (ORF2) and VP2 (ORF3) genes, complete cds	98.864	7395	GII.17[P17]
Sample C NoV filter SPAdes (pB)	77-final_contigs	1554	7561	gi|1761024105|dbj|LC369251.1| Norovirus GII NoV/Hu/JP/2015/GII.P17-GII.17/SA-164 genomic RNA, nearly complete genome	97.376	7545	GII.17[P17]
Sample C NoV filter SPAdes (pB)	77-final_contigs	1554	7561	gi|2027319256|gb|MW661253.1| Norovirus GII isolate BMH15-067, complete genome	95.476	7559	GII.17[P17]
Sample B NoV filter SPAdes (pB)	all-final_contigs	1	7549	gi|1938435031|gb|MW305627.1| Norovirus GII isolate Arg13737 nonstructural polyprotein (ORF1) gene, partial cds; and VP1 (ORF2) and VP2 (ORF3) genes, complete cds	98.614	7501	GII.2[P2]
Sample B NoV filter SPAdes (pB)	all-final_contigs	1	7549	gi|1938435087|gb|MW305641.1| Norovirus GII isolate Arg14813 nonstructural polyprotein (ORF1) gene, partial cds; and VP1 (ORF2) and VP2 (ORF3) genes, complete cds	98.147	7502	GII.2[P2]
Sample B NoV filter SPAdes (pB)	all-final_contigs	1	7549	gi|1938435083|gb|MW305640.1| Norovirus GII isolate Arg14811 nonstructural polyprotein (ORF1) gene, partial cds; and VP1 (ORF2) and VP2 (ORF3) genes, complete cds	98.147	7502	GII.2[P2]
Sample B NoV filter SPAdes (pB)	all-final_contigs	1	7549	gi|1938434971|gb|MW305612.1| Norovirus GII isolate Arg9847 nonstructural polyprotein (ORF1) gene, partial cds; and VP1 (ORF2) and VP2 (ORF3) genes, complete cds	96.721	7502	GII.2[P2]
Sample B NoV filter SPAdes (pB)	99-final_contigs	1	7549	gi|1938435031|gb|MW305627.1| Norovirus GII isolate Arg13737 nonstructural polyprotein (ORF1) gene, partial cds; and VP1 (ORF2) and VP2 (ORF3) genes, complete cds	98.614	7501	GII.2[P2]
Sample B NoV filter SPAdes (pB)	99-final_contigs	1	7549	gi|1938435087|gb|MW305641.1| Norovirus GII isolate Arg14813 nonstructural polyprotein (ORF1) gene, partial cds; and VP1 (ORF2) and VP2 (ORF3) genes, complete cds	98.147	7502	GII.2[P2]
Sample B NoV filter SPAdes (pB)	99-final_contigs	1	7549	gi|1938435083|gb|MW305640.1| Norovirus GII isolate Arg14811 nonstructural polyprotein (ORF1) gene, partial cds; and VP1 (ORF2) and VP2 (ORF3) genes, complete cds	98.147	7502	GII.2[P2]
Sample B NoV filter SPAdes (pB)	99-final_contigs	1	7549	gi|1938434971|gb|MW305612.1| Norovirus GII isolate Arg9847 nonstructural polyprotein (ORF1) gene, partial cds; and VP1 (ORF2) and VP2 (ORF3) genes, complete cds	96.721	7502	GII.2[P2]
Sample D NoV filter SPAdes (pB)	all-final_contigs	1	7094	gi|1761023985|dbj|LC369218.1| Norovirus GII NoV/Hu/JP/2015/GII.P17-GII.17/GU-58 genomic RNA, nearly complete genome	99.517	7037	GII.17[P17]
Sample D NoV filter SPAdes (pB)	all-final_contigs	1	7094	gi|1761024121|dbj|LC369255.1| Norovirus GII NoV/Hu/JP/2015/GII.P17-GII.17/TO-146 genomic RNA, nearly complete genome	99.502	7035	GII.17[P17]
Sample D NoV filter SPAdes (pB)	all-final_contigs	1	7094	gi|1761023981|dbj|LC369217.1| Norovirus GII NoV/Hu/JP/2015/GII.P17-GII.17/GU-57 genomic RNA, nearly complete genome	99.516	7030	GII.17[P17]
Sample D NoV filter SPAdes (pB)	all-final_contigs	1	7094	gi|1761024013|dbj|LC369227.1| Norovirus GII NoV/Hu/JP/2015/GII.P17-GII.17/KA-67 genomic RNA, nearly complete genome	99.488	7035	GII.17[P17]
Sample D NoV filter SPAdes (pB)	all-final_contigs	1	7094	gi|1761024085|dbj|LC369245.1| Norovirus GII NoV/Hu/JP/2015/GII.P17-GII.17/SA-145 genomic RNA, nearly complete genome	99.46	7040	GII.17[P17]
Sample D NoV filter SPAdes (pB)	all-final_contigs	1	7094	gi|1761023989|dbj|LC369219.1| Norovirus GII NoV/Hu/JP/2015/GII.P17-GII.17/GU-59 genomic RNA, complete genome	99.432	7045	GII.17[P17]
Sample D NoV filter SPAdes (pB)	all-final_contigs	1	7094	gi|1761024109|dbj|LC369252.1| Norovirus GII NoV/Hu/JP/2015/GII.P17-GII.17/SA-165 genomic RNA, nearly complete genome	99.474	7030	GII.17[P17]
Sample D NoV filter SPAdes (pB)	all-final_contigs	1	7094	gi|1761023969|dbj|LC369214.1| Norovirus GII NoV/Hu/JP/2014/GII.P17-GII.17/AO-8 genomic RNA, complete genome	99.404	7045	GII.17[P17]
Sample D NoV filter SPAdes (pB)	all-final_contigs	1	7094	gi|1761024081|dbj|LC369244.1| Norovirus GII NoV/Hu/JP/2016/GII.P17-GII.17/SA-116 genomic RNA, complete genome	99.39	7045	GII.17[P17]
Sample D NoV filter SPAdes (pB)	all-final_contigs	1	7094	gi|1761024093|dbj|LC369247.1| Norovirus GII NoV/Hu/JP/2015/GII.P17-GII.17/SA-148 genomic RNA, nearly complete genome	99.445	7031	GII.17[P17]
Sample D NoV filter SPAdes (pB)	all-final_contigs	1	7094	gi|1761023993|dbj|LC369220.1| Norovirus GII NoV/Hu/JP/2015/GII.P17-GII.17/GU-60 genomic RNA, nearly complete genome	99.445	7031	GII.17[P17]
Sample D NoV filter SPAdes (pB)	all-final_contigs	1	7094	gi|1761024117|dbj|LC369254.1| Norovirus GII NoV/Hu/JP/2015/GII.P17-GII.17/TO-144 genomic RNA, complete genome	99.375	7045	GII.17[P17]
Sample D NoV filter SPAdes (pB)	all-final_contigs	1	7094	gi|1761024125|dbj|LC369256.1| Norovirus GII NoV/Hu/JP/2015/GII.P17-GII.17/TO-147 genomic RNA, nearly complete genome	99.417	7035	GII.17[P17]
Sample D NoV filter SPAdes (pB)	all-final_contigs	1	7094	gi|1761024009|dbj|LC369225.1| Norovirus GII NoV/Hu/JP/2015/GII.P17-GII.17/HI-82 genomic RNA, nearly complete genome	99.417	7033	GII.17[P17]
Sample D NoV filter SPAdes (pB)	all-final_contigs	1	7094	gi|1761024005|dbj|LC369224.1| Norovirus GII NoV/Hu/JP/2015/GII.P17-GII.17/HI-80 genomic RNA, nearly complete genome	99.403	7033	GII.17[P17]
Sample D NoV filter SPAdes (pB)	all-final_contigs	1	7094	gi|1761024001|dbj|LC369222.1| Norovirus GII NoV/Hu/JP/2015/GII.P17-GII.17/HI-78 genomic RNA, nearly complete genome	99.403	7033	GII.17[P17]
Sample D NoV filter SPAdes (pB)	all-final_contigs	1	7094	gi|1761024069|dbj|LC369241.1| Norovirus GII NoV/Hu/JP/2015/GII.P17-GII.17/MI-92 genomic RNA, complete genome	99.361	7039	GII.17[P17]
Sample D NoV filter SPAdes (pB)	all-final_contigs	1	7094	gi|1761024097|dbj|LC369248.1| Norovirus GII NoV/Hu/JP/2015/GII.P17-GII.17/SA-149 genomic RNA, nearly complete genome	99.388	7031	GII.17[P17]
Sample D NoV filter SPAdes (pB)	all-final_contigs	1	7094	gi|1761024073|dbj|LC369242.1| Norovirus GII NoV/Hu/JP/2015/GII.P17-GII.17/MI-93 genomic RNA, nearly complete genome	99.347	7040	GII.17[P17]
Sample D NoV filter SPAdes (pB)	all-final_contigs	1	7094	gi|1761023973|dbj|LC369215.1| Norovirus GII NoV/Hu/JP/2015/GII.P17-GII.17/GU-55 genomic RNA, nearly complete genome	99.347	7040	GII.17[P17]
Sample D NoV filter SPAdes (pB)	all-final_contigs	1	7094	gi|1761024101|dbj|LC369249.1| Norovirus GII NoV/Hu/JP/2015/GII.P17-GII.17/SA-150 genomic RNA, nearly complete genome	99.374	7033	GII.17[P17]
Sample D NoV filter SPAdes (pB)	all-final_contigs	1	7094	gi|1761024113|dbj|LC369253.1| Norovirus GII NoV/Hu/JP/2015/GII.P17-GII.17/SA-172 genomic RNA, nearly complete genome	99.374	7030	GII.17[P17]
Sample D NoV filter SPAdes (pB)	all-final_contigs	1	7094	gi|1761023977|dbj|LC369216.1| Norovirus GII NoV/Hu/JP/2015/GII.P17-GII.17/GU-56 genomic RNA, nearly complete genome	99.374	7030	GII.17[P17]
Sample D NoV filter SPAdes (pB)	all-final_contigs	1	7094	gi|1761023997|dbj|LC369221.1| Norovirus GII NoV/Hu/JP/2015/GII.P17-GII.17/GU-69 genomic RNA, nearly complete genome	99.346	7031	GII.17[P17]
Sample D NoV filter SPAdes (pB)	all-final_contigs	1	7094	gi|1761024129|dbj|LC369257.1| Norovirus GII NoV/Hu/JP/2015/GII.P17-GII.17/TO-148 genomic RNA, nearly complete genome	99.275	7039	GII.17[P17]
Sample D NoV filter SPAdes (pB)	all-final_contigs	1	7094	gi|1761024133|dbj|LC369258.1| Norovirus GII NoV/Hu/JP/2015/GII.P17-GII.17/SA-169 genomic RNA, nearly complete genome	99.356	6988	GII.17[P17]
Sample D NoV filter SPAdes (pB)	all-final_contigs	1	7094	gi|1761024037|dbj|LC369233.1| Norovirus GII NoV/Hu/JP/2015/GII.P17-GII.17/MI-84 genomic RNA, nearly complete genome	98.948	7035	GII.17[P17]
Sample D NoV filter SPAdes (pB)	all-final_contigs	1	7094	gi|1761024061|dbj|LC369239.1| Norovirus GII NoV/Hu/JP/2015/GII.P17-GII.17/MI-90 genomic RNA, nearly complete genome	98.962	7031	GII.17[P17]
Sample D NoV filter SPAdes (pB)	all-final_contigs	1	7094	gi|1761024077|dbj|LC369243.1| Norovirus GII NoV/Hu/JP/2015/GII.P17-GII.17/MI-94 genomic RNA, nearly complete genome	98.934	7033	GII.17[P17]
Sample D NoV filter SPAdes (pB)	all-final_contigs	1	7094	gi|1761024065|dbj|LC369240.1| Norovirus GII NoV/Hu/JP/2015/GII.P17-GII.17/MI-91 genomic RNA, nearly complete genome	98.934	7033	GII.17[P17]
Sample D NoV filter SPAdes (pB)	all-final_contigs	1	7094	gi|1761024053|dbj|LC369237.1| Norovirus GII NoV/Hu/JP/2015/GII.P17-GII.17/MI-88 genomic RNA, nearly complete genome	98.892	7040	GII.17[P17]
Sample D NoV filter SPAdes (pB)	all-final_contigs	1	7094	gi|1761024041|dbj|LC369234.1| Norovirus GII NoV/Hu/JP/2015/GII.P17-GII.17/MI-85 genomic RNA, nearly complete genome	98.906	7037	GII.17[P17]
Sample D NoV filter SPAdes (pB)	all-final_contigs	1	7094	gi|1761024049|dbj|LC369236.1| Norovirus GII NoV/Hu/JP/2015/GII.P17-GII.17/MI-87 genomic RNA, complete genome	98.878	7041	GII.17[P17]
Sample D NoV filter SPAdes (pB)	all-final_contigs	1	7094	gi|1761024025|dbj|LC369230.1| Norovirus GII NoV/Hu/JP/2014/GII.P17-GII.17/MI-80 genomic RNA, nearly complete genome	98.905	7035	GII.17[P17]
Sample D NoV filter SPAdes (pB)	all-final_contigs	1	7094	gi|1761024045|dbj|LC369235.1| Norovirus GII NoV/Hu/JP/2015/GII.P17-GII.17/MI-86 genomic RNA, nearly complete genome	98.892	7037	GII.17[P17]
Sample D NoV filter SPAdes (pB)	all-final_contigs	1	7094	gi|1761024033|dbj|LC369232.1| Norovirus GII NoV/Hu/JP/2015/GII.P17-GII.17/MI-83 genomic RNA, nearly complete genome	98.891	7035	GII.17[P17]
Sample D NoV filter SPAdes (pB)	all-final_contigs	1	7094	gi|1761024021|dbj|LC369229.1| Norovirus GII NoV/Hu/JP/2014/GII.P17-GII.17/MI-79 genomic RNA, nearly complete genome	98.891	7035	GII.17[P17]
Sample D NoV filter SPAdes (pB)	all-final_contigs	1	7094	gi|1761024017|dbj|LC369228.1| Norovirus GII NoV/Hu/JP/2014/GII.P17-GII.17/MI-77 genomic RNA, nearly complete genome	98.891	7035	GII.17[P17]
Sample D NoV filter SPAdes (pB)	all-final_contigs	1	7094	gi|1761024057|dbj|LC369238.1| Norovirus GII NoV/Hu/JP/2015/GII.P17-GII.17/MI-89 genomic RNA, nearly complete genome	98.835	7039	GII.17[P17]
Sample D NoV filter SPAdes (pB)	all-final_contigs	1	7094	gi|1761024029|dbj|LC369231.1| Norovirus GII NoV/Hu/JP/2015/GII.P17-GII.17/MI-81 genomic RNA, nearly complete genome	98.834	7035	GII.17[P17]
Sample D NoV filter SPAdes (pB)	all-final_contigs	1	7094	gi|1799028351|gb|MN960578.1| Norovirus GII isolate SCD1042 nonstructural polyprotein (ORF1) gene, partial cds; and VP1 (ORF2) and VP2 (ORF3) genes, complete cds	98.748	7031	GII.17[P17]
Sample D NoV filter SPAdes (pB)	all-final_contigs	1	7094	gi|1761024089|dbj|LC369246.1| Norovirus GII NoV/Hu/JP/2015/GII.P17-GII.17/SA-146 genomic RNA, nearly complete genome	98.72	7031	GII.17[P17]
Sample D NoV filter SPAdes (pB)	all-final_contigs	1	7094	gi|1802476498|gb|MN996296.1| Norovirus GII isolate SCD1044_3 nonstructural polyprotein (ORF1) gene, partial cds; and VP1 (ORF2) and VP2 (ORF3) genes, complete cds	98.748	6950	GII.17[P17]
Sample D NoV filter SPAdes (pB)	all-final_contigs	1	7094	gi|1802476514|gb|MN996300.1| Norovirus GII isolate SCD0162_3 nonstructural polyprotein (ORF1) gene, partial cds; and VP1 (ORF2) and VP2 (ORF3) genes, complete cds	98.719	6945	GII.17[P17]
Sample D NoV filter SPAdes (pB)	all-final_contigs	1	7094	gi|1761024105|dbj|LC369251.1| Norovirus GII NoV/Hu/JP/2015/GII.P17-GII.17/SA-164 genomic RNA, nearly complete genome	97.226	7030	GII.17[P17]
Sample D NoV filter SPAdes (pB)	all-final_contigs	1	7094	gi|2027319256|gb|MW661253.1| Norovirus GII isolate BMH15-067, complete genome	95.486	7045	GII.17[P17]
Sample D NoV filter SPAdes (pB)	99-final_contigs	1	7094	gi|1761023985|dbj|LC369218.1| Norovirus GII NoV/Hu/JP/2015/GII.P17-GII.17/GU-58 genomic RNA, nearly complete genome	99.517	7037	GII.17[P17]
Sample D NoV filter SPAdes (pB)	99-final_contigs	1	7094	gi|1761024121|dbj|LC369255.1| Norovirus GII NoV/Hu/JP/2015/GII.P17-GII.17/TO-146 genomic RNA, nearly complete genome	99.502	7035	GII.17[P17]
Sample D NoV filter SPAdes (pB)	99-final_contigs	1	7094	gi|1761023981|dbj|LC369217.1| Norovirus GII NoV/Hu/JP/2015/GII.P17-GII.17/GU-57 genomic RNA, nearly complete genome	99.516	7030	GII.17[P17]
Sample D NoV filter SPAdes (pB)	99-final_contigs	1	7094	gi|1761024013|dbj|LC369227.1| Norovirus GII NoV/Hu/JP/2015/GII.P17-GII.17/KA-67 genomic RNA, nearly complete genome	99.488	7035	GII.17[P17]
Sample D NoV filter SPAdes (pB)	99-final_contigs	1	7094	gi|1761024085|dbj|LC369245.1| Norovirus GII NoV/Hu/JP/2015/GII.P17-GII.17/SA-145 genomic RNA, nearly complete genome	99.46	7040	GII.17[P17]
Sample D NoV filter SPAdes (pB)	99-final_contigs	1	7094	gi|1761023989|dbj|LC369219.1| Norovirus GII NoV/Hu/JP/2015/GII.P17-GII.17/GU-59 genomic RNA, complete genome	99.432	7045	GII.17[P17]
Sample D NoV filter SPAdes (pB)	99-final_contigs	1	7094	gi|1761024109|dbj|LC369252.1| Norovirus GII NoV/Hu/JP/2015/GII.P17-GII.17/SA-165 genomic RNA, nearly complete genome	99.474	7030	GII.17[P17]
Sample D NoV filter SPAdes (pB)	99-final_contigs	1	7094	gi|1761023969|dbj|LC369214.1| Norovirus GII NoV/Hu/JP/2014/GII.P17-GII.17/AO-8 genomic RNA, complete genome	99.404	7045	GII.17[P17]
Sample D NoV filter SPAdes (pB)	99-final_contigs	1	7094	gi|1761024081|dbj|LC369244.1| Norovirus GII NoV/Hu/JP/2016/GII.P17-GII.17/SA-116 genomic RNA, complete genome	99.39	7045	GII.17[P17]
Sample D NoV filter SPAdes (pB)	99-final_contigs	1	7094	gi|1761024093|dbj|LC369247.1| Norovirus GII NoV/Hu/JP/2015/GII.P17-GII.17/SA-148 genomic RNA, nearly complete genome	99.445	7031	GII.17[P17]
Sample D NoV filter SPAdes (pB)	99-final_contigs	1	7094	gi|1761023993|dbj|LC369220.1| Norovirus GII NoV/Hu/JP/2015/GII.P17-GII.17/GU-60 genomic RNA, nearly complete genome	99.445	7031	GII.17[P17]
Sample D NoV filter SPAdes (pB)	99-final_contigs	1	7094	gi|1761024117|dbj|LC369254.1| Norovirus GII NoV/Hu/JP/2015/GII.P17-GII.17/TO-144 genomic RNA, complete genome	99.375	7045	GII.17[P17]
Sample D NoV filter SPAdes (pB)	99-final_contigs	1	7094	gi|1761024125|dbj|LC369256.1| Norovirus GII NoV/Hu/JP/2015/GII.P17-GII.17/TO-147 genomic RNA, nearly complete genome	99.417	7035	GII.17[P17]
Sample D NoV filter SPAdes (pB)	99-final_contigs	1	7094	gi|1761024009|dbj|LC369225.1| Norovirus GII NoV/Hu/JP/2015/GII.P17-GII.17/HI-82 genomic RNA, nearly complete genome	99.417	7033	GII.17[P17]
Sample D NoV filter SPAdes (pB)	99-final_contigs	1	7094	gi|1761024005|dbj|LC369224.1| Norovirus GII NoV/Hu/JP/2015/GII.P17-GII.17/HI-80 genomic RNA, nearly complete genome	99.403	7033	GII.17[P17]
Sample D NoV filter SPAdes (pB)	99-final_contigs	1	7094	gi|1761024001|dbj|LC369222.1| Norovirus GII NoV/Hu/JP/2015/GII.P17-GII.17/HI-78 genomic RNA, nearly complete genome	99.403	7033	GII.17[P17]
Sample D NoV filter SPAdes (pB)	99-final_contigs	1	7094	gi|1761024069|dbj|LC369241.1| Norovirus GII NoV/Hu/JP/2015/GII.P17-GII.17/MI-92 genomic RNA, complete genome	99.361	7039	GII.17[P17]
Sample D NoV filter SPAdes (pB)	99-final_contigs	1	7094	gi|1761024097|dbj|LC369248.1| Norovirus GII NoV/Hu/JP/2015/GII.P17-GII.17/SA-149 genomic RNA, nearly complete genome	99.388	7031	GII.17[P17]
Sample D NoV filter SPAdes (pB)	99-final_contigs	1	7094	gi|1761024073|dbj|LC369242.1| Norovirus GII NoV/Hu/JP/2015/GII.P17-GII.17/MI-93 genomic RNA, nearly complete genome	99.347	7040	GII.17[P17]
Sample D NoV filter SPAdes (pB)	99-final_contigs	1	7094	gi|1761023973|dbj|LC369215.1| Norovirus GII NoV/Hu/JP/2015/GII.P17-GII.17/GU-55 genomic RNA, nearly complete genome	99.347	7040	GII.17[P17]
Sample D NoV filter SPAdes (pB)	99-final_contigs	1	7094	gi|1761024101|dbj|LC369249.1| Norovirus GII NoV/Hu/JP/2015/GII.P17-GII.17/SA-150 genomic RNA, nearly complete genome	99.374	7033	GII.17[P17]
Sample D NoV filter SPAdes (pB)	99-final_contigs	1	7094	gi|1761024113|dbj|LC369253.1| Norovirus GII NoV/Hu/JP/2015/GII.P17-GII.17/SA-172 genomic RNA, nearly complete genome	99.374	7030	GII.17[P17]
Sample D NoV filter SPAdes (pB)	99-final_contigs	1	7094	gi|1761023977|dbj|LC369216.1| Norovirus GII NoV/Hu/JP/2015/GII.P17-GII.17/GU-56 genomic RNA, nearly complete genome	99.374	7030	GII.17[P17]
Sample D NoV filter SPAdes (pB)	99-final_contigs	1	7094	gi|1761023997|dbj|LC369221.1| Norovirus GII NoV/Hu/JP/2015/GII.P17-GII.17/GU-69 genomic RNA, nearly complete genome	99.346	7031	GII.17[P17]
Sample D NoV filter SPAdes (pB)	99-final_contigs	1	7094	gi|1761024129|dbj|LC369257.1| Norovirus GII NoV/Hu/JP/2015/GII.P17-GII.17/TO-148 genomic RNA, nearly complete genome	99.275	7039	GII.17[P17]
Sample D NoV filter SPAdes (pB)	99-final_contigs	1	7094	gi|1761024133|dbj|LC369258.1| Norovirus GII NoV/Hu/JP/2015/GII.P17-GII.17/SA-169 genomic RNA, nearly complete genome	99.356	6988	GII.17[P17]
Sample D NoV filter SPAdes (pB)	99-final_contigs	1	7094	gi|1761024037|dbj|LC369233.1| Norovirus GII NoV/Hu/JP/2015/GII.P17-GII.17/MI-84 genomic RNA, nearly complete genome	98.948	7035	GII.17[P17]
Sample D NoV filter SPAdes (pB)	99-final_contigs	1	7094	gi|1761024061|dbj|LC369239.1| Norovirus GII NoV/Hu/JP/2015/GII.P17-GII.17/MI-90 genomic RNA, nearly complete genome	98.962	7031	GII.17[P17]
Sample D NoV filter SPAdes (pB)	99-final_contigs	1	7094	gi|1761024077|dbj|LC369243.1| Norovirus GII NoV/Hu/JP/2015/GII.P17-GII.17/MI-94 genomic RNA, nearly complete genome	98.934	7033	GII.17[P17]
Sample D NoV filter SPAdes (pB)	99-final_contigs	1	7094	gi|1761024065|dbj|LC369240.1| Norovirus GII NoV/Hu/JP/2015/GII.P17-GII.17/MI-91 genomic RNA, nearly complete genome	98.934	7033	GII.17[P17]
Sample D NoV filter SPAdes (pB)	99-final_contigs	1	7094	gi|1761024053|dbj|LC369237.1| Norovirus GII NoV/Hu/JP/2015/GII.P17-GII.17/MI-88 genomic RNA, nearly complete genome	98.892	7040	GII.17[P17]
Sample D NoV filter SPAdes (pB)	99-final_contigs	1	7094	gi|1761024041|dbj|LC369234.1| Norovirus GII NoV/Hu/JP/2015/GII.P17-GII.17/MI-85 genomic RNA, nearly complete genome	98.906	7037	GII.17[P17]
Sample D NoV filter SPAdes (pB)	99-final_contigs	1	7094	gi|1761024049|dbj|LC369236.1| Norovirus GII NoV/Hu/JP/2015/GII.P17-GII.17/MI-87 genomic RNA, complete genome	98.878	7041	GII.17[P17]
Sample D NoV filter SPAdes (pB)	99-final_contigs	1	7094	gi|1761024025|dbj|LC369230.1| Norovirus GII NoV/Hu/JP/2014/GII.P17-GII.17/MI-80 genomic RNA, nearly complete genome	98.905	7035	GII.17[P17]
Sample D NoV filter SPAdes (pB)	99-final_contigs	1	7094	gi|1761024045|dbj|LC369235.1| Norovirus GII NoV/Hu/JP/2015/GII.P17-GII.17/MI-86 genomic RNA, nearly complete genome	98.892	7037	GII.17[P17]
Sample D NoV filter SPAdes (pB)	99-final_contigs	1	7094	gi|1761024033|dbj|LC369232.1| Norovirus GII NoV/Hu/JP/2015/GII.P17-GII.17/MI-83 genomic RNA, nearly complete genome	98.891	7035	GII.17[P17]
Sample D NoV filter SPAdes (pB)	99-final_contigs	1	7094	gi|1761024021|dbj|LC369229.1| Norovirus GII NoV/Hu/JP/2014/GII.P17-GII.17/MI-79 genomic RNA, nearly complete genome	98.891	7035	GII.17[P17]
Sample D NoV filter SPAdes (pB)	99-final_contigs	1	7094	gi|1761024017|dbj|LC369228.1| Norovirus GII NoV/Hu/JP/2014/GII.P17-GII.17/MI-77 genomic RNA, nearly complete genome	98.891	7035	GII.17[P17]
Sample D NoV filter SPAdes (pB)	99-final_contigs	1	7094	gi|1761024057|dbj|LC369238.1| Norovirus GII NoV/Hu/JP/2015/GII.P17-GII.17/MI-89 genomic RNA, nearly complete genome	98.835	7039	GII.17[P17]
Sample D NoV filter SPAdes (pB)	99-final_contigs	1	7094	gi|1761024029|dbj|LC369231.1| Norovirus GII NoV/Hu/JP/2015/GII.P17-GII.17/MI-81 genomic RNA, nearly complete genome	98.834	7035	GII.17[P17]
Sample D NoV filter SPAdes (pB)	99-final_contigs	1	7094	gi|1799028351|gb|MN960578.1| Norovirus GII isolate SCD1042 nonstructural polyprotein (ORF1) gene, partial cds; and VP1 (ORF2) and VP2 (ORF3) genes, complete cds	98.748	7031	GII.17[P17]
Sample D NoV filter SPAdes (pB)	99-final_contigs	1	7094	gi|1761024089|dbj|LC369246.1| Norovirus GII NoV/Hu/JP/2015/GII.P17-GII.17/SA-146 genomic RNA, nearly complete genome	98.72	7031	GII.17[P17]
Sample D NoV filter SPAdes (pB)	99-final_contigs	1	7094	gi|1802476498|gb|MN996296.1| Norovirus GII isolate SCD1044_3 nonstructural polyprotein (ORF1) gene, partial cds; and VP1 (ORF2) and VP2 (ORF3) genes, complete cds	98.748	6950	GII.17[P17]
Sample D NoV filter SPAdes (pB)	99-final_contigs	1	7094	gi|1802476514|gb|MN996300.1| Norovirus GII isolate SCD0162_3 nonstructural polyprotein (ORF1) gene, partial cds; and VP1 (ORF2) and VP2 (ORF3) genes, complete cds	98.719	6945	GII.17[P17]
Sample D NoV filter SPAdes (pB)	99-final_contigs	1	7094	gi|1761024105|dbj|LC369251.1| Norovirus GII NoV/Hu/JP/2015/GII.P17-GII.17/SA-164 genomic RNA, nearly complete genome	97.226	7030	GII.17[P17]
Sample D NoV filter SPAdes (pB)	99-final_contigs	1	7094	gi|2027319256|gb|MW661253.1| Norovirus GII isolate BMH15-067, complete genome	95.486	7045	GII.17[P17]
Sample H NoV filter SPAdes (pB)	all-final_contigs	1	7338	gi|1935524143|gb|MW284783.1| Norovirus GII isolate P1D3 nonstructural polyprotein (ORF1) gene, partial cds; VP1 (ORF2) gene, complete cds; and VP2 (ORF3) gene, partial cds	97.956	7338	GII.4[P4]
Sample H NoV filter SPAdes (pB)	all-final_contigs	1	7338	gi|1935524139|gb|MW284782.1| Norovirus GII isolate P1D5 nonstructural polyprotein (ORF1) gene, partial cds; VP1 (ORF2) gene, complete cds; and VP2 (ORF3) gene, partial cds	97.956	7338	GII.4[P4]
Sample H NoV filter SPAdes (pB)	all-final_contigs	1	7338	gi|1935524135|gb|MW284781.1| Norovirus GII isolate P1D6 nonstructural polyprotein (ORF1) gene, partial cds; VP1 (ORF2) gene, complete cds; and VP2 (ORF3) gene, partial cds	97.956	7338	GII.4[P4]
Sample H NoV filter SPAdes (pB)	all-final_contigs	1	7338	gi|511630463|emb|HF952134.1| Norovirus Hu/GII.4/C00007941/2011/UK complete genome	96.101	7335	GII.4[P4]
Sample H NoV filter SPAdes (pB)	all-final_contigs	1	7338	gi|472320445|gb|JX448566.1| Norovirus Hu/GII.4/Seoul/1071/2010/KOR, complete genome	95.789	7338	GII.4[P4]
Sample H NoV filter SPAdes (pB)	all-final_contigs	1	7338	gi|511630451|emb|HF952131.1| Norovirus Hu/GII.4/C00007927/2010/UK complete genome	95.735	7338	GII.4[P4]
Sample H NoV filter SPAdes (pB)	all-final_contigs	1	7338	gi|511630439|emb|HF952128.1| Norovirus Hu/GII.4/C00007915/2010/UK complete genome	95.735	7338	GII.4[P4]
Sample H NoV filter SPAdes (pB)	all-final_contigs	1	7338	gi|511630403|emb|HF952119.1| Norovirus Hu/GII.4/C00006631/2011/UK complete genome	95.721	7338	GII.4[P4]
Sample H NoV filter SPAdes (pB)	all-final_contigs	1	7338	gi|511630459|emb|HF952133.1| Norovirus Hu/GII.4/C00007934/2010/UK complete genome	95.694	7338	GII.4[P4]
Sample H NoV filter SPAdes (pB)	all-final_contigs	1	7338	gi|511630447|emb|HF952130.1| Norovirus Hu/GII.4/C00007918/2011/UK complete genome	95.612	7338	GII.4[P4]
Sample H NoV filter SPAdes (pB)	all-final_contigs	1	7338	gi|511630411|emb|HF952121.1| Norovirus Hu/GII.4/C00007879/2011/UK complete genome	95.598	7338	GII.4[P4]
Sample H NoV filter SPAdes (pB)	all-final_contigs	1	7338	gi|511630467|emb|HF952135.1| Norovirus Hu/GII.4/C00007952/2011/UK complete genome	95.585	7338	GII.4[P4]
Sample H NoV filter SPAdes (pB)	all-final_contigs	1	7338	gi|511630435|emb|HF952127.1| Norovirus Hu/GII.4/C00007905/2011/UK complete genome	95.557	7338	GII.4[P4]
Sample H NoV filter SPAdes (pB)	all-final_contigs	1	7338	gi|511630427|emb|HF952125.1| Norovirus Hu/GII.4/C00007893/2011/UK complete genome	95.557	7338	GII.4[P4]
Sample H NoV filter SPAdes (pB)	all-final_contigs	1	7338	gi|511630419|emb|HF952123.1| Norovirus Hu/GII.4/C00007881/2011/UK complete genome	95.544	7338	GII.4[P4]
Sample H NoV filter SPAdes (pB)	all-final_contigs	1	7338	gi|511630455|emb|HF952132.1| Norovirus Hu/GII.4/C00007928/2011/UK complete genome	95.367	7338	GII.4[P4]
Sample H NoV filter SPAdes (pB)	all-final_contigs	1	7338	gi|511630443|emb|HF952129.1| Norovirus Hu/GII.4/C00007916/2011/UK complete genome	95.367	7338	GII.4[P4]
Sample H NoV filter SPAdes (pB)	all-final_contigs	1	7338	gi|511630431|emb|HF952126.1| Norovirus Hu/GII.4/C00007904/2011/UK complete genome	95.367	7338	GII.4[P4]
Sample H NoV filter SPAdes (pB)	all-final_contigs	1	7338	gi|511630423|emb|HF952124.1| Norovirus Hu/GII.4/C00007892/2011/UK complete genome	95.367	7338	GII.4[P4]
Sample H NoV filter SPAdes (pB)	all-final_contigs	1	7338	gi|511630415|emb|HF952122.1| Norovirus Hu/GII.4/C00007880/2011/UK complete genome	95.367	7338	GII.4[P4]
Sample H NoV filter SPAdes (pB)	all-final_contigs	1	7338	gi|1935524131|gb|MW284780.1| Norovirus GII isolate P1D10 nonstructural polyprotein (ORF1) gene, partial cds; VP1 (ORF2) gene, complete cds; and VP2 (ORF3) gene, partial cds	97.927	5404	GII.4[P4]
Sample H NoV filter SPAdes (pB)	99-final_contigs	1	7338	gi|1935524143|gb|MW284783.1| Norovirus GII isolate P1D3 nonstructural polyprotein (ORF1) gene, partial cds; VP1 (ORF2) gene, complete cds; and VP2 (ORF3) gene, partial cds	97.956	7338	GII.4[P4]
Sample H NoV filter SPAdes (pB)	99-final_contigs	1	7338	gi|1935524139|gb|MW284782.1| Norovirus GII isolate P1D5 nonstructural polyprotein (ORF1) gene, partial cds; VP1 (ORF2) gene, complete cds; and VP2 (ORF3) gene, partial cds	97.956	7338	GII.4[P4]
Sample H NoV filter SPAdes (pB)	99-final_contigs	1	7338	gi|1935524135|gb|MW284781.1| Norovirus GII isolate P1D6 nonstructural polyprotein (ORF1) gene, partial cds; VP1 (ORF2) gene, complete cds; and VP2 (ORF3) gene, partial cds	97.956	7338	GII.4[P4]
Sample H NoV filter SPAdes (pB)	99-final_contigs	1	7338	gi|511630463|emb|HF952134.1| Norovirus Hu/GII.4/C00007941/2011/UK complete genome	96.101	7335	GII.4[P4]
Sample H NoV filter SPAdes (pB)	99-final_contigs	1	7338	gi|472320445|gb|JX448566.1| Norovirus Hu/GII.4/Seoul/1071/2010/KOR, complete genome	95.789	7338	GII.4[P4]
Sample H NoV filter SPAdes (pB)	99-final_contigs	1	7338	gi|511630451|emb|HF952131.1| Norovirus Hu/GII.4/C00007927/2010/UK complete genome	95.735	7338	GII.4[P4]
Sample H NoV filter SPAdes (pB)	99-final_contigs	1	7338	gi|511630439|emb|HF952128.1| Norovirus Hu/GII.4/C00007915/2010/UK complete genome	95.735	7338	GII.4[P4]
Sample H NoV filter SPAdes (pB)	99-final_contigs	1	7338	gi|511630403|emb|HF952119.1| Norovirus Hu/GII.4/C00006631/2011/UK complete genome	95.721	7338	GII.4[P4]
Sample H NoV filter SPAdes (pB)	99-final_contigs	1	7338	gi|511630459|emb|HF952133.1| Norovirus Hu/GII.4/C00007934/2010/UK complete genome	95.694	7338	GII.4[P4]
Sample H NoV filter SPAdes (pB)	99-final_contigs	1	7338	gi|511630447|emb|HF952130.1| Norovirus Hu/GII.4/C00007918/2011/UK complete genome	95.612	7338	GII.4[P4]
Sample H NoV filter SPAdes (pB)	99-final_contigs	1	7338	gi|511630411|emb|HF952121.1| Norovirus Hu/GII.4/C00007879/2011/UK complete genome	95.598	7338	GII.4[P4]
Sample H NoV filter SPAdes (pB)	99-final_contigs	1	7338	gi|511630467|emb|HF952135.1| Norovirus Hu/GII.4/C00007952/2011/UK complete genome	95.585	7338	GII.4[P4]
Sample H NoV filter SPAdes (pB)	99-final_contigs	1	7338	gi|511630435|emb|HF952127.1| Norovirus Hu/GII.4/C00007905/2011/UK complete genome	95.557	7338	GII.4[P4]
Sample H NoV filter SPAdes (pB)	99-final_contigs	1	7338	gi|511630427|emb|HF952125.1| Norovirus Hu/GII.4/C00007893/2011/UK complete genome	95.557	7338	GII.4[P4]
Sample H NoV filter SPAdes (pB)	99-final_contigs	1	7338	gi|511630419|emb|HF952123.1| Norovirus Hu/GII.4/C00007881/2011/UK complete genome	95.544	7338	GII.4[P4]
Sample H NoV filter SPAdes (pB)	99-final_contigs	1	7338	gi|511630455|emb|HF952132.1| Norovirus Hu/GII.4/C00007928/2011/UK complete genome	95.367	7338	GII.4[P4]
Sample H NoV filter SPAdes (pB)	99-final_contigs	1	7338	gi|511630443|emb|HF952129.1| Norovirus Hu/GII.4/C00007916/2011/UK complete genome	95.367	7338	GII.4[P4]
Sample H NoV filter SPAdes (pB)	99-final_contigs	1	7338	gi|511630431|emb|HF952126.1| Norovirus Hu/GII.4/C00007904/2011/UK complete genome	95.367	7338	GII.4[P4]
Sample H NoV filter SPAdes (pB)	99-final_contigs	1	7338	gi|511630423|emb|HF952124.1| Norovirus Hu/GII.4/C00007892/2011/UK complete genome	95.367	7338	GII.4[P4]
Sample H NoV filter SPAdes (pB)	99-final_contigs	1	7338	gi|511630415|emb|HF952122.1| Norovirus Hu/GII.4/C00007880/2011/UK complete genome	95.367	7338	GII.4[P4]
Sample H NoV filter SPAdes (pB)	99-final_contigs	1	7338	gi|1935524131|gb|MW284780.1| Norovirus GII isolate P1D10 nonstructural polyprotein (ORF1) gene, partial cds; VP1 (ORF2) gene, complete cds; and VP2 (ORF3) gene, partial cds	97.927	5404	GII.4[P4]
Sample E NoV filter SPAdes (pB)	all-final_contigs	1	7502	gi|1761023985|dbj|LC369218.1| Norovirus GII NoV/Hu/JP/2015/GII.P17-GII.17/GU-58 genomic RNA, nearly complete genome	99.133	7500	GII.17[P17]
Sample E NoV filter SPAdes (pB)	all-final_contigs	1	7502	gi|1761023981|dbj|LC369217.1| Norovirus GII NoV/Hu/JP/2015/GII.P17-GII.17/GU-57 genomic RNA, nearly complete genome	99.133	7499	GII.17[P17]
Sample E NoV filter SPAdes (pB)	all-final_contigs	1	7502	gi|1761024121|dbj|LC369255.1| Norovirus GII NoV/Hu/JP/2015/GII.P17-GII.17/TO-146 genomic RNA, nearly complete genome	99.12	7500	GII.17[P17]
Sample E NoV filter SPAdes (pB)	all-final_contigs	1	7502	gi|1761024013|dbj|LC369227.1| Norovirus GII NoV/Hu/JP/2015/GII.P17-GII.17/KA-67 genomic RNA, nearly complete genome	99.107	7500	GII.17[P17]
Sample E NoV filter SPAdes (pB)	all-final_contigs	1	7502	gi|1761024109|dbj|LC369252.1| Norovirus GII NoV/Hu/JP/2015/GII.P17-GII.17/SA-165 genomic RNA, nearly complete genome	99.093	7499	GII.17[P17]
Sample E NoV filter SPAdes (pB)	all-final_contigs	1	7502	gi|1761024093|dbj|LC369247.1| Norovirus GII NoV/Hu/JP/2015/GII.P17-GII.17/SA-148 genomic RNA, nearly complete genome	99.053	7500	GII.17[P17]
Sample E NoV filter SPAdes (pB)	all-final_contigs	1	7502	gi|1761024005|dbj|LC369224.1| Norovirus GII NoV/Hu/JP/2015/GII.P17-GII.17/HI-80 genomic RNA, nearly complete genome	99.053	7500	GII.17[P17]
Sample E NoV filter SPAdes (pB)	all-final_contigs	1	7502	gi|1761024085|dbj|LC369245.1| Norovirus GII NoV/Hu/JP/2015/GII.P17-GII.17/SA-145 genomic RNA, nearly complete genome	99.04	7500	GII.17[P17]
Sample E NoV filter SPAdes (pB)	all-final_contigs	1	7502	gi|1761024009|dbj|LC369225.1| Norovirus GII NoV/Hu/JP/2015/GII.P17-GII.17/HI-82 genomic RNA, nearly complete genome	99.04	7500	GII.17[P17]
Sample E NoV filter SPAdes (pB)	all-final_contigs	1	7502	gi|1761024001|dbj|LC369222.1| Norovirus GII NoV/Hu/JP/2015/GII.P17-GII.17/HI-78 genomic RNA, nearly complete genome	99.04	7500	GII.17[P17]
Sample E NoV filter SPAdes (pB)	all-final_contigs	1	7502	gi|1761023969|dbj|LC369214.1| Norovirus GII NoV/Hu/JP/2014/GII.P17-GII.17/AO-8 genomic RNA, complete genome	99.04	7500	GII.17[P17]
Sample E NoV filter SPAdes (pB)	all-final_contigs	1	7502	gi|1761024097|dbj|LC369248.1| Norovirus GII NoV/Hu/JP/2015/GII.P17-GII.17/SA-149 genomic RNA, nearly complete genome	99.027	7500	GII.17[P17]
Sample E NoV filter SPAdes (pB)	all-final_contigs	1	7502	gi|1761023997|dbj|LC369221.1| Norovirus GII NoV/Hu/JP/2015/GII.P17-GII.17/GU-69 genomic RNA, nearly complete genome	99.027	7500	GII.17[P17]
Sample E NoV filter SPAdes (pB)	all-final_contigs	1	7502	gi|1761023993|dbj|LC369220.1| Norovirus GII NoV/Hu/JP/2015/GII.P17-GII.17/GU-60 genomic RNA, nearly complete genome	99.027	7500	GII.17[P17]
Sample E NoV filter SPAdes (pB)	all-final_contigs	1	7502	gi|1761023989|dbj|LC369219.1| Norovirus GII NoV/Hu/JP/2015/GII.P17-GII.17/GU-59 genomic RNA, complete genome	99.013	7500	GII.17[P17]
Sample E NoV filter SPAdes (pB)	all-final_contigs	1	7502	gi|1761024113|dbj|LC369253.1| Norovirus GII NoV/Hu/JP/2015/GII.P17-GII.17/SA-172 genomic RNA, nearly complete genome	99.013	7499	GII.17[P17]
Sample E NoV filter SPAdes (pB)	all-final_contigs	1	7502	gi|1761023977|dbj|LC369216.1| Norovirus GII NoV/Hu/JP/2015/GII.P17-GII.17/GU-56 genomic RNA, nearly complete genome	99.013	7499	GII.17[P17]
Sample E NoV filter SPAdes (pB)	all-final_contigs	1	7502	gi|1761024125|dbj|LC369256.1| Norovirus GII NoV/Hu/JP/2015/GII.P17-GII.17/TO-147 genomic RNA, nearly complete genome	99	7500	GII.17[P17]
Sample E NoV filter SPAdes (pB)	all-final_contigs	1	7502	gi|1761024117|dbj|LC369254.1| Norovirus GII NoV/Hu/JP/2015/GII.P17-GII.17/TO-144 genomic RNA, complete genome	99	7500	GII.17[P17]
Sample E NoV filter SPAdes (pB)	all-final_contigs	1	7502	gi|1761024101|dbj|LC369249.1| Norovirus GII NoV/Hu/JP/2015/GII.P17-GII.17/SA-150 genomic RNA, nearly complete genome	99	7500	GII.17[P17]
Sample E NoV filter SPAdes (pB)	all-final_contigs	1	7502	gi|1761024081|dbj|LC369244.1| Norovirus GII NoV/Hu/JP/2016/GII.P17-GII.17/SA-116 genomic RNA, complete genome	99	7500	GII.17[P17]
Sample E NoV filter SPAdes (pB)	all-final_contigs	1	7502	gi|1761024069|dbj|LC369241.1| Norovirus GII NoV/Hu/JP/2015/GII.P17-GII.17/MI-92 genomic RNA, complete genome	99	7500	GII.17[P17]
Sample E NoV filter SPAdes (pB)	all-final_contigs	1	7502	gi|1761023973|dbj|LC369215.1| Norovirus GII NoV/Hu/JP/2015/GII.P17-GII.17/GU-55 genomic RNA, nearly complete genome	98.987	7500	GII.17[P17]
Sample E NoV filter SPAdes (pB)	all-final_contigs	1	7502	gi|1761024129|dbj|LC369257.1| Norovirus GII NoV/Hu/JP/2015/GII.P17-GII.17/TO-148 genomic RNA, nearly complete genome	98.96	7500	GII.17[P17]
Sample E NoV filter SPAdes (pB)	all-final_contigs	1	7502	gi|1761024073|dbj|LC369242.1| Norovirus GII NoV/Hu/JP/2015/GII.P17-GII.17/MI-93 genomic RNA, nearly complete genome	98.96	7500	GII.17[P17]
Sample E NoV filter SPAdes (pB)	all-final_contigs	1	7502	gi|1761024133|dbj|LC369258.1| Norovirus GII NoV/Hu/JP/2015/GII.P17-GII.17/SA-169 genomic RNA, nearly complete genome	98.994	7457	GII.17[P17]
Sample E NoV filter SPAdes (pB)	all-final_contigs	1	7502	gi|1761024037|dbj|LC369233.1| Norovirus GII NoV/Hu/JP/2015/GII.P17-GII.17/MI-84 genomic RNA, nearly complete genome	98.6	7500	GII.17[P17]
Sample E NoV filter SPAdes (pB)	all-final_contigs	1	7502	gi|1761024077|dbj|LC369243.1| Norovirus GII NoV/Hu/JP/2015/GII.P17-GII.17/MI-94 genomic RNA, nearly complete genome	98.587	7500	GII.17[P17]
Sample E NoV filter SPAdes (pB)	all-final_contigs	1	7502	gi|1761024065|dbj|LC369240.1| Norovirus GII NoV/Hu/JP/2015/GII.P17-GII.17/MI-91 genomic RNA, nearly complete genome	98.587	7500	GII.17[P17]
Sample E NoV filter SPAdes (pB)	all-final_contigs	1	7502	gi|1761024061|dbj|LC369239.1| Norovirus GII NoV/Hu/JP/2015/GII.P17-GII.17/MI-90 genomic RNA, nearly complete genome	98.587	7500	GII.17[P17]
Sample E NoV filter SPAdes (pB)	all-final_contigs	1	7502	gi|1761024025|dbj|LC369230.1| Norovirus GII NoV/Hu/JP/2014/GII.P17-GII.17/MI-80 genomic RNA, nearly complete genome	98.56	7500	GII.17[P17]
Sample E NoV filter SPAdes (pB)	all-final_contigs	1	7502	gi|1761024053|dbj|LC369237.1| Norovirus GII NoV/Hu/JP/2015/GII.P17-GII.17/MI-88 genomic RNA, nearly complete genome	98.547	7500	GII.17[P17]
Sample E NoV filter SPAdes (pB)	all-final_contigs	1	7502	gi|1761024033|dbj|LC369232.1| Norovirus GII NoV/Hu/JP/2015/GII.P17-GII.17/MI-83 genomic RNA, nearly complete genome	98.547	7500	GII.17[P17]
Sample E NoV filter SPAdes (pB)	all-final_contigs	1	7502	gi|1761024021|dbj|LC369229.1| Norovirus GII NoV/Hu/JP/2014/GII.P17-GII.17/MI-79 genomic RNA, nearly complete genome	98.547	7500	GII.17[P17]
Sample E NoV filter SPAdes (pB)	all-final_contigs	1	7502	gi|1761024017|dbj|LC369228.1| Norovirus GII NoV/Hu/JP/2014/GII.P17-GII.17/MI-77 genomic RNA, nearly complete genome	98.547	7500	GII.17[P17]
Sample E NoV filter SPAdes (pB)	all-final_contigs	1	7502	gi|1761024041|dbj|LC369234.1| Norovirus GII NoV/Hu/JP/2015/GII.P17-GII.17/MI-85 genomic RNA, nearly complete genome	98.533	7500	GII.17[P17]
Sample E NoV filter SPAdes (pB)	all-final_contigs	1	7502	gi|1761024045|dbj|LC369235.1| Norovirus GII NoV/Hu/JP/2015/GII.P17-GII.17/MI-86 genomic RNA, nearly complete genome	98.52	7500	GII.17[P17]
Sample E NoV filter SPAdes (pB)	all-final_contigs	1	7502	gi|1761024029|dbj|LC369231.1| Norovirus GII NoV/Hu/JP/2015/GII.P17-GII.17/MI-81 genomic RNA, nearly complete genome	98.52	7500	GII.17[P17]
Sample E NoV filter SPAdes (pB)	all-final_contigs	1	7502	gi|1761024049|dbj|LC369236.1| Norovirus GII NoV/Hu/JP/2015/GII.P17-GII.17/MI-87 genomic RNA, complete genome	98.507	7500	GII.17[P17]
Sample E NoV filter SPAdes (pB)	all-final_contigs	1	7502	gi|1761024089|dbj|LC369246.1| Norovirus GII NoV/Hu/JP/2015/GII.P17-GII.17/SA-146 genomic RNA, nearly complete genome	98.44	7500	GII.17[P17]
Sample E NoV filter SPAdes (pB)	all-final_contigs	1	7502	gi|1761024057|dbj|LC369238.1| Norovirus GII NoV/Hu/JP/2015/GII.P17-GII.17/MI-89 genomic RNA, nearly complete genome	98.44	7500	GII.17[P17]
Sample E NoV filter SPAdes (pB)	all-final_contigs	1	7502	gi|1799028351|gb|MN960578.1| Norovirus GII isolate SCD1042 nonstructural polyprotein (ORF1) gene, partial cds; and VP1 (ORF2) and VP2 (ORF3) genes, complete cds	98.4	7499	GII.17[P17]
Sample E NoV filter SPAdes (pB)	all-final_contigs	1	7502	gi|1802476498|gb|MN996296.1| Norovirus GII isolate SCD1044_3 nonstructural polyprotein (ORF1) gene, partial cds; and VP1 (ORF2) and VP2 (ORF3) genes, complete cds	98.421	7410	GII.17[P17]
Sample E NoV filter SPAdes (pB)	all-final_contigs	1	7502	gi|1802476514|gb|MN996300.1| Norovirus GII isolate SCD0162_3 nonstructural polyprotein (ORF1) gene, partial cds; and VP1 (ORF2) and VP2 (ORF3) genes, complete cds	98.391	7395	GII.17[P17]
Sample E NoV filter SPAdes (pB)	all-final_contigs	1	7502	gi|1761024105|dbj|LC369251.1| Norovirus GII NoV/Hu/JP/2015/GII.P17-GII.17/SA-164 genomic RNA, nearly complete genome	96.88	7499	GII.17[P17]
Sample E NoV filter SPAdes (pB)	all-final_contigs	1	7502	gi|2027319256|gb|MW661253.1| Norovirus GII isolate BMH15-067, complete genome	95.228	7502	GII.17[P17]
Sample E NoV filter SPAdes (pB)	99-final_contigs	1	7502	gi|1761023985|dbj|LC369218.1| Norovirus GII NoV/Hu/JP/2015/GII.P17-GII.17/GU-58 genomic RNA, nearly complete genome	99.133	7500	GII.17[P17]
Sample E NoV filter SPAdes (pB)	99-final_contigs	1	7502	gi|1761023981|dbj|LC369217.1| Norovirus GII NoV/Hu/JP/2015/GII.P17-GII.17/GU-57 genomic RNA, nearly complete genome	99.133	7499	GII.17[P17]
Sample E NoV filter SPAdes (pB)	99-final_contigs	1	7502	gi|1761024121|dbj|LC369255.1| Norovirus GII NoV/Hu/JP/2015/GII.P17-GII.17/TO-146 genomic RNA, nearly complete genome	99.12	7500	GII.17[P17]
Sample E NoV filter SPAdes (pB)	99-final_contigs	1	7502	gi|1761024013|dbj|LC369227.1| Norovirus GII NoV/Hu/JP/2015/GII.P17-GII.17/KA-67 genomic RNA, nearly complete genome	99.107	7500	GII.17[P17]
Sample E NoV filter SPAdes (pB)	99-final_contigs	1	7502	gi|1761024109|dbj|LC369252.1| Norovirus GII NoV/Hu/JP/2015/GII.P17-GII.17/SA-165 genomic RNA, nearly complete genome	99.093	7499	GII.17[P17]
Sample E NoV filter SPAdes (pB)	99-final_contigs	1	7502	gi|1761024093|dbj|LC369247.1| Norovirus GII NoV/Hu/JP/2015/GII.P17-GII.17/SA-148 genomic RNA, nearly complete genome	99.053	7500	GII.17[P17]
Sample E NoV filter SPAdes (pB)	99-final_contigs	1	7502	gi|1761024005|dbj|LC369224.1| Norovirus GII NoV/Hu/JP/2015/GII.P17-GII.17/HI-80 genomic RNA, nearly complete genome	99.053	7500	GII.17[P17]
Sample E NoV filter SPAdes (pB)	99-final_contigs	1	7502	gi|1761024085|dbj|LC369245.1| Norovirus GII NoV/Hu/JP/2015/GII.P17-GII.17/SA-145 genomic RNA, nearly complete genome	99.04	7500	GII.17[P17]
Sample E NoV filter SPAdes (pB)	99-final_contigs	1	7502	gi|1761024009|dbj|LC369225.1| Norovirus GII NoV/Hu/JP/2015/GII.P17-GII.17/HI-82 genomic RNA, nearly complete genome	99.04	7500	GII.17[P17]
Sample E NoV filter SPAdes (pB)	99-final_contigs	1	7502	gi|1761024001|dbj|LC369222.1| Norovirus GII NoV/Hu/JP/2015/GII.P17-GII.17/HI-78 genomic RNA, nearly complete genome	99.04	7500	GII.17[P17]
Sample E NoV filter SPAdes (pB)	99-final_contigs	1	7502	gi|1761023969|dbj|LC369214.1| Norovirus GII NoV/Hu/JP/2014/GII.P17-GII.17/AO-8 genomic RNA, complete genome	99.04	7500	GII.17[P17]
Sample E NoV filter SPAdes (pB)	99-final_contigs	1	7502	gi|1761024097|dbj|LC369248.1| Norovirus GII NoV/Hu/JP/2015/GII.P17-GII.17/SA-149 genomic RNA, nearly complete genome	99.027	7500	GII.17[P17]
Sample E NoV filter SPAdes (pB)	99-final_contigs	1	7502	gi|1761023997|dbj|LC369221.1| Norovirus GII NoV/Hu/JP/2015/GII.P17-GII.17/GU-69 genomic RNA, nearly complete genome	99.027	7500	GII.17[P17]
Sample E NoV filter SPAdes (pB)	99-final_contigs	1	7502	gi|1761023993|dbj|LC369220.1| Norovirus GII NoV/Hu/JP/2015/GII.P17-GII.17/GU-60 genomic RNA, nearly complete genome	99.027	7500	GII.17[P17]
Sample E NoV filter SPAdes (pB)	99-final_contigs	1	7502	gi|1761023989|dbj|LC369219.1| Norovirus GII NoV/Hu/JP/2015/GII.P17-GII.17/GU-59 genomic RNA, complete genome	99.013	7500	GII.17[P17]
Sample E NoV filter SPAdes (pB)	99-final_contigs	1	7502	gi|1761024113|dbj|LC369253.1| Norovirus GII NoV/Hu/JP/2015/GII.P17-GII.17/SA-172 genomic RNA, nearly complete genome	99.013	7499	GII.17[P17]
Sample E NoV filter SPAdes (pB)	99-final_contigs	1	7502	gi|1761023977|dbj|LC369216.1| Norovirus GII NoV/Hu/JP/2015/GII.P17-GII.17/GU-56 genomic RNA, nearly complete genome	99.013	7499	GII.17[P17]
Sample E NoV filter SPAdes (pB)	99-final_contigs	1	7502	gi|1761024125|dbj|LC369256.1| Norovirus GII NoV/Hu/JP/2015/GII.P17-GII.17/TO-147 genomic RNA, nearly complete genome	99	7500	GII.17[P17]
Sample E NoV filter SPAdes (pB)	99-final_contigs	1	7502	gi|1761024117|dbj|LC369254.1| Norovirus GII NoV/Hu/JP/2015/GII.P17-GII.17/TO-144 genomic RNA, complete genome	99	7500	GII.17[P17]
Sample E NoV filter SPAdes (pB)	99-final_contigs	1	7502	gi|1761024101|dbj|LC369249.1| Norovirus GII NoV/Hu/JP/2015/GII.P17-GII.17/SA-150 genomic RNA, nearly complete genome	99	7500	GII.17[P17]
Sample E NoV filter SPAdes (pB)	99-final_contigs	1	7502	gi|1761024081|dbj|LC369244.1| Norovirus GII NoV/Hu/JP/2016/GII.P17-GII.17/SA-116 genomic RNA, complete genome	99	7500	GII.17[P17]
Sample E NoV filter SPAdes (pB)	99-final_contigs	1	7502	gi|1761024069|dbj|LC369241.1| Norovirus GII NoV/Hu/JP/2015/GII.P17-GII.17/MI-92 genomic RNA, complete genome	99	7500	GII.17[P17]
Sample E NoV filter SPAdes (pB)	99-final_contigs	1	7502	gi|1761023973|dbj|LC369215.1| Norovirus GII NoV/Hu/JP/2015/GII.P17-GII.17/GU-55 genomic RNA, nearly complete genome	98.987	7500	GII.17[P17]
Sample E NoV filter SPAdes (pB)	99-final_contigs	1	7502	gi|1761024129|dbj|LC369257.1| Norovirus GII NoV/Hu/JP/2015/GII.P17-GII.17/TO-148 genomic RNA, nearly complete genome	98.96	7500	GII.17[P17]
Sample E NoV filter SPAdes (pB)	99-final_contigs	1	7502	gi|1761024073|dbj|LC369242.1| Norovirus GII NoV/Hu/JP/2015/GII.P17-GII.17/MI-93 genomic RNA, nearly complete genome	98.96	7500	GII.17[P17]
Sample E NoV filter SPAdes (pB)	99-final_contigs	1	7502	gi|1761024133|dbj|LC369258.1| Norovirus GII NoV/Hu/JP/2015/GII.P17-GII.17/SA-169 genomic RNA, nearly complete genome	98.994	7457	GII.17[P17]
Sample E NoV filter SPAdes (pB)	99-final_contigs	1	7502	gi|1761024037|dbj|LC369233.1| Norovirus GII NoV/Hu/JP/2015/GII.P17-GII.17/MI-84 genomic RNA, nearly complete genome	98.6	7500	GII.17[P17]
Sample E NoV filter SPAdes (pB)	99-final_contigs	1	7502	gi|1761024077|dbj|LC369243.1| Norovirus GII NoV/Hu/JP/2015/GII.P17-GII.17/MI-94 genomic RNA, nearly complete genome	98.587	7500	GII.17[P17]
Sample E NoV filter SPAdes (pB)	99-final_contigs	1	7502	gi|1761024065|dbj|LC369240.1| Norovirus GII NoV/Hu/JP/2015/GII.P17-GII.17/MI-91 genomic RNA, nearly complete genome	98.587	7500	GII.17[P17]
Sample E NoV filter SPAdes (pB)	99-final_contigs	1	7502	gi|1761024061|dbj|LC369239.1| Norovirus GII NoV/Hu/JP/2015/GII.P17-GII.17/MI-90 genomic RNA, nearly complete genome	98.587	7500	GII.17[P17]
Sample E NoV filter SPAdes (pB)	99-final_contigs	1	7502	gi|1761024025|dbj|LC369230.1| Norovirus GII NoV/Hu/JP/2014/GII.P17-GII.17/MI-80 genomic RNA, nearly complete genome	98.56	7500	GII.17[P17]
Sample E NoV filter SPAdes (pB)	99-final_contigs	1	7502	gi|1761024053|dbj|LC369237.1| Norovirus GII NoV/Hu/JP/2015/GII.P17-GII.17/MI-88 genomic RNA, nearly complete genome	98.547	7500	GII.17[P17]
Sample E NoV filter SPAdes (pB)	99-final_contigs	1	7502	gi|1761024033|dbj|LC369232.1| Norovirus GII NoV/Hu/JP/2015/GII.P17-GII.17/MI-83 genomic RNA, nearly complete genome	98.547	7500	GII.17[P17]
Sample E NoV filter SPAdes (pB)	99-final_contigs	1	7502	gi|1761024021|dbj|LC369229.1| Norovirus GII NoV/Hu/JP/2014/GII.P17-GII.17/MI-79 genomic RNA, nearly complete genome	98.547	7500	GII.17[P17]
Sample E NoV filter SPAdes (pB)	99-final_contigs	1	7502	gi|1761024017|dbj|LC369228.1| Norovirus GII NoV/Hu/JP/2014/GII.P17-GII.17/MI-77 genomic RNA, nearly complete genome	98.547	7500	GII.17[P17]
Sample E NoV filter SPAdes (pB)	99-final_contigs	1	7502	gi|1761024041|dbj|LC369234.1| Norovirus GII NoV/Hu/JP/2015/GII.P17-GII.17/MI-85 genomic RNA, nearly complete genome	98.533	7500	GII.17[P17]
Sample E NoV filter SPAdes (pB)	99-final_contigs	1	7502	gi|1761024045|dbj|LC369235.1| Norovirus GII NoV/Hu/JP/2015/GII.P17-GII.17/MI-86 genomic RNA, nearly complete genome	98.52	7500	GII.17[P17]
Sample E NoV filter SPAdes (pB)	99-final_contigs	1	7502	gi|1761024029|dbj|LC369231.1| Norovirus GII NoV/Hu/JP/2015/GII.P17-GII.17/MI-81 genomic RNA, nearly complete genome	98.52	7500	GII.17[P17]
Sample E NoV filter SPAdes (pB)	99-final_contigs	1	7502	gi|1761024049|dbj|LC369236.1| Norovirus GII NoV/Hu/JP/2015/GII.P17-GII.17/MI-87 genomic RNA, complete genome	98.507	7500	GII.17[P17]
Sample E NoV filter SPAdes (pB)	99-final_contigs	1	7502	gi|1761024089|dbj|LC369246.1| Norovirus GII NoV/Hu/JP/2015/GII.P17-GII.17/SA-146 genomic RNA, nearly complete genome	98.44	7500	GII.17[P17]
Sample E NoV filter SPAdes (pB)	99-final_contigs	1	7502	gi|1761024057|dbj|LC369238.1| Norovirus GII NoV/Hu/JP/2015/GII.P17-GII.17/MI-89 genomic RNA, nearly complete genome	98.44	7500	GII.17[P17]
Sample E NoV filter SPAdes (pB)	99-final_contigs	1	7502	gi|1799028351|gb|MN960578.1| Norovirus GII isolate SCD1042 nonstructural polyprotein (ORF1) gene, partial cds; and VP1 (ORF2) and VP2 (ORF3) genes, complete cds	98.4	7499	GII.17[P17]
Sample E NoV filter SPAdes (pB)	99-final_contigs	1	7502	gi|1802476498|gb|MN996296.1| Norovirus GII isolate SCD1044_3 nonstructural polyprotein (ORF1) gene, partial cds; and VP1 (ORF2) and VP2 (ORF3) genes, complete cds	98.421	7410	GII.17[P17]
Sample E NoV filter SPAdes (pB)	99-final_contigs	1	7502	gi|1802476514|gb|MN996300.1| Norovirus GII isolate SCD0162_3 nonstructural polyprotein (ORF1) gene, partial cds; and VP1 (ORF2) and VP2 (ORF3) genes, complete cds	98.391	7395	GII.17[P17]
Sample E NoV filter SPAdes (pB)	99-final_contigs	1	7502	gi|1761024105|dbj|LC369251.1| Norovirus GII NoV/Hu/JP/2015/GII.P17-GII.17/SA-164 genomic RNA, nearly complete genome	96.88	7499	GII.17[P17]
Sample E NoV filter SPAdes (pB)	99-final_contigs	1	7502	gi|2027319256|gb|MW661253.1| Norovirus GII isolate BMH15-067, complete genome	95.228	7502	GII.17[P17]
Sample A raw SPAdes (pC)	55-final_contigs	90318	7551	gi|1761024121|dbj|LC369255.1| Norovirus GII NoV/Hu/JP/2015/GII.P17-GII.17/TO-146 genomic RNA, nearly complete genome	99.603	7551	GII.17[P17]
Sample A raw SPAdes (pC)	55-final_contigs	90318	7551	gi|1761024013|dbj|LC369227.1| Norovirus GII NoV/Hu/JP/2015/GII.P17-GII.17/KA-67 genomic RNA, nearly complete genome	99.589	7551	GII.17[P17]
Sample A raw SPAdes (pC)	55-final_contigs	90318	7551	gi|1761024109|dbj|LC369252.1| Norovirus GII NoV/Hu/JP/2015/GII.P17-GII.17/SA-165 genomic RNA, nearly complete genome	99.576	7542	GII.17[P17]
Sample A raw SPAdes (pC)	55-final_contigs	90318	7551	gi|1761023993|dbj|LC369220.1| Norovirus GII NoV/Hu/JP/2015/GII.P17-GII.17/GU-60 genomic RNA, nearly complete genome	99.51	7551	GII.17[P17]
Sample A raw SPAdes (pC)	55-final_contigs	90318	7551	gi|1761024093|dbj|LC369247.1| Norovirus GII NoV/Hu/JP/2015/GII.P17-GII.17/SA-148 genomic RNA, nearly complete genome	99.536	7543	GII.17[P17]
Sample A raw SPAdes (pC)	55-final_contigs	90318	7551	gi|1761024129|dbj|LC369257.1| Norovirus GII NoV/Hu/JP/2015/GII.P17-GII.17/TO-148 genomic RNA, nearly complete genome	99.497	7551	GII.17[P17]
Sample A raw SPAdes (pC)	55-final_contigs	90318	7551	gi|1761024005|dbj|LC369224.1| Norovirus GII NoV/Hu/JP/2015/GII.P17-GII.17/HI-80 genomic RNA, nearly complete genome	99.51	7548	GII.17[P17]
Sample A raw SPAdes (pC)	55-final_contigs	90318	7551	gi|1761024001|dbj|LC369222.1| Norovirus GII NoV/Hu/JP/2015/GII.P17-GII.17/HI-78 genomic RNA, nearly complete genome	99.497	7551	GII.17[P17]
Sample A raw SPAdes (pC)	55-final_contigs	90318	7551	gi|1761023969|dbj|LC369214.1| Norovirus GII NoV/Hu/JP/2014/GII.P17-GII.17/AO-8 genomic RNA, complete genome	99.497	7551	GII.17[P17]
Sample A raw SPAdes (pC)	55-final_contigs	90318	7551	gi|1761023985|dbj|LC369218.1| Norovirus GII NoV/Hu/JP/2015/GII.P17-GII.17/GU-58 genomic RNA, nearly complete genome	99.615	7523	GII.17[P17]
Sample A raw SPAdes (pC)	55-final_contigs	90318	7551	gi|1761024009|dbj|LC369225.1| Norovirus GII NoV/Hu/JP/2015/GII.P17-GII.17/HI-82 genomic RNA, nearly complete genome	99.523	7543	GII.17[P17]
Sample A raw SPAdes (pC)	55-final_contigs	90318	7551	gi|1761023981|dbj|LC369217.1| Norovirus GII NoV/Hu/JP/2015/GII.P17-GII.17/GU-57 genomic RNA, nearly complete genome	99.614	7521	GII.17[P17]
Sample A raw SPAdes (pC)	55-final_contigs	90318	7551	gi|1761024081|dbj|LC369244.1| Norovirus GII NoV/Hu/JP/2016/GII.P17-GII.17/SA-116 genomic RNA, complete genome	99.509	7543	GII.17[P17]
Sample A raw SPAdes (pC)	55-final_contigs	90318	7551	gi|1761024125|dbj|LC369256.1| Norovirus GII NoV/Hu/JP/2015/GII.P17-GII.17/TO-147 genomic RNA, nearly complete genome	99.483	7547	GII.17[P17]
Sample A raw SPAdes (pC)	55-final_contigs	90318	7551	gi|1761023989|dbj|LC369219.1| Norovirus GII NoV/Hu/JP/2015/GII.P17-GII.17/GU-59 genomic RNA, complete genome	99.496	7544	GII.17[P17]
Sample A raw SPAdes (pC)	55-final_contigs	90318	7551	gi|1761024101|dbj|LC369249.1| Norovirus GII NoV/Hu/JP/2015/GII.P17-GII.17/SA-150 genomic RNA, nearly complete genome	99.483	7543	GII.17[P17]
Sample A raw SPAdes (pC)	55-final_contigs	90318	7551	gi|1761024097|dbj|LC369248.1| Norovirus GII NoV/Hu/JP/2015/GII.P17-GII.17/SA-149 genomic RNA, nearly complete genome	99.483	7543	GII.17[P17]
Sample A raw SPAdes (pC)	55-final_contigs	90318	7551	gi|1761024085|dbj|LC369245.1| Norovirus GII NoV/Hu/JP/2015/GII.P17-GII.17/SA-145 genomic RNA, nearly complete genome	99.483	7542	GII.17[P17]
Sample A raw SPAdes (pC)	55-final_contigs	90318	7551	gi|1761023973|dbj|LC369215.1| Norovirus GII NoV/Hu/JP/2015/GII.P17-GII.17/GU-55 genomic RNA, nearly complete genome	99.444	7551	GII.17[P17]
Sample A raw SPAdes (pC)	55-final_contigs	90318	7551	gi|1761024113|dbj|LC369253.1| Norovirus GII NoV/Hu/JP/2015/GII.P17-GII.17/SA-172 genomic RNA, nearly complete genome	99.456	7543	GII.17[P17]
Sample A raw SPAdes (pC)	55-final_contigs	90318	7551	gi|1761024073|dbj|LC369242.1| Norovirus GII NoV/Hu/JP/2015/GII.P17-GII.17/MI-93 genomic RNA, nearly complete genome	99.417	7551	GII.17[P17]
Sample A raw SPAdes (pC)	55-final_contigs	90318	7551	gi|1761024117|dbj|LC369254.1| Norovirus GII NoV/Hu/JP/2015/GII.P17-GII.17/TO-144 genomic RNA, complete genome	99.482	7529	GII.17[P17]
Sample A raw SPAdes (pC)	55-final_contigs	90318	7551	gi|1761024069|dbj|LC369241.1| Norovirus GII NoV/Hu/JP/2015/GII.P17-GII.17/MI-92 genomic RNA, complete genome	99.417	7542	GII.17[P17]
Sample A raw SPAdes (pC)	55-final_contigs	90318	7551	gi|1761023977|dbj|LC369216.1| Norovirus GII NoV/Hu/JP/2015/GII.P17-GII.17/GU-56 genomic RNA, nearly complete genome	99.468	7521	GII.17[P17]
Sample A raw SPAdes (pC)	55-final_contigs	90318	7551	gi|1761023997|dbj|LC369221.1| Norovirus GII NoV/Hu/JP/2015/GII.P17-GII.17/GU-69 genomic RNA, nearly complete genome	99.428	7523	GII.17[P17]
Sample A raw SPAdes (pC)	55-final_contigs	90318	7551	gi|1761024133|dbj|LC369258.1| Norovirus GII NoV/Hu/JP/2015/GII.P17-GII.17/SA-169 genomic RNA, nearly complete genome	99.466	7484	GII.17[P17]
Sample A raw SPAdes (pC)	55-final_contigs	90318	7551	gi|1761024037|dbj|LC369233.1| Norovirus GII NoV/Hu/JP/2015/GII.P17-GII.17/MI-84 genomic RNA, nearly complete genome	99.007	7551	GII.17[P17]
Sample A raw SPAdes (pC)	55-final_contigs	90318	7551	gi|1761024065|dbj|LC369240.1| Norovirus GII NoV/Hu/JP/2015/GII.P17-GII.17/MI-91 genomic RNA, nearly complete genome	98.993	7548	GII.17[P17]
Sample A raw SPAdes (pC)	55-final_contigs	90318	7551	gi|1761024077|dbj|LC369243.1| Norovirus GII NoV/Hu/JP/2015/GII.P17-GII.17/MI-94 genomic RNA, nearly complete genome	98.993	7545	GII.17[P17]
Sample A raw SPAdes (pC)	55-final_contigs	90318	7551	gi|1761024061|dbj|LC369239.1| Norovirus GII NoV/Hu/JP/2015/GII.P17-GII.17/MI-90 genomic RNA, nearly complete genome	98.993	7545	GII.17[P17]
Sample A raw SPAdes (pC)	55-final_contigs	90318	7551	gi|1761024053|dbj|LC369237.1| Norovirus GII NoV/Hu/JP/2015/GII.P17-GII.17/MI-88 genomic RNA, nearly complete genome	98.954	7551	GII.17[P17]
Sample A raw SPAdes (pC)	55-final_contigs	90318	7551	gi|1761024017|dbj|LC369228.1| Norovirus GII NoV/Hu/JP/2014/GII.P17-GII.17/MI-77 genomic RNA, nearly complete genome	98.954	7551	GII.17[P17]
Sample A raw SPAdes (pC)	55-final_contigs	90318	7551	gi|1761024041|dbj|LC369234.1| Norovirus GII NoV/Hu/JP/2015/GII.P17-GII.17/MI-85 genomic RNA, nearly complete genome	98.941	7551	GII.17[P17]
Sample A raw SPAdes (pC)	55-final_contigs	90318	7551	gi|1761024033|dbj|LC369232.1| Norovirus GII NoV/Hu/JP/2015/GII.P17-GII.17/MI-83 genomic RNA, nearly complete genome	98.953	7548	GII.17[P17]
Sample A raw SPAdes (pC)	55-final_contigs	90318	7551	gi|1761024025|dbj|LC369230.1| Norovirus GII NoV/Hu/JP/2014/GII.P17-GII.17/MI-80 genomic RNA, nearly complete genome	98.966	7543	GII.17[P17]
Sample A raw SPAdes (pC)	55-final_contigs	90318	7551	gi|1761024045|dbj|LC369235.1| Norovirus GII NoV/Hu/JP/2015/GII.P17-GII.17/MI-86 genomic RNA, nearly complete genome	98.927	7551	GII.17[P17]
Sample A raw SPAdes (pC)	55-final_contigs	90318	7551	gi|1761024021|dbj|LC369229.1| Norovirus GII NoV/Hu/JP/2014/GII.P17-GII.17/MI-79 genomic RNA, nearly complete genome	98.953	7543	GII.17[P17]
Sample A raw SPAdes (pC)	55-final_contigs	90318	7551	gi|1761024049|dbj|LC369236.1| Norovirus GII NoV/Hu/JP/2015/GII.P17-GII.17/MI-87 genomic RNA, complete genome	98.913	7544	GII.17[P17]
Sample A raw SPAdes (pC)	55-final_contigs	90318	7551	gi|1761024029|dbj|LC369231.1| Norovirus GII NoV/Hu/JP/2015/GII.P17-GII.17/MI-81 genomic RNA, nearly complete genome	98.873	7543	GII.17[P17]
Sample A raw SPAdes (pC)	55-final_contigs	90318	7551	gi|1761024057|dbj|LC369238.1| Norovirus GII NoV/Hu/JP/2015/GII.P17-GII.17/MI-89 genomic RNA, nearly complete genome	98.847	7544	GII.17[P17]
Sample A raw SPAdes (pC)	55-final_contigs	90318	7551	gi|1761024089|dbj|LC369246.1| Norovirus GII NoV/Hu/JP/2015/GII.P17-GII.17/SA-146 genomic RNA, nearly complete genome	98.767	7543	GII.17[P17]
Sample A raw SPAdes (pC)	55-final_contigs	90318	7551	gi|1799028351|gb|MN960578.1| Norovirus GII isolate SCD1042 nonstructural polyprotein (ORF1) gene, partial cds; and VP1 (ORF2) and VP2 (ORF3) genes, complete cds	98.839	7495	GII.17[P17]
Sample A raw SPAdes (pC)	55-final_contigs	90318	7551	gi|1802476498|gb|MN996296.1| Norovirus GII isolate SCD1044_3 nonstructural polyprotein (ORF1) gene, partial cds; and VP1 (ORF2) and VP2 (ORF3) genes, complete cds	98.839	7410	GII.17[P17]
Sample A raw SPAdes (pC)	55-final_contigs	90318	7551	gi|1802476514|gb|MN996300.1| Norovirus GII isolate SCD0162_3 nonstructural polyprotein (ORF1) gene, partial cds; and VP1 (ORF2) and VP2 (ORF3) genes, complete cds	98.837	7395	GII.17[P17]
Sample A raw SPAdes (pC)	55-final_contigs	90318	7551	gi|1761024105|dbj|LC369251.1| Norovirus GII NoV/Hu/JP/2015/GII.P17-GII.17/SA-164 genomic RNA, nearly complete genome	97.228	7541	GII.17[P17]
Sample A raw SPAdes (pC)	55-final_contigs	90318	7551	gi|2027319256|gb|MW661253.1| Norovirus GII isolate BMH15-067, complete genome	95.432	7552	GII.17[P17]
Sample A raw SPAdes (pC)	77-final_contigs	8652	7551	gi|1761024121|dbj|LC369255.1| Norovirus GII NoV/Hu/JP/2015/GII.P17-GII.17/TO-146 genomic RNA, nearly complete genome	99.616	7551	GII.17[P17]
Sample A raw SPAdes (pC)	77-final_contigs	8652	7551	gi|1761024013|dbj|LC369227.1| Norovirus GII NoV/Hu/JP/2015/GII.P17-GII.17/KA-67 genomic RNA, nearly complete genome	99.603	7551	GII.17[P17]
Sample A raw SPAdes (pC)	77-final_contigs	8652	7551	gi|1761024109|dbj|LC369252.1| Norovirus GII NoV/Hu/JP/2015/GII.P17-GII.17/SA-165 genomic RNA, nearly complete genome	99.589	7542	GII.17[P17]
Sample A raw SPAdes (pC)	77-final_contigs	8652	7551	gi|1761023993|dbj|LC369220.1| Norovirus GII NoV/Hu/JP/2015/GII.P17-GII.17/GU-60 genomic RNA, nearly complete genome	99.523	7551	GII.17[P17]
Sample A raw SPAdes (pC)	77-final_contigs	8652	7551	gi|1761024093|dbj|LC369247.1| Norovirus GII NoV/Hu/JP/2015/GII.P17-GII.17/SA-148 genomic RNA, nearly complete genome	99.549	7543	GII.17[P17]
Sample A raw SPAdes (pC)	77-final_contigs	8652	7551	gi|1761024129|dbj|LC369257.1| Norovirus GII NoV/Hu/JP/2015/GII.P17-GII.17/TO-148 genomic RNA, nearly complete genome	99.51	7551	GII.17[P17]
Sample A raw SPAdes (pC)	77-final_contigs	8652	7551	gi|1761024005|dbj|LC369224.1| Norovirus GII NoV/Hu/JP/2015/GII.P17-GII.17/HI-80 genomic RNA, nearly complete genome	99.523	7548	GII.17[P17]
Sample A raw SPAdes (pC)	77-final_contigs	8652	7551	gi|1761024001|dbj|LC369222.1| Norovirus GII NoV/Hu/JP/2015/GII.P17-GII.17/HI-78 genomic RNA, nearly complete genome	99.51	7551	GII.17[P17]
Sample A raw SPAdes (pC)	77-final_contigs	8652	7551	gi|1761023969|dbj|LC369214.1| Norovirus GII NoV/Hu/JP/2014/GII.P17-GII.17/AO-8 genomic RNA, complete genome	99.51	7551	GII.17[P17]
Sample A raw SPAdes (pC)	77-final_contigs	8652	7551	gi|1761023985|dbj|LC369218.1| Norovirus GII NoV/Hu/JP/2015/GII.P17-GII.17/GU-58 genomic RNA, nearly complete genome	99.628	7523	GII.17[P17]
Sample A raw SPAdes (pC)	77-final_contigs	8652	7551	gi|1761024009|dbj|LC369225.1| Norovirus GII NoV/Hu/JP/2015/GII.P17-GII.17/HI-82 genomic RNA, nearly complete genome	99.536	7543	GII.17[P17]
Sample A raw SPAdes (pC)	77-final_contigs	8652	7551	gi|1761023981|dbj|LC369217.1| Norovirus GII NoV/Hu/JP/2015/GII.P17-GII.17/GU-57 genomic RNA, nearly complete genome	99.628	7521	GII.17[P17]
Sample A raw SPAdes (pC)	77-final_contigs	8652	7551	gi|1761024081|dbj|LC369244.1| Norovirus GII NoV/Hu/JP/2016/GII.P17-GII.17/SA-116 genomic RNA, complete genome	99.523	7543	GII.17[P17]
Sample A raw SPAdes (pC)	77-final_contigs	8652	7551	gi|1761024125|dbj|LC369256.1| Norovirus GII NoV/Hu/JP/2015/GII.P17-GII.17/TO-147 genomic RNA, nearly complete genome	99.496	7547	GII.17[P17]
Sample A raw SPAdes (pC)	77-final_contigs	8652	7551	gi|1761023989|dbj|LC369219.1| Norovirus GII NoV/Hu/JP/2015/GII.P17-GII.17/GU-59 genomic RNA, complete genome	99.51	7544	GII.17[P17]
Sample A raw SPAdes (pC)	77-final_contigs	8652	7551	gi|1761024101|dbj|LC369249.1| Norovirus GII NoV/Hu/JP/2015/GII.P17-GII.17/SA-150 genomic RNA, nearly complete genome	99.496	7543	GII.17[P17]
Sample A raw SPAdes (pC)	77-final_contigs	8652	7551	gi|1761024097|dbj|LC369248.1| Norovirus GII NoV/Hu/JP/2015/GII.P17-GII.17/SA-149 genomic RNA, nearly complete genome	99.496	7543	GII.17[P17]
Sample A raw SPAdes (pC)	77-final_contigs	8652	7551	gi|1761024085|dbj|LC369245.1| Norovirus GII NoV/Hu/JP/2015/GII.P17-GII.17/SA-145 genomic RNA, nearly complete genome	99.496	7542	GII.17[P17]
Sample A raw SPAdes (pC)	77-final_contigs	8652	7551	gi|1761023973|dbj|LC369215.1| Norovirus GII NoV/Hu/JP/2015/GII.P17-GII.17/GU-55 genomic RNA, nearly complete genome	99.457	7551	GII.17[P17]
Sample A raw SPAdes (pC)	77-final_contigs	8652	7551	gi|1761024113|dbj|LC369253.1| Norovirus GII NoV/Hu/JP/2015/GII.P17-GII.17/SA-172 genomic RNA, nearly complete genome	99.47	7543	GII.17[P17]
Sample A raw SPAdes (pC)	77-final_contigs	8652	7551	gi|1761024073|dbj|LC369242.1| Norovirus GII NoV/Hu/JP/2015/GII.P17-GII.17/MI-93 genomic RNA, nearly complete genome	99.431	7551	GII.17[P17]
Sample A raw SPAdes (pC)	77-final_contigs	8652	7551	gi|1761024117|dbj|LC369254.1| Norovirus GII NoV/Hu/JP/2015/GII.P17-GII.17/TO-144 genomic RNA, complete genome	99.495	7529	GII.17[P17]
Sample A raw SPAdes (pC)	77-final_contigs	8652	7551	gi|1761024069|dbj|LC369241.1| Norovirus GII NoV/Hu/JP/2015/GII.P17-GII.17/MI-92 genomic RNA, complete genome	99.43	7542	GII.17[P17]
Sample A raw SPAdes (pC)	77-final_contigs	8652	7551	gi|1761023977|dbj|LC369216.1| Norovirus GII NoV/Hu/JP/2015/GII.P17-GII.17/GU-56 genomic RNA, nearly complete genome	99.481	7521	GII.17[P17]
Sample A raw SPAdes (pC)	77-final_contigs	8652	7551	gi|1761023997|dbj|LC369221.1| Norovirus GII NoV/Hu/JP/2015/GII.P17-GII.17/GU-69 genomic RNA, nearly complete genome	99.442	7523	GII.17[P17]
Sample A raw SPAdes (pC)	77-final_contigs	8652	7551	gi|1761024133|dbj|LC369258.1| Norovirus GII NoV/Hu/JP/2015/GII.P17-GII.17/SA-169 genomic RNA, nearly complete genome	99.479	7484	GII.17[P17]
Sample A raw SPAdes (pC)	77-final_contigs	8652	7551	gi|1761024037|dbj|LC369233.1| Norovirus GII NoV/Hu/JP/2015/GII.P17-GII.17/MI-84 genomic RNA, nearly complete genome	99.02	7551	GII.17[P17]
Sample A raw SPAdes (pC)	77-final_contigs	8652	7551	gi|1761024065|dbj|LC369240.1| Norovirus GII NoV/Hu/JP/2015/GII.P17-GII.17/MI-91 genomic RNA, nearly complete genome	99.006	7548	GII.17[P17]
Sample A raw SPAdes (pC)	77-final_contigs	8652	7551	gi|1761024077|dbj|LC369243.1| Norovirus GII NoV/Hu/JP/2015/GII.P17-GII.17/MI-94 genomic RNA, nearly complete genome	99.006	7545	GII.17[P17]
Sample A raw SPAdes (pC)	77-final_contigs	8652	7551	gi|1761024061|dbj|LC369239.1| Norovirus GII NoV/Hu/JP/2015/GII.P17-GII.17/MI-90 genomic RNA, nearly complete genome	99.006	7545	GII.17[P17]
Sample A raw SPAdes (pC)	77-final_contigs	8652	7551	gi|1761024053|dbj|LC369237.1| Norovirus GII NoV/Hu/JP/2015/GII.P17-GII.17/MI-88 genomic RNA, nearly complete genome	98.967	7551	GII.17[P17]
Sample A raw SPAdes (pC)	77-final_contigs	8652	7551	gi|1761024017|dbj|LC369228.1| Norovirus GII NoV/Hu/JP/2014/GII.P17-GII.17/MI-77 genomic RNA, nearly complete genome	98.967	7551	GII.17[P17]
Sample A raw SPAdes (pC)	77-final_contigs	8652	7551	gi|1761024041|dbj|LC369234.1| Norovirus GII NoV/Hu/JP/2015/GII.P17-GII.17/MI-85 genomic RNA, nearly complete genome	98.954	7551	GII.17[P17]
Sample A raw SPAdes (pC)	77-final_contigs	8652	7551	gi|1761024033|dbj|LC369232.1| Norovirus GII NoV/Hu/JP/2015/GII.P17-GII.17/MI-83 genomic RNA, nearly complete genome	98.967	7548	GII.17[P17]
Sample A raw SPAdes (pC)	77-final_contigs	8652	7551	gi|1761024025|dbj|LC369230.1| Norovirus GII NoV/Hu/JP/2014/GII.P17-GII.17/MI-80 genomic RNA, nearly complete genome	98.979	7543	GII.17[P17]
Sample A raw SPAdes (pC)	77-final_contigs	8652	7551	gi|1761024045|dbj|LC369235.1| Norovirus GII NoV/Hu/JP/2015/GII.P17-GII.17/MI-86 genomic RNA, nearly complete genome	98.941	7551	GII.17[P17]
Sample A raw SPAdes (pC)	77-final_contigs	8652	7551	gi|1761024021|dbj|LC369229.1| Norovirus GII NoV/Hu/JP/2014/GII.P17-GII.17/MI-79 genomic RNA, nearly complete genome	98.966	7543	GII.17[P17]
Sample A raw SPAdes (pC)	77-final_contigs	8652	7551	gi|1761024049|dbj|LC369236.1| Norovirus GII NoV/Hu/JP/2015/GII.P17-GII.17/MI-87 genomic RNA, complete genome	98.926	7544	GII.17[P17]
Sample A raw SPAdes (pC)	77-final_contigs	8652	7551	gi|1761024029|dbj|LC369231.1| Norovirus GII NoV/Hu/JP/2015/GII.P17-GII.17/MI-81 genomic RNA, nearly complete genome	98.886	7543	GII.17[P17]
Sample A raw SPAdes (pC)	77-final_contigs	8652	7551	gi|1761024057|dbj|LC369238.1| Norovirus GII NoV/Hu/JP/2015/GII.P17-GII.17/MI-89 genomic RNA, nearly complete genome	98.86	7544	GII.17[P17]
Sample A raw SPAdes (pC)	77-final_contigs	8652	7551	gi|1761024089|dbj|LC369246.1| Norovirus GII NoV/Hu/JP/2015/GII.P17-GII.17/SA-146 genomic RNA, nearly complete genome	98.78	7543	GII.17[P17]
Sample A raw SPAdes (pC)	77-final_contigs	8652	7551	gi|1799028351|gb|MN960578.1| Norovirus GII isolate SCD1042 nonstructural polyprotein (ORF1) gene, partial cds; and VP1 (ORF2) and VP2 (ORF3) genes, complete cds	98.853	7495	GII.17[P17]
Sample A raw SPAdes (pC)	77-final_contigs	8652	7551	gi|1802476498|gb|MN996296.1| Norovirus GII isolate SCD1044_3 nonstructural polyprotein (ORF1) gene, partial cds; and VP1 (ORF2) and VP2 (ORF3) genes, complete cds	98.853	7410	GII.17[P17]
Sample A raw SPAdes (pC)	77-final_contigs	8652	7551	gi|1802476514|gb|MN996300.1| Norovirus GII isolate SCD0162_3 nonstructural polyprotein (ORF1) gene, partial cds; and VP1 (ORF2) and VP2 (ORF3) genes, complete cds	98.851	7395	GII.17[P17]
Sample A raw SPAdes (pC)	77-final_contigs	8652	7551	gi|1761024105|dbj|LC369251.1| Norovirus GII NoV/Hu/JP/2015/GII.P17-GII.17/SA-164 genomic RNA, nearly complete genome	97.242	7541	GII.17[P17]
Sample A raw SPAdes (pC)	77-final_contigs	8652	7551	gi|2027319256|gb|MW661253.1| Norovirus GII isolate BMH15-067, complete genome	95.471	7552	GII.17[P17]
Sample C raw SPAdes (pC)	77-final_contigs	7674	7561	gi|1761024121|dbj|LC369255.1| Norovirus GII NoV/Hu/JP/2015/GII.P17-GII.17/TO-146 genomic RNA, nearly complete genome	99.669	7558	GII.17[P17]
Sample C raw SPAdes (pC)	77-final_contigs	7674	7561	gi|1761024013|dbj|LC369227.1| Norovirus GII NoV/Hu/JP/2015/GII.P17-GII.17/KA-67 genomic RNA, nearly complete genome	99.656	7558	GII.17[P17]
Sample C raw SPAdes (pC)	77-final_contigs	7674	7561	gi|1761024109|dbj|LC369252.1| Norovirus GII NoV/Hu/JP/2015/GII.P17-GII.17/SA-165 genomic RNA, nearly complete genome	99.642	7544	GII.17[P17]
Sample C raw SPAdes (pC)	77-final_contigs	7674	7561	gi|1761023993|dbj|LC369220.1| Norovirus GII NoV/Hu/JP/2015/GII.P17-GII.17/GU-60 genomic RNA, nearly complete genome	99.55	7558	GII.17[P17]
Sample C raw SPAdes (pC)	77-final_contigs	7674	7561	gi|1761024001|dbj|LC369222.1| Norovirus GII NoV/Hu/JP/2015/GII.P17-GII.17/HI-78 genomic RNA, nearly complete genome	99.537	7558	GII.17[P17]
Sample C raw SPAdes (pC)	77-final_contigs	7674	7561	gi|1761023985|dbj|LC369218.1| Norovirus GII NoV/Hu/JP/2015/GII.P17-GII.17/GU-58 genomic RNA, nearly complete genome	99.681	7525	GII.17[P17]
Sample C raw SPAdes (pC)	77-final_contigs	7674	7561	gi|1761023969|dbj|LC369214.1| Norovirus GII NoV/Hu/JP/2014/GII.P17-GII.17/AO-8 genomic RNA, complete genome	99.537	7558	GII.17[P17]
Sample C raw SPAdes (pC)	77-final_contigs	7674	7561	gi|1761023981|dbj|LC369217.1| Norovirus GII NoV/Hu/JP/2015/GII.P17-GII.17/GU-57 genomic RNA, nearly complete genome	99.681	7523	GII.17[P17]
Sample C raw SPAdes (pC)	77-final_contigs	7674	7561	gi|1761024101|dbj|LC369249.1| Norovirus GII NoV/Hu/JP/2015/GII.P17-GII.17/SA-150 genomic RNA, nearly complete genome	99.576	7545	GII.17[P17]
Sample C raw SPAdes (pC)	77-final_contigs	7674	7561	gi|1761024093|dbj|LC369247.1| Norovirus GII NoV/Hu/JP/2015/GII.P17-GII.17/SA-148 genomic RNA, nearly complete genome	99.576	7545	GII.17[P17]
Sample C raw SPAdes (pC)	77-final_contigs	7674	7561	gi|1761024005|dbj|LC369224.1| Norovirus GII NoV/Hu/JP/2015/GII.P17-GII.17/HI-80 genomic RNA, nearly complete genome	99.55	7550	GII.17[P17]
Sample C raw SPAdes (pC)	77-final_contigs	7674	7561	gi|1761024009|dbj|LC369225.1| Norovirus GII NoV/Hu/JP/2015/GII.P17-GII.17/HI-82 genomic RNA, nearly complete genome	99.563	7545	GII.17[P17]
Sample C raw SPAdes (pC)	77-final_contigs	7674	7561	gi|1761024085|dbj|LC369245.1| Norovirus GII NoV/Hu/JP/2015/GII.P17-GII.17/SA-145 genomic RNA, nearly complete genome	99.549	7544	GII.17[P17]
Sample C raw SPAdes (pC)	77-final_contigs	7674	7561	gi|1761024125|dbj|LC369256.1| Norovirus GII NoV/Hu/JP/2015/GII.P17-GII.17/TO-147 genomic RNA, nearly complete genome	99.523	7549	GII.17[P17]
Sample C raw SPAdes (pC)	77-final_contigs	7674	7561	gi|1761023989|dbj|LC369219.1| Norovirus GII NoV/Hu/JP/2015/GII.P17-GII.17/GU-59 genomic RNA, complete genome	99.536	7546	GII.17[P17]
Sample C raw SPAdes (pC)	77-final_contigs	7674	7561	gi|1761023973|dbj|LC369215.1| Norovirus GII NoV/Hu/JP/2015/GII.P17-GII.17/GU-55 genomic RNA, nearly complete genome	99.484	7558	GII.17[P17]
Sample C raw SPAdes (pC)	77-final_contigs	7674	7561	gi|1761024097|dbj|LC369248.1| Norovirus GII NoV/Hu/JP/2015/GII.P17-GII.17/SA-149 genomic RNA, nearly complete genome	99.523	7545	GII.17[P17]
Sample C raw SPAdes (pC)	77-final_contigs	7674	7561	gi|1761024081|dbj|LC369244.1| Norovirus GII NoV/Hu/JP/2016/GII.P17-GII.17/SA-116 genomic RNA, complete genome	99.523	7545	GII.17[P17]
Sample C raw SPAdes (pC)	77-final_contigs	7674	7561	gi|1761024073|dbj|LC369242.1| Norovirus GII NoV/Hu/JP/2015/GII.P17-GII.17/MI-93 genomic RNA, nearly complete genome	99.458	7558	GII.17[P17]
Sample C raw SPAdes (pC)	77-final_contigs	7674	7561	gi|1761024113|dbj|LC369253.1| Norovirus GII NoV/Hu/JP/2015/GII.P17-GII.17/SA-172 genomic RNA, nearly complete genome	99.496	7545	GII.17[P17]
Sample C raw SPAdes (pC)	77-final_contigs	7674	7561	gi|1761024117|dbj|LC369254.1| Norovirus GII NoV/Hu/JP/2015/GII.P17-GII.17/TO-144 genomic RNA, complete genome	99.549	7531	GII.17[P17]
Sample C raw SPAdes (pC)	77-final_contigs	7674	7561	gi|1761024129|dbj|LC369257.1| Norovirus GII NoV/Hu/JP/2015/GII.P17-GII.17/TO-148 genomic RNA, nearly complete genome	99.418	7558	GII.17[P17]
Sample C raw SPAdes (pC)	77-final_contigs	7674	7561	gi|1761024069|dbj|LC369241.1| Norovirus GII NoV/Hu/JP/2015/GII.P17-GII.17/MI-92 genomic RNA, complete genome	99.457	7544	GII.17[P17]
Sample C raw SPAdes (pC)	77-final_contigs	7674	7561	gi|1761023977|dbj|LC369216.1| Norovirus GII NoV/Hu/JP/2015/GII.P17-GII.17/GU-56 genomic RNA, nearly complete genome	99.508	7523	GII.17[P17]
Sample C raw SPAdes (pC)	77-final_contigs	7674	7561	gi|1761023997|dbj|LC369221.1| Norovirus GII NoV/Hu/JP/2015/GII.P17-GII.17/GU-69 genomic RNA, nearly complete genome	99.468	7525	GII.17[P17]
Sample C raw SPAdes (pC)	77-final_contigs	7674	7561	gi|1761024133|dbj|LC369258.1| Norovirus GII NoV/Hu/JP/2015/GII.P17-GII.17/SA-169 genomic RNA, nearly complete genome	99.506	7484	GII.17[P17]
Sample C raw SPAdes (pC)	77-final_contigs	7674	7561	gi|1761024037|dbj|LC369233.1| Norovirus GII NoV/Hu/JP/2015/GII.P17-GII.17/MI-84 genomic RNA, nearly complete genome	99.114	7558	GII.17[P17]
Sample C raw SPAdes (pC)	77-final_contigs	7674	7561	gi|1761024065|dbj|LC369240.1| Norovirus GII NoV/Hu/JP/2015/GII.P17-GII.17/MI-91 genomic RNA, nearly complete genome	99.099	7550	GII.17[P17]
Sample C raw SPAdes (pC)	77-final_contigs	7674	7561	gi|1761024053|dbj|LC369237.1| Norovirus GII NoV/Hu/JP/2015/GII.P17-GII.17/MI-88 genomic RNA, nearly complete genome	99.061	7558	GII.17[P17]
Sample C raw SPAdes (pC)	77-final_contigs	7674	7561	gi|1761024017|dbj|LC369228.1| Norovirus GII NoV/Hu/JP/2014/GII.P17-GII.17/MI-77 genomic RNA, nearly complete genome	99.061	7558	GII.17[P17]
Sample C raw SPAdes (pC)	77-final_contigs	7674	7561	gi|1761024077|dbj|LC369243.1| Norovirus GII NoV/Hu/JP/2015/GII.P17-GII.17/MI-94 genomic RNA, nearly complete genome	99.099	7547	GII.17[P17]
Sample C raw SPAdes (pC)	77-final_contigs	7674	7561	gi|1761024061|dbj|LC369239.1| Norovirus GII NoV/Hu/JP/2015/GII.P17-GII.17/MI-90 genomic RNA, nearly complete genome	99.099	7547	GII.17[P17]
Sample C raw SPAdes (pC)	77-final_contigs	7674	7561	gi|1761024041|dbj|LC369234.1| Norovirus GII NoV/Hu/JP/2015/GII.P17-GII.17/MI-85 genomic RNA, nearly complete genome	99.047	7558	GII.17[P17]
Sample C raw SPAdes (pC)	77-final_contigs	7674	7561	gi|1761024045|dbj|LC369235.1| Norovirus GII NoV/Hu/JP/2015/GII.P17-GII.17/MI-86 genomic RNA, nearly complete genome	99.034	7558	GII.17[P17]
Sample C raw SPAdes (pC)	77-final_contigs	7674	7561	gi|1761024033|dbj|LC369232.1| Norovirus GII NoV/Hu/JP/2015/GII.P17-GII.17/MI-83 genomic RNA, nearly complete genome	99.06	7550	GII.17[P17]
Sample C raw SPAdes (pC)	77-final_contigs	7674	7561	gi|1761024025|dbj|LC369230.1| Norovirus GII NoV/Hu/JP/2014/GII.P17-GII.17/MI-80 genomic RNA, nearly complete genome	99.072	7545	GII.17[P17]
Sample C raw SPAdes (pC)	77-final_contigs	7674	7561	gi|1761024021|dbj|LC369229.1| Norovirus GII NoV/Hu/JP/2014/GII.P17-GII.17/MI-79 genomic RNA, nearly complete genome	99.059	7545	GII.17[P17]
Sample C raw SPAdes (pC)	77-final_contigs	7674	7561	gi|1761024049|dbj|LC369236.1| Norovirus GII NoV/Hu/JP/2015/GII.P17-GII.17/MI-87 genomic RNA, complete genome	99.019	7546	GII.17[P17]
Sample C raw SPAdes (pC)	77-final_contigs	7674	7561	gi|1761024029|dbj|LC369231.1| Norovirus GII NoV/Hu/JP/2015/GII.P17-GII.17/MI-81 genomic RNA, nearly complete genome	98.979	7545	GII.17[P17]
Sample C raw SPAdes (pC)	77-final_contigs	7674	7561	gi|1761024057|dbj|LC369238.1| Norovirus GII NoV/Hu/JP/2015/GII.P17-GII.17/MI-89 genomic RNA, nearly complete genome	98.953	7546	GII.17[P17]
Sample C raw SPAdes (pC)	77-final_contigs	7674	7561	gi|1761024089|dbj|LC369246.1| Norovirus GII NoV/Hu/JP/2015/GII.P17-GII.17/SA-146 genomic RNA, nearly complete genome	98.834	7545	GII.17[P17]
Sample C raw SPAdes (pC)	77-final_contigs	7674	7561	gi|1799028351|gb|MN960578.1| Norovirus GII isolate SCD1042 nonstructural polyprotein (ORF1) gene, partial cds; and VP1 (ORF2) and VP2 (ORF3) genes, complete cds	98.893	7497	GII.17[P17]
Sample C raw SPAdes (pC)	77-final_contigs	7674	7561	gi|1802476498|gb|MN996296.1| Norovirus GII isolate SCD1044_3 nonstructural polyprotein (ORF1) gene, partial cds; and VP1 (ORF2) and VP2 (ORF3) genes, complete cds	98.893	7410	GII.17[P17]
Sample C raw SPAdes (pC)	77-final_contigs	7674	7561	gi|1802476514|gb|MN996300.1| Norovirus GII isolate SCD0162_3 nonstructural polyprotein (ORF1) gene, partial cds; and VP1 (ORF2) and VP2 (ORF3) genes, complete cds	98.864	7395	GII.17[P17]
Sample C raw SPAdes (pC)	77-final_contigs	7674	7561	gi|1761024105|dbj|LC369251.1| Norovirus GII NoV/Hu/JP/2015/GII.P17-GII.17/SA-164 genomic RNA, nearly complete genome	97.376	7545	GII.17[P17]
Sample C raw SPAdes (pC)	77-final_contigs	7674	7561	gi|2027319256|gb|MW661253.1| Norovirus GII isolate BMH15-067, complete genome	95.476	7559	GII.17[P17]
Sample B raw SPAdes (pC)	all-final_contigs	3	7705	gi|1938435031|gb|MW305627.1| Norovirus GII isolate Arg13737 nonstructural polyprotein (ORF1) gene, partial cds; and VP1 (ORF2) and VP2 (ORF3) genes, complete cds	98.614	7501	GII.2[P2]
Sample B raw SPAdes (pC)	all-final_contigs	3	7705	gi|1938435087|gb|MW305641.1| Norovirus GII isolate Arg14813 nonstructural polyprotein (ORF1) gene, partial cds; and VP1 (ORF2) and VP2 (ORF3) genes, complete cds	98.147	7502	GII.2[P2]
Sample B raw SPAdes (pC)	all-final_contigs	3	7705	gi|1938435083|gb|MW305640.1| Norovirus GII isolate Arg14811 nonstructural polyprotein (ORF1) gene, partial cds; and VP1 (ORF2) and VP2 (ORF3) genes, complete cds	98.147	7502	GII.2[P2]
Sample B raw SPAdes (pC)	all-final_contigs	3	7705	gi|1938434971|gb|MW305612.1| Norovirus GII isolate Arg9847 nonstructural polyprotein (ORF1) gene, partial cds; and VP1 (ORF2) and VP2 (ORF3) genes, complete cds	96.721	7502	GII.2[P2]
Sample B raw SPAdes (pC)	55-final_contigs	34470	7058	gi|1938435031|gb|MW305627.1| Norovirus GII isolate Arg13737 nonstructural polyprotein (ORF1) gene, partial cds; and VP1 (ORF2) and VP2 (ORF3) genes, complete cds	98.649	7032	GII.2[P2]
Sample B raw SPAdes (pC)	55-final_contigs	34470	7058	gi|1938435087|gb|MW305641.1| Norovirus GII isolate Arg14813 nonstructural polyprotein (ORF1) gene, partial cds; and VP1 (ORF2) and VP2 (ORF3) genes, complete cds	98.152	7033	GII.2[P2]
Sample B raw SPAdes (pC)	55-final_contigs	34470	7058	gi|1938435083|gb|MW305640.1| Norovirus GII isolate Arg14811 nonstructural polyprotein (ORF1) gene, partial cds; and VP1 (ORF2) and VP2 (ORF3) genes, complete cds	98.152	7033	GII.2[P2]
Sample B raw SPAdes (pC)	55-final_contigs	34470	7058	gi|1938434971|gb|MW305612.1| Norovirus GII isolate Arg9847 nonstructural polyprotein (ORF1) gene, partial cds; and VP1 (ORF2) and VP2 (ORF3) genes, complete cds	96.785	7030	GII.2[P2]
Sample B raw SPAdes (pC)	77-final_contigs	13625	7233	gi|1938435031|gb|MW305627.1| Norovirus GII isolate Arg13737 nonstructural polyprotein (ORF1) gene, partial cds; and VP1 (ORF2) and VP2 (ORF3) genes, complete cds	98.612	7207	GII.2[P2]
Sample B raw SPAdes (pC)	77-final_contigs	13625	7233	gi|1938435087|gb|MW305641.1| Norovirus GII isolate Arg14813 nonstructural polyprotein (ORF1) gene, partial cds; and VP1 (ORF2) and VP2 (ORF3) genes, complete cds	98.113	7208	GII.2[P2]
Sample B raw SPAdes (pC)	77-final_contigs	13625	7233	gi|1938435083|gb|MW305640.1| Norovirus GII isolate Arg14811 nonstructural polyprotein (ORF1) gene, partial cds; and VP1 (ORF2) and VP2 (ORF3) genes, complete cds	98.113	7208	GII.2[P2]
Sample B raw SPAdes (pC)	77-final_contigs	13625	7233	gi|1938434971|gb|MW305612.1| Norovirus GII isolate Arg9847 nonstructural polyprotein (ORF1) gene, partial cds; and VP1 (ORF2) and VP2 (ORF3) genes, complete cds	96.684	7208	GII.2[P2]
Sample B raw SPAdes (pC)	99-final_contigs	3	7705	gi|1938435031|gb|MW305627.1| Norovirus GII isolate Arg13737 nonstructural polyprotein (ORF1) gene, partial cds; and VP1 (ORF2) and VP2 (ORF3) genes, complete cds	98.614	7501	GII.2[P2]
Sample B raw SPAdes (pC)	99-final_contigs	3	7705	gi|1938435087|gb|MW305641.1| Norovirus GII isolate Arg14813 nonstructural polyprotein (ORF1) gene, partial cds; and VP1 (ORF2) and VP2 (ORF3) genes, complete cds	98.147	7502	GII.2[P2]
Sample B raw SPAdes (pC)	99-final_contigs	3	7705	gi|1938435083|gb|MW305640.1| Norovirus GII isolate Arg14811 nonstructural polyprotein (ORF1) gene, partial cds; and VP1 (ORF2) and VP2 (ORF3) genes, complete cds	98.147	7502	GII.2[P2]
Sample B raw SPAdes (pC)	99-final_contigs	3	7705	gi|1938434971|gb|MW305612.1| Norovirus GII isolate Arg9847 nonstructural polyprotein (ORF1) gene, partial cds; and VP1 (ORF2) and VP2 (ORF3) genes, complete cds	96.721	7502	GII.2[P2]
Sample H raw SPAdes (pC)	all-final_contigs	1	7338	gi|1935524143|gb|MW284783.1| Norovirus GII isolate P1D3 nonstructural polyprotein (ORF1) gene, partial cds; VP1 (ORF2) gene, complete cds; and VP2 (ORF3) gene, partial cds	97.956	7338	GII.4[P4]
Sample H raw SPAdes (pC)	all-final_contigs	1	7338	gi|1935524139|gb|MW284782.1| Norovirus GII isolate P1D5 nonstructural polyprotein (ORF1) gene, partial cds; VP1 (ORF2) gene, complete cds; and VP2 (ORF3) gene, partial cds	97.956	7338	GII.4[P4]
Sample H raw SPAdes (pC)	all-final_contigs	1	7338	gi|1935524135|gb|MW284781.1| Norovirus GII isolate P1D6 nonstructural polyprotein (ORF1) gene, partial cds; VP1 (ORF2) gene, complete cds; and VP2 (ORF3) gene, partial cds	97.956	7338	GII.4[P4]
Sample H raw SPAdes (pC)	all-final_contigs	1	7338	gi|511630463|emb|HF952134.1| Norovirus Hu/GII.4/C00007941/2011/UK complete genome	96.101	7335	GII.4[P4]
Sample H raw SPAdes (pC)	all-final_contigs	1	7338	gi|472320445|gb|JX448566.1| Norovirus Hu/GII.4/Seoul/1071/2010/KOR, complete genome	95.789	7338	GII.4[P4]
Sample H raw SPAdes (pC)	all-final_contigs	1	7338	gi|511630451|emb|HF952131.1| Norovirus Hu/GII.4/C00007927/2010/UK complete genome	95.735	7338	GII.4[P4]
Sample H raw SPAdes (pC)	all-final_contigs	1	7338	gi|511630439|emb|HF952128.1| Norovirus Hu/GII.4/C00007915/2010/UK complete genome	95.735	7338	GII.4[P4]
Sample H raw SPAdes (pC)	all-final_contigs	1	7338	gi|511630403|emb|HF952119.1| Norovirus Hu/GII.4/C00006631/2011/UK complete genome	95.721	7338	GII.4[P4]
Sample H raw SPAdes (pC)	all-final_contigs	1	7338	gi|511630459|emb|HF952133.1| Norovirus Hu/GII.4/C00007934/2010/UK complete genome	95.694	7338	GII.4[P4]
Sample H raw SPAdes (pC)	all-final_contigs	1	7338	gi|511630447|emb|HF952130.1| Norovirus Hu/GII.4/C00007918/2011/UK complete genome	95.612	7338	GII.4[P4]
Sample H raw SPAdes (pC)	all-final_contigs	1	7338	gi|511630411|emb|HF952121.1| Norovirus Hu/GII.4/C00007879/2011/UK complete genome	95.598	7338	GII.4[P4]
Sample H raw SPAdes (pC)	all-final_contigs	1	7338	gi|511630467|emb|HF952135.1| Norovirus Hu/GII.4/C00007952/2011/UK complete genome	95.585	7338	GII.4[P4]
Sample H raw SPAdes (pC)	all-final_contigs	1	7338	gi|511630435|emb|HF952127.1| Norovirus Hu/GII.4/C00007905/2011/UK complete genome	95.557	7338	GII.4[P4]
Sample H raw SPAdes (pC)	all-final_contigs	1	7338	gi|511630427|emb|HF952125.1| Norovirus Hu/GII.4/C00007893/2011/UK complete genome	95.557	7338	GII.4[P4]
Sample H raw SPAdes (pC)	all-final_contigs	1	7338	gi|511630419|emb|HF952123.1| Norovirus Hu/GII.4/C00007881/2011/UK complete genome	95.544	7338	GII.4[P4]
Sample H raw SPAdes (pC)	all-final_contigs	1	7338	gi|511630455|emb|HF952132.1| Norovirus Hu/GII.4/C00007928/2011/UK complete genome	95.367	7338	GII.4[P4]
Sample H raw SPAdes (pC)	all-final_contigs	1	7338	gi|511630443|emb|HF952129.1| Norovirus Hu/GII.4/C00007916/2011/UK complete genome	95.367	7338	GII.4[P4]
Sample H raw SPAdes (pC)	all-final_contigs	1	7338	gi|511630431|emb|HF952126.1| Norovirus Hu/GII.4/C00007904/2011/UK complete genome	95.367	7338	GII.4[P4]
Sample H raw SPAdes (pC)	all-final_contigs	1	7338	gi|511630423|emb|HF952124.1| Norovirus Hu/GII.4/C00007892/2011/UK complete genome	95.367	7338	GII.4[P4]
Sample H raw SPAdes (pC)	all-final_contigs	1	7338	gi|511630415|emb|HF952122.1| Norovirus Hu/GII.4/C00007880/2011/UK complete genome	95.367	7338	GII.4[P4]
Sample H raw SPAdes (pC)	all-final_contigs	1	7338	gi|1935524131|gb|MW284780.1| Norovirus GII isolate P1D10 nonstructural polyprotein (ORF1) gene, partial cds; VP1 (ORF2) gene, complete cds; and VP2 (ORF3) gene, partial cds	97.927	5404	GII.4[P4]
Sample H raw SPAdes (pC)	99-final_contigs	1	7338	gi|1935524143|gb|MW284783.1| Norovirus GII isolate P1D3 nonstructural polyprotein (ORF1) gene, partial cds; VP1 (ORF2) gene, complete cds; and VP2 (ORF3) gene, partial cds	97.956	7338	GII.4[P4]
Sample H raw SPAdes (pC)	99-final_contigs	1	7338	gi|1935524139|gb|MW284782.1| Norovirus GII isolate P1D5 nonstructural polyprotein (ORF1) gene, partial cds; VP1 (ORF2) gene, complete cds; and VP2 (ORF3) gene, partial cds	97.956	7338	GII.4[P4]
Sample H raw SPAdes (pC)	99-final_contigs	1	7338	gi|1935524135|gb|MW284781.1| Norovirus GII isolate P1D6 nonstructural polyprotein (ORF1) gene, partial cds; VP1 (ORF2) gene, complete cds; and VP2 (ORF3) gene, partial cds	97.956	7338	GII.4[P4]
Sample H raw SPAdes (pC)	99-final_contigs	1	7338	gi|511630463|emb|HF952134.1| Norovirus Hu/GII.4/C00007941/2011/UK complete genome	96.101	7335	GII.4[P4]
Sample H raw SPAdes (pC)	99-final_contigs	1	7338	gi|472320445|gb|JX448566.1| Norovirus Hu/GII.4/Seoul/1071/2010/KOR, complete genome	95.789	7338	GII.4[P4]
Sample H raw SPAdes (pC)	99-final_contigs	1	7338	gi|511630451|emb|HF952131.1| Norovirus Hu/GII.4/C00007927/2010/UK complete genome	95.735	7338	GII.4[P4]
Sample H raw SPAdes (pC)	99-final_contigs	1	7338	gi|511630439|emb|HF952128.1| Norovirus Hu/GII.4/C00007915/2010/UK complete genome	95.735	7338	GII.4[P4]
Sample H raw SPAdes (pC)	99-final_contigs	1	7338	gi|511630403|emb|HF952119.1| Norovirus Hu/GII.4/C00006631/2011/UK complete genome	95.721	7338	GII.4[P4]
Sample H raw SPAdes (pC)	99-final_contigs	1	7338	gi|511630459|emb|HF952133.1| Norovirus Hu/GII.4/C00007934/2010/UK complete genome	95.694	7338	GII.4[P4]
Sample H raw SPAdes (pC)	99-final_contigs	1	7338	gi|511630447|emb|HF952130.1| Norovirus Hu/GII.4/C00007918/2011/UK complete genome	95.612	7338	GII.4[P4]
Sample H raw SPAdes (pC)	99-final_contigs	1	7338	gi|511630411|emb|HF952121.1| Norovirus Hu/GII.4/C00007879/2011/UK complete genome	95.598	7338	GII.4[P4]
Sample H raw SPAdes (pC)	99-final_contigs	1	7338	gi|511630467|emb|HF952135.1| Norovirus Hu/GII.4/C00007952/2011/UK complete genome	95.585	7338	GII.4[P4]
Sample H raw SPAdes (pC)	99-final_contigs	1	7338	gi|511630435|emb|HF952127.1| Norovirus Hu/GII.4/C00007905/2011/UK complete genome	95.557	7338	GII.4[P4]
Sample H raw SPAdes (pC)	99-final_contigs	1	7338	gi|511630427|emb|HF952125.1| Norovirus Hu/GII.4/C00007893/2011/UK complete genome	95.557	7338	GII.4[P4]
Sample H raw SPAdes (pC)	99-final_contigs	1	7338	gi|511630419|emb|HF952123.1| Norovirus Hu/GII.4/C00007881/2011/UK complete genome	95.544	7338	GII.4[P4]
Sample H raw SPAdes (pC)	99-final_contigs	1	7338	gi|511630455|emb|HF952132.1| Norovirus Hu/GII.4/C00007928/2011/UK complete genome	95.367	7338	GII.4[P4]
Sample H raw SPAdes (pC)	99-final_contigs	1	7338	gi|511630443|emb|HF952129.1| Norovirus Hu/GII.4/C00007916/2011/UK complete genome	95.367	7338	GII.4[P4]
Sample H raw SPAdes (pC)	99-final_contigs	1	7338	gi|511630431|emb|HF952126.1| Norovirus Hu/GII.4/C00007904/2011/UK complete genome	95.367	7338	GII.4[P4]
Sample H raw SPAdes (pC)	99-final_contigs	1	7338	gi|511630423|emb|HF952124.1| Norovirus Hu/GII.4/C00007892/2011/UK complete genome	95.367	7338	GII.4[P4]
Sample H raw SPAdes (pC)	99-final_contigs	1	7338	gi|511630415|emb|HF952122.1| Norovirus Hu/GII.4/C00007880/2011/UK complete genome	95.367	7338	GII.4[P4]
Sample H raw SPAdes (pC)	99-final_contigs	1	7338	gi|1935524131|gb|MW284780.1| Norovirus GII isolate P1D10 nonstructural polyprotein (ORF1) gene, partial cds; VP1 (ORF2) gene, complete cds; and VP2 (ORF3) gene, partial cds	97.927	5404	GII.4[P4]
Sample E raw SPAdes (pC)	all-final_contigs	1	7501	gi|1761023985|dbj|LC369218.1| Norovirus GII NoV/Hu/JP/2015/GII.P17-GII.17/GU-58 genomic RNA, nearly complete genome	99.133	7499	GII.17[P17]
Sample E raw SPAdes (pC)	all-final_contigs	1	7501	gi|1761023981|dbj|LC369217.1| Norovirus GII NoV/Hu/JP/2015/GII.P17-GII.17/GU-57 genomic RNA, nearly complete genome	99.133	7498	GII.17[P17]
Sample E raw SPAdes (pC)	all-final_contigs	1	7501	gi|1761024121|dbj|LC369255.1| Norovirus GII NoV/Hu/JP/2015/GII.P17-GII.17/TO-146 genomic RNA, nearly complete genome	99.12	7499	GII.17[P17]
Sample E raw SPAdes (pC)	all-final_contigs	1	7501	gi|1761024013|dbj|LC369227.1| Norovirus GII NoV/Hu/JP/2015/GII.P17-GII.17/KA-67 genomic RNA, nearly complete genome	99.107	7499	GII.17[P17]
Sample E raw SPAdes (pC)	all-final_contigs	1	7501	gi|1761024109|dbj|LC369252.1| Norovirus GII NoV/Hu/JP/2015/GII.P17-GII.17/SA-165 genomic RNA, nearly complete genome	99.093	7498	GII.17[P17]
Sample E raw SPAdes (pC)	all-final_contigs	1	7501	gi|1761024093|dbj|LC369247.1| Norovirus GII NoV/Hu/JP/2015/GII.P17-GII.17/SA-148 genomic RNA, nearly complete genome	99.053	7499	GII.17[P17]
Sample E raw SPAdes (pC)	all-final_contigs	1	7501	gi|1761024005|dbj|LC369224.1| Norovirus GII NoV/Hu/JP/2015/GII.P17-GII.17/HI-80 genomic RNA, nearly complete genome	99.053	7499	GII.17[P17]
Sample E raw SPAdes (pC)	all-final_contigs	1	7501	gi|1761024085|dbj|LC369245.1| Norovirus GII NoV/Hu/JP/2015/GII.P17-GII.17/SA-145 genomic RNA, nearly complete genome	99.04	7499	GII.17[P17]
Sample E raw SPAdes (pC)	all-final_contigs	1	7501	gi|1761024009|dbj|LC369225.1| Norovirus GII NoV/Hu/JP/2015/GII.P17-GII.17/HI-82 genomic RNA, nearly complete genome	99.04	7499	GII.17[P17]
Sample E raw SPAdes (pC)	all-final_contigs	1	7501	gi|1761024001|dbj|LC369222.1| Norovirus GII NoV/Hu/JP/2015/GII.P17-GII.17/HI-78 genomic RNA, nearly complete genome	99.04	7499	GII.17[P17]
Sample E raw SPAdes (pC)	all-final_contigs	1	7501	gi|1761023969|dbj|LC369214.1| Norovirus GII NoV/Hu/JP/2014/GII.P17-GII.17/AO-8 genomic RNA, complete genome	99.04	7499	GII.17[P17]
Sample E raw SPAdes (pC)	all-final_contigs	1	7501	gi|1761024097|dbj|LC369248.1| Norovirus GII NoV/Hu/JP/2015/GII.P17-GII.17/SA-149 genomic RNA, nearly complete genome	99.027	7499	GII.17[P17]
Sample E raw SPAdes (pC)	all-final_contigs	1	7501	gi|1761023997|dbj|LC369221.1| Norovirus GII NoV/Hu/JP/2015/GII.P17-GII.17/GU-69 genomic RNA, nearly complete genome	99.027	7499	GII.17[P17]
Sample E raw SPAdes (pC)	all-final_contigs	1	7501	gi|1761023993|dbj|LC369220.1| Norovirus GII NoV/Hu/JP/2015/GII.P17-GII.17/GU-60 genomic RNA, nearly complete genome	99.027	7499	GII.17[P17]
Sample E raw SPAdes (pC)	all-final_contigs	1	7501	gi|1761023989|dbj|LC369219.1| Norovirus GII NoV/Hu/JP/2015/GII.P17-GII.17/GU-59 genomic RNA, complete genome	99.013	7499	GII.17[P17]
Sample E raw SPAdes (pC)	all-final_contigs	1	7501	gi|1761024113|dbj|LC369253.1| Norovirus GII NoV/Hu/JP/2015/GII.P17-GII.17/SA-172 genomic RNA, nearly complete genome	99.013	7498	GII.17[P17]
Sample E raw SPAdes (pC)	all-final_contigs	1	7501	gi|1761023977|dbj|LC369216.1| Norovirus GII NoV/Hu/JP/2015/GII.P17-GII.17/GU-56 genomic RNA, nearly complete genome	99.013	7498	GII.17[P17]
Sample E raw SPAdes (pC)	all-final_contigs	1	7501	gi|1761024125|dbj|LC369256.1| Norovirus GII NoV/Hu/JP/2015/GII.P17-GII.17/TO-147 genomic RNA, nearly complete genome	99	7499	GII.17[P17]
Sample E raw SPAdes (pC)	all-final_contigs	1	7501	gi|1761024117|dbj|LC369254.1| Norovirus GII NoV/Hu/JP/2015/GII.P17-GII.17/TO-144 genomic RNA, complete genome	99	7499	GII.17[P17]
Sample E raw SPAdes (pC)	all-final_contigs	1	7501	gi|1761024101|dbj|LC369249.1| Norovirus GII NoV/Hu/JP/2015/GII.P17-GII.17/SA-150 genomic RNA, nearly complete genome	99	7499	GII.17[P17]
Sample E raw SPAdes (pC)	all-final_contigs	1	7501	gi|1761024081|dbj|LC369244.1| Norovirus GII NoV/Hu/JP/2016/GII.P17-GII.17/SA-116 genomic RNA, complete genome	99	7499	GII.17[P17]
Sample E raw SPAdes (pC)	all-final_contigs	1	7501	gi|1761024069|dbj|LC369241.1| Norovirus GII NoV/Hu/JP/2015/GII.P17-GII.17/MI-92 genomic RNA, complete genome	99	7499	GII.17[P17]
Sample E raw SPAdes (pC)	all-final_contigs	1	7501	gi|1761023973|dbj|LC369215.1| Norovirus GII NoV/Hu/JP/2015/GII.P17-GII.17/GU-55 genomic RNA, nearly complete genome	98.987	7499	GII.17[P17]
Sample E raw SPAdes (pC)	all-final_contigs	1	7501	gi|1761024129|dbj|LC369257.1| Norovirus GII NoV/Hu/JP/2015/GII.P17-GII.17/TO-148 genomic RNA, nearly complete genome	98.96	7499	GII.17[P17]
Sample E raw SPAdes (pC)	all-final_contigs	1	7501	gi|1761024073|dbj|LC369242.1| Norovirus GII NoV/Hu/JP/2015/GII.P17-GII.17/MI-93 genomic RNA, nearly complete genome	98.96	7499	GII.17[P17]
Sample E raw SPAdes (pC)	all-final_contigs	1	7501	gi|1761024133|dbj|LC369258.1| Norovirus GII NoV/Hu/JP/2015/GII.P17-GII.17/SA-169 genomic RNA, nearly complete genome	98.994	7456	GII.17[P17]
Sample E raw SPAdes (pC)	all-final_contigs	1	7501	gi|1761024037|dbj|LC369233.1| Norovirus GII NoV/Hu/JP/2015/GII.P17-GII.17/MI-84 genomic RNA, nearly complete genome	98.6	7499	GII.17[P17]
Sample E raw SPAdes (pC)	all-final_contigs	1	7501	gi|1761024077|dbj|LC369243.1| Norovirus GII NoV/Hu/JP/2015/GII.P17-GII.17/MI-94 genomic RNA, nearly complete genome	98.586	7499	GII.17[P17]
Sample E raw SPAdes (pC)	all-final_contigs	1	7501	gi|1761024065|dbj|LC369240.1| Norovirus GII NoV/Hu/JP/2015/GII.P17-GII.17/MI-91 genomic RNA, nearly complete genome	98.586	7499	GII.17[P17]
Sample E raw SPAdes (pC)	all-final_contigs	1	7501	gi|1761024061|dbj|LC369239.1| Norovirus GII NoV/Hu/JP/2015/GII.P17-GII.17/MI-90 genomic RNA, nearly complete genome	98.586	7499	GII.17[P17]
Sample E raw SPAdes (pC)	all-final_contigs	1	7501	gi|1761024025|dbj|LC369230.1| Norovirus GII NoV/Hu/JP/2014/GII.P17-GII.17/MI-80 genomic RNA, nearly complete genome	98.56	7499	GII.17[P17]
Sample E raw SPAdes (pC)	all-final_contigs	1	7501	gi|1761024053|dbj|LC369237.1| Norovirus GII NoV/Hu/JP/2015/GII.P17-GII.17/MI-88 genomic RNA, nearly complete genome	98.546	7499	GII.17[P17]
Sample E raw SPAdes (pC)	all-final_contigs	1	7501	gi|1761024033|dbj|LC369232.1| Norovirus GII NoV/Hu/JP/2015/GII.P17-GII.17/MI-83 genomic RNA, nearly complete genome	98.546	7499	GII.17[P17]
Sample E raw SPAdes (pC)	all-final_contigs	1	7501	gi|1761024021|dbj|LC369229.1| Norovirus GII NoV/Hu/JP/2014/GII.P17-GII.17/MI-79 genomic RNA, nearly complete genome	98.546	7499	GII.17[P17]
Sample E raw SPAdes (pC)	all-final_contigs	1	7501	gi|1761024017|dbj|LC369228.1| Norovirus GII NoV/Hu/JP/2014/GII.P17-GII.17/MI-77 genomic RNA, nearly complete genome	98.546	7499	GII.17[P17]
Sample E raw SPAdes (pC)	all-final_contigs	1	7501	gi|1761024041|dbj|LC369234.1| Norovirus GII NoV/Hu/JP/2015/GII.P17-GII.17/MI-85 genomic RNA, nearly complete genome	98.533	7499	GII.17[P17]
Sample E raw SPAdes (pC)	all-final_contigs	1	7501	gi|1761024045|dbj|LC369235.1| Norovirus GII NoV/Hu/JP/2015/GII.P17-GII.17/MI-86 genomic RNA, nearly complete genome	98.52	7499	GII.17[P17]
Sample E raw SPAdes (pC)	all-final_contigs	1	7501	gi|1761024029|dbj|LC369231.1| Norovirus GII NoV/Hu/JP/2015/GII.P17-GII.17/MI-81 genomic RNA, nearly complete genome	98.52	7499	GII.17[P17]
Sample E raw SPAdes (pC)	all-final_contigs	1	7501	gi|1761024049|dbj|LC369236.1| Norovirus GII NoV/Hu/JP/2015/GII.P17-GII.17/MI-87 genomic RNA, complete genome	98.506	7499	GII.17[P17]
Sample E raw SPAdes (pC)	all-final_contigs	1	7501	gi|1761024089|dbj|LC369246.1| Norovirus GII NoV/Hu/JP/2015/GII.P17-GII.17/SA-146 genomic RNA, nearly complete genome	98.44	7499	GII.17[P17]
Sample E raw SPAdes (pC)	all-final_contigs	1	7501	gi|1761024057|dbj|LC369238.1| Norovirus GII NoV/Hu/JP/2015/GII.P17-GII.17/MI-89 genomic RNA, nearly complete genome	98.44	7499	GII.17[P17]
Sample E raw SPAdes (pC)	all-final_contigs	1	7501	gi|1799028351|gb|MN960578.1| Norovirus GII isolate SCD1042 nonstructural polyprotein (ORF1) gene, partial cds; and VP1 (ORF2) and VP2 (ORF3) genes, complete cds	98.4	7499	GII.17[P17]
Sample E raw SPAdes (pC)	all-final_contigs	1	7501	gi|1802476498|gb|MN996296.1| Norovirus GII isolate SCD1044_3 nonstructural polyprotein (ORF1) gene, partial cds; and VP1 (ORF2) and VP2 (ORF3) genes, complete cds	98.421	7410	GII.17[P17]
Sample E raw SPAdes (pC)	all-final_contigs	1	7501	gi|1802476514|gb|MN996300.1| Norovirus GII isolate SCD0162_3 nonstructural polyprotein (ORF1) gene, partial cds; and VP1 (ORF2) and VP2 (ORF3) genes, complete cds	98.391	7395	GII.17[P17]
Sample E raw SPAdes (pC)	all-final_contigs	1	7501	gi|1761024105|dbj|LC369251.1| Norovirus GII NoV/Hu/JP/2015/GII.P17-GII.17/SA-164 genomic RNA, nearly complete genome	96.879	7498	GII.17[P17]
Sample E raw SPAdes (pC)	all-final_contigs	1	7501	gi|2027319256|gb|MW661253.1| Norovirus GII isolate BMH15-067, complete genome	95.227	7501	GII.17[P17]
Sample E raw SPAdes (pC)	99-final_contigs	1	7501	gi|1761023985|dbj|LC369218.1| Norovirus GII NoV/Hu/JP/2015/GII.P17-GII.17/GU-58 genomic RNA, nearly complete genome	99.133	7499	GII.17[P17]
Sample E raw SPAdes (pC)	99-final_contigs	1	7501	gi|1761023981|dbj|LC369217.1| Norovirus GII NoV/Hu/JP/2015/GII.P17-GII.17/GU-57 genomic RNA, nearly complete genome	99.133	7498	GII.17[P17]
Sample E raw SPAdes (pC)	99-final_contigs	1	7501	gi|1761024121|dbj|LC369255.1| Norovirus GII NoV/Hu/JP/2015/GII.P17-GII.17/TO-146 genomic RNA, nearly complete genome	99.12	7499	GII.17[P17]
Sample E raw SPAdes (pC)	99-final_contigs	1	7501	gi|1761024013|dbj|LC369227.1| Norovirus GII NoV/Hu/JP/2015/GII.P17-GII.17/KA-67 genomic RNA, nearly complete genome	99.107	7499	GII.17[P17]
Sample E raw SPAdes (pC)	99-final_contigs	1	7501	gi|1761024109|dbj|LC369252.1| Norovirus GII NoV/Hu/JP/2015/GII.P17-GII.17/SA-165 genomic RNA, nearly complete genome	99.093	7498	GII.17[P17]
Sample E raw SPAdes (pC)	99-final_contigs	1	7501	gi|1761024093|dbj|LC369247.1| Norovirus GII NoV/Hu/JP/2015/GII.P17-GII.17/SA-148 genomic RNA, nearly complete genome	99.053	7499	GII.17[P17]
Sample E raw SPAdes (pC)	99-final_contigs	1	7501	gi|1761024005|dbj|LC369224.1| Norovirus GII NoV/Hu/JP/2015/GII.P17-GII.17/HI-80 genomic RNA, nearly complete genome	99.053	7499	GII.17[P17]
Sample E raw SPAdes (pC)	99-final_contigs	1	7501	gi|1761024085|dbj|LC369245.1| Norovirus GII NoV/Hu/JP/2015/GII.P17-GII.17/SA-145 genomic RNA, nearly complete genome	99.04	7499	GII.17[P17]
Sample E raw SPAdes (pC)	99-final_contigs	1	7501	gi|1761024009|dbj|LC369225.1| Norovirus GII NoV/Hu/JP/2015/GII.P17-GII.17/HI-82 genomic RNA, nearly complete genome	99.04	7499	GII.17[P17]
Sample E raw SPAdes (pC)	99-final_contigs	1	7501	gi|1761024001|dbj|LC369222.1| Norovirus GII NoV/Hu/JP/2015/GII.P17-GII.17/HI-78 genomic RNA, nearly complete genome	99.04	7499	GII.17[P17]
Sample E raw SPAdes (pC)	99-final_contigs	1	7501	gi|1761023969|dbj|LC369214.1| Norovirus GII NoV/Hu/JP/2014/GII.P17-GII.17/AO-8 genomic RNA, complete genome	99.04	7499	GII.17[P17]
Sample E raw SPAdes (pC)	99-final_contigs	1	7501	gi|1761024097|dbj|LC369248.1| Norovirus GII NoV/Hu/JP/2015/GII.P17-GII.17/SA-149 genomic RNA, nearly complete genome	99.027	7499	GII.17[P17]
Sample E raw SPAdes (pC)	99-final_contigs	1	7501	gi|1761023997|dbj|LC369221.1| Norovirus GII NoV/Hu/JP/2015/GII.P17-GII.17/GU-69 genomic RNA, nearly complete genome	99.027	7499	GII.17[P17]
Sample E raw SPAdes (pC)	99-final_contigs	1	7501	gi|1761023993|dbj|LC369220.1| Norovirus GII NoV/Hu/JP/2015/GII.P17-GII.17/GU-60 genomic RNA, nearly complete genome	99.027	7499	GII.17[P17]
Sample E raw SPAdes (pC)	99-final_contigs	1	7501	gi|1761023989|dbj|LC369219.1| Norovirus GII NoV/Hu/JP/2015/GII.P17-GII.17/GU-59 genomic RNA, complete genome	99.013	7499	GII.17[P17]
Sample E raw SPAdes (pC)	99-final_contigs	1	7501	gi|1761024113|dbj|LC369253.1| Norovirus GII NoV/Hu/JP/2015/GII.P17-GII.17/SA-172 genomic RNA, nearly complete genome	99.013	7498	GII.17[P17]
Sample E raw SPAdes (pC)	99-final_contigs	1	7501	gi|1761023977|dbj|LC369216.1| Norovirus GII NoV/Hu/JP/2015/GII.P17-GII.17/GU-56 genomic RNA, nearly complete genome	99.013	7498	GII.17[P17]
Sample E raw SPAdes (pC)	99-final_contigs	1	7501	gi|1761024125|dbj|LC369256.1| Norovirus GII NoV/Hu/JP/2015/GII.P17-GII.17/TO-147 genomic RNA, nearly complete genome	99	7499	GII.17[P17]
Sample E raw SPAdes (pC)	99-final_contigs	1	7501	gi|1761024117|dbj|LC369254.1| Norovirus GII NoV/Hu/JP/2015/GII.P17-GII.17/TO-144 genomic RNA, complete genome	99	7499	GII.17[P17]
Sample E raw SPAdes (pC)	99-final_contigs	1	7501	gi|1761024101|dbj|LC369249.1| Norovirus GII NoV/Hu/JP/2015/GII.P17-GII.17/SA-150 genomic RNA, nearly complete genome	99	7499	GII.17[P17]
Sample E raw SPAdes (pC)	99-final_contigs	1	7501	gi|1761024081|dbj|LC369244.1| Norovirus GII NoV/Hu/JP/2016/GII.P17-GII.17/SA-116 genomic RNA, complete genome	99	7499	GII.17[P17]
Sample E raw SPAdes (pC)	99-final_contigs	1	7501	gi|1761024069|dbj|LC369241.1| Norovirus GII NoV/Hu/JP/2015/GII.P17-GII.17/MI-92 genomic RNA, complete genome	99	7499	GII.17[P17]
Sample E raw SPAdes (pC)	99-final_contigs	1	7501	gi|1761023973|dbj|LC369215.1| Norovirus GII NoV/Hu/JP/2015/GII.P17-GII.17/GU-55 genomic RNA, nearly complete genome	98.987	7499	GII.17[P17]
Sample E raw SPAdes (pC)	99-final_contigs	1	7501	gi|1761024129|dbj|LC369257.1| Norovirus GII NoV/Hu/JP/2015/GII.P17-GII.17/TO-148 genomic RNA, nearly complete genome	98.96	7499	GII.17[P17]
Sample E raw SPAdes (pC)	99-final_contigs	1	7501	gi|1761024073|dbj|LC369242.1| Norovirus GII NoV/Hu/JP/2015/GII.P17-GII.17/MI-93 genomic RNA, nearly complete genome	98.96	7499	GII.17[P17]
Sample E raw SPAdes (pC)	99-final_contigs	1	7501	gi|1761024133|dbj|LC369258.1| Norovirus GII NoV/Hu/JP/2015/GII.P17-GII.17/SA-169 genomic RNA, nearly complete genome	98.994	7456	GII.17[P17]
Sample E raw SPAdes (pC)	99-final_contigs	1	7501	gi|1761024037|dbj|LC369233.1| Norovirus GII NoV/Hu/JP/2015/GII.P17-GII.17/MI-84 genomic RNA, nearly complete genome	98.6	7499	GII.17[P17]
Sample E raw SPAdes (pC)	99-final_contigs	1	7501	gi|1761024077|dbj|LC369243.1| Norovirus GII NoV/Hu/JP/2015/GII.P17-GII.17/MI-94 genomic RNA, nearly complete genome	98.586	7499	GII.17[P17]
Sample E raw SPAdes (pC)	99-final_contigs	1	7501	gi|1761024065|dbj|LC369240.1| Norovirus GII NoV/Hu/JP/2015/GII.P17-GII.17/MI-91 genomic RNA, nearly complete genome	98.586	7499	GII.17[P17]
Sample E raw SPAdes (pC)	99-final_contigs	1	7501	gi|1761024061|dbj|LC369239.1| Norovirus GII NoV/Hu/JP/2015/GII.P17-GII.17/MI-90 genomic RNA, nearly complete genome	98.586	7499	GII.17[P17]
Sample E raw SPAdes (pC)	99-final_contigs	1	7501	gi|1761024025|dbj|LC369230.1| Norovirus GII NoV/Hu/JP/2014/GII.P17-GII.17/MI-80 genomic RNA, nearly complete genome	98.56	7499	GII.17[P17]
Sample E raw SPAdes (pC)	99-final_contigs	1	7501	gi|1761024053|dbj|LC369237.1| Norovirus GII NoV/Hu/JP/2015/GII.P17-GII.17/MI-88 genomic RNA, nearly complete genome	98.546	7499	GII.17[P17]
Sample E raw SPAdes (pC)	99-final_contigs	1	7501	gi|1761024033|dbj|LC369232.1| Norovirus GII NoV/Hu/JP/2015/GII.P17-GII.17/MI-83 genomic RNA, nearly complete genome	98.546	7499	GII.17[P17]
Sample E raw SPAdes (pC)	99-final_contigs	1	7501	gi|1761024021|dbj|LC369229.1| Norovirus GII NoV/Hu/JP/2014/GII.P17-GII.17/MI-79 genomic RNA, nearly complete genome	98.546	7499	GII.17[P17]
Sample E raw SPAdes (pC)	99-final_contigs	1	7501	gi|1761024017|dbj|LC369228.1| Norovirus GII NoV/Hu/JP/2014/GII.P17-GII.17/MI-77 genomic RNA, nearly complete genome	98.546	7499	GII.17[P17]
Sample E raw SPAdes (pC)	99-final_contigs	1	7501	gi|1761024041|dbj|LC369234.1| Norovirus GII NoV/Hu/JP/2015/GII.P17-GII.17/MI-85 genomic RNA, nearly complete genome	98.533	7499	GII.17[P17]
Sample E raw SPAdes (pC)	99-final_contigs	1	7501	gi|1761024045|dbj|LC369235.1| Norovirus GII NoV/Hu/JP/2015/GII.P17-GII.17/MI-86 genomic RNA, nearly complete genome	98.52	7499	GII.17[P17]
Sample E raw SPAdes (pC)	99-final_contigs	1	7501	gi|1761024029|dbj|LC369231.1| Norovirus GII NoV/Hu/JP/2015/GII.P17-GII.17/MI-81 genomic RNA, nearly complete genome	98.52	7499	GII.17[P17]
Sample E raw SPAdes (pC)	99-final_contigs	1	7501	gi|1761024049|dbj|LC369236.1| Norovirus GII NoV/Hu/JP/2015/GII.P17-GII.17/MI-87 genomic RNA, complete genome	98.506	7499	GII.17[P17]
Sample E raw SPAdes (pC)	99-final_contigs	1	7501	gi|1761024089|dbj|LC369246.1| Norovirus GII NoV/Hu/JP/2015/GII.P17-GII.17/SA-146 genomic RNA, nearly complete genome	98.44	7499	GII.17[P17]
Sample E raw SPAdes (pC)	99-final_contigs	1	7501	gi|1761024057|dbj|LC369238.1| Norovirus GII NoV/Hu/JP/2015/GII.P17-GII.17/MI-89 genomic RNA, nearly complete genome	98.44	7499	GII.17[P17]
Sample E raw SPAdes (pC)	99-final_contigs	1	7501	gi|1799028351|gb|MN960578.1| Norovirus GII isolate SCD1042 nonstructural polyprotein (ORF1) gene, partial cds; and VP1 (ORF2) and VP2 (ORF3) genes, complete cds	98.4	7499	GII.17[P17]
Sample E raw SPAdes (pC)	99-final_contigs	1	7501	gi|1802476498|gb|MN996296.1| Norovirus GII isolate SCD1044_3 nonstructural polyprotein (ORF1) gene, partial cds; and VP1 (ORF2) and VP2 (ORF3) genes, complete cds	98.421	7410	GII.17[P17]
Sample E raw SPAdes (pC)	99-final_contigs	1	7501	gi|1802476514|gb|MN996300.1| Norovirus GII isolate SCD0162_3 nonstructural polyprotein (ORF1) gene, partial cds; and VP1 (ORF2) and VP2 (ORF3) genes, complete cds	98.391	7395	GII.17[P17]
Sample E raw SPAdes (pC)	99-final_contigs	1	7501	gi|1761024105|dbj|LC369251.1| Norovirus GII NoV/Hu/JP/2015/GII.P17-GII.17/SA-164 genomic RNA, nearly complete genome	96.879	7498	GII.17[P17]
Sample E raw SPAdes (pC)	99-final_contigs	1	7501	gi|2027319256|gb|MW661253.1| Norovirus GII isolate BMH15-067, complete genome	95.227	7501	GII.17[P17]
Sample A SPAdes + CD-HIT (pD)	55-final_contigs	17838	7551	gi|1761024121|dbj|LC369255.1| Norovirus GII NoV/Hu/JP/2015/GII.P17-GII.17/TO-146 genomic RNA, nearly complete genome	99.51	7551	GII.17[P17]
Sample A SPAdes + CD-HIT (pD)	55-final_contigs	17838	7551	gi|1761024013|dbj|LC369227.1| Norovirus GII NoV/Hu/JP/2015/GII.P17-GII.17/KA-67 genomic RNA, nearly complete genome	99.497	7551	GII.17[P17]
Sample A SPAdes + CD-HIT (pD)	55-final_contigs	17838	7551	gi|1761024109|dbj|LC369252.1| Norovirus GII NoV/Hu/JP/2015/GII.P17-GII.17/SA-165 genomic RNA, nearly complete genome	99.483	7542	GII.17[P17]
Sample A SPAdes + CD-HIT (pD)	55-final_contigs	17838	7551	gi|1761023993|dbj|LC369220.1| Norovirus GII NoV/Hu/JP/2015/GII.P17-GII.17/GU-60 genomic RNA, nearly complete genome	99.417	7551	GII.17[P17]
Sample A SPAdes + CD-HIT (pD)	55-final_contigs	17838	7551	gi|1761024093|dbj|LC369247.1| Norovirus GII NoV/Hu/JP/2015/GII.P17-GII.17/SA-148 genomic RNA, nearly complete genome	99.443	7543	GII.17[P17]
Sample A SPAdes + CD-HIT (pD)	55-final_contigs	17838	7551	gi|1761024005|dbj|LC369224.1| Norovirus GII NoV/Hu/JP/2015/GII.P17-GII.17/HI-80 genomic RNA, nearly complete genome	99.417	7548	GII.17[P17]
Sample A SPAdes + CD-HIT (pD)	55-final_contigs	17838	7551	gi|1761024001|dbj|LC369222.1| Norovirus GII NoV/Hu/JP/2015/GII.P17-GII.17/HI-78 genomic RNA, nearly complete genome	99.404	7551	GII.17[P17]
Sample A SPAdes + CD-HIT (pD)	55-final_contigs	17838	7551	gi|1761023969|dbj|LC369214.1| Norovirus GII NoV/Hu/JP/2014/GII.P17-GII.17/AO-8 genomic RNA, complete genome	99.404	7551	GII.17[P17]
Sample A SPAdes + CD-HIT (pD)	55-final_contigs	17838	7551	gi|1761023985|dbj|LC369218.1| Norovirus GII NoV/Hu/JP/2015/GII.P17-GII.17/GU-58 genomic RNA, nearly complete genome	99.521	7523	GII.17[P17]
Sample A SPAdes + CD-HIT (pD)	55-final_contigs	17838	7551	gi|1761024009|dbj|LC369225.1| Norovirus GII NoV/Hu/JP/2015/GII.P17-GII.17/HI-82 genomic RNA, nearly complete genome	99.43	7543	GII.17[P17]
Sample A SPAdes + CD-HIT (pD)	55-final_contigs	17838	7551	gi|1761023981|dbj|LC369217.1| Norovirus GII NoV/Hu/JP/2015/GII.P17-GII.17/GU-57 genomic RNA, nearly complete genome	99.521	7521	GII.17[P17]
Sample A SPAdes + CD-HIT (pD)	55-final_contigs	17838	7551	gi|1761024081|dbj|LC369244.1| Norovirus GII NoV/Hu/JP/2016/GII.P17-GII.17/SA-116 genomic RNA, complete genome	99.417	7543	GII.17[P17]
Sample A SPAdes + CD-HIT (pD)	55-final_contigs	17838	7551	gi|1761024125|dbj|LC369256.1| Norovirus GII NoV/Hu/JP/2015/GII.P17-GII.17/TO-147 genomic RNA, nearly complete genome	99.39	7547	GII.17[P17]
Sample A SPAdes + CD-HIT (pD)	55-final_contigs	17838	7551	gi|1761023989|dbj|LC369219.1| Norovirus GII NoV/Hu/JP/2015/GII.P17-GII.17/GU-59 genomic RNA, complete genome	99.403	7544	GII.17[P17]
Sample A SPAdes + CD-HIT (pD)	55-final_contigs	17838	7551	gi|1761024129|dbj|LC369257.1| Norovirus GII NoV/Hu/JP/2015/GII.P17-GII.17/TO-148 genomic RNA, nearly complete genome	99.364	7551	GII.17[P17]
Sample A SPAdes + CD-HIT (pD)	55-final_contigs	17838	7551	gi|1761024101|dbj|LC369249.1| Norovirus GII NoV/Hu/JP/2015/GII.P17-GII.17/SA-150 genomic RNA, nearly complete genome	99.39	7543	GII.17[P17]
Sample A SPAdes + CD-HIT (pD)	55-final_contigs	17838	7551	gi|1761024097|dbj|LC369248.1| Norovirus GII NoV/Hu/JP/2015/GII.P17-GII.17/SA-149 genomic RNA, nearly complete genome	99.39	7543	GII.17[P17]
Sample A SPAdes + CD-HIT (pD)	55-final_contigs	17838	7551	gi|1761024085|dbj|LC369245.1| Norovirus GII NoV/Hu/JP/2015/GII.P17-GII.17/SA-145 genomic RNA, nearly complete genome	99.39	7542	GII.17[P17]
Sample A SPAdes + CD-HIT (pD)	55-final_contigs	17838	7551	gi|1761023973|dbj|LC369215.1| Norovirus GII NoV/Hu/JP/2015/GII.P17-GII.17/GU-55 genomic RNA, nearly complete genome	99.351	7551	GII.17[P17]
Sample A SPAdes + CD-HIT (pD)	55-final_contigs	17838	7551	gi|1761024113|dbj|LC369253.1| Norovirus GII NoV/Hu/JP/2015/GII.P17-GII.17/SA-172 genomic RNA, nearly complete genome	99.364	7543	GII.17[P17]
Sample A SPAdes + CD-HIT (pD)	55-final_contigs	17838	7551	gi|1761024073|dbj|LC369242.1| Norovirus GII NoV/Hu/JP/2015/GII.P17-GII.17/MI-93 genomic RNA, nearly complete genome	99.325	7551	GII.17[P17]
Sample A SPAdes + CD-HIT (pD)	55-final_contigs	17838	7551	gi|1761024117|dbj|LC369254.1| Norovirus GII NoV/Hu/JP/2015/GII.P17-GII.17/TO-144 genomic RNA, complete genome	99.389	7529	GII.17[P17]
Sample A SPAdes + CD-HIT (pD)	55-final_contigs	17838	7551	gi|1761024069|dbj|LC369241.1| Norovirus GII NoV/Hu/JP/2015/GII.P17-GII.17/MI-92 genomic RNA, complete genome	99.324	7542	GII.17[P17]
Sample A SPAdes + CD-HIT (pD)	55-final_contigs	17838	7551	gi|1761023977|dbj|LC369216.1| Norovirus GII NoV/Hu/JP/2015/GII.P17-GII.17/GU-56 genomic RNA, nearly complete genome	99.375	7521	GII.17[P17]
Sample A SPAdes + CD-HIT (pD)	55-final_contigs	17838	7551	gi|1761023997|dbj|LC369221.1| Norovirus GII NoV/Hu/JP/2015/GII.P17-GII.17/GU-69 genomic RNA, nearly complete genome	99.349	7523	GII.17[P17]
Sample A SPAdes + CD-HIT (pD)	55-final_contigs	17838	7551	gi|1761024133|dbj|LC369258.1| Norovirus GII NoV/Hu/JP/2015/GII.P17-GII.17/SA-169 genomic RNA, nearly complete genome	99.372	7484	GII.17[P17]
Sample A SPAdes + CD-HIT (pD)	55-final_contigs	17838	7551	gi|1761024037|dbj|LC369233.1| Norovirus GII NoV/Hu/JP/2015/GII.P17-GII.17/MI-84 genomic RNA, nearly complete genome	98.914	7551	GII.17[P17]
Sample A SPAdes + CD-HIT (pD)	55-final_contigs	17838	7551	gi|1761024061|dbj|LC369239.1| Norovirus GII NoV/Hu/JP/2015/GII.P17-GII.17/MI-90 genomic RNA, nearly complete genome	98.926	7545	GII.17[P17]
Sample A SPAdes + CD-HIT (pD)	55-final_contigs	17838	7551	gi|1761024065|dbj|LC369240.1| Norovirus GII NoV/Hu/JP/2015/GII.P17-GII.17/MI-91 genomic RNA, nearly complete genome	98.9	7548	GII.17[P17]
Sample A SPAdes + CD-HIT (pD)	55-final_contigs	17838	7551	gi|1761024077|dbj|LC369243.1| Norovirus GII NoV/Hu/JP/2015/GII.P17-GII.17/MI-94 genomic RNA, nearly complete genome	98.9	7545	GII.17[P17]
Sample A SPAdes + CD-HIT (pD)	55-final_contigs	17838	7551	gi|1761024053|dbj|LC369237.1| Norovirus GII NoV/Hu/JP/2015/GII.P17-GII.17/MI-88 genomic RNA, nearly complete genome	98.861	7551	GII.17[P17]
Sample A SPAdes + CD-HIT (pD)	55-final_contigs	17838	7551	gi|1761024017|dbj|LC369228.1| Norovirus GII NoV/Hu/JP/2014/GII.P17-GII.17/MI-77 genomic RNA, nearly complete genome	98.861	7551	GII.17[P17]
Sample A SPAdes + CD-HIT (pD)	55-final_contigs	17838	7551	gi|1761024041|dbj|LC369234.1| Norovirus GII NoV/Hu/JP/2015/GII.P17-GII.17/MI-85 genomic RNA, nearly complete genome	98.848	7551	GII.17[P17]
Sample A SPAdes + CD-HIT (pD)	55-final_contigs	17838	7551	gi|1761024033|dbj|LC369232.1| Norovirus GII NoV/Hu/JP/2015/GII.P17-GII.17/MI-83 genomic RNA, nearly complete genome	98.861	7548	GII.17[P17]
Sample A SPAdes + CD-HIT (pD)	55-final_contigs	17838	7551	gi|1761024025|dbj|LC369230.1| Norovirus GII NoV/Hu/JP/2014/GII.P17-GII.17/MI-80 genomic RNA, nearly complete genome	98.873	7543	GII.17[P17]
Sample A SPAdes + CD-HIT (pD)	55-final_contigs	17838	7551	gi|1761024045|dbj|LC369235.1| Norovirus GII NoV/Hu/JP/2015/GII.P17-GII.17/MI-86 genomic RNA, nearly complete genome	98.835	7551	GII.17[P17]
Sample A SPAdes + CD-HIT (pD)	55-final_contigs	17838	7551	gi|1761024021|dbj|LC369229.1| Norovirus GII NoV/Hu/JP/2014/GII.P17-GII.17/MI-79 genomic RNA, nearly complete genome	98.86	7543	GII.17[P17]
Sample A SPAdes + CD-HIT (pD)	55-final_contigs	17838	7551	gi|1761024049|dbj|LC369236.1| Norovirus GII NoV/Hu/JP/2015/GII.P17-GII.17/MI-87 genomic RNA, complete genome	98.82	7544	GII.17[P17]
Sample A SPAdes + CD-HIT (pD)	55-final_contigs	17838	7551	gi|1761024029|dbj|LC369231.1| Norovirus GII NoV/Hu/JP/2015/GII.P17-GII.17/MI-81 genomic RNA, nearly complete genome	98.794	7543	GII.17[P17]
Sample A SPAdes + CD-HIT (pD)	55-final_contigs	17838	7551	gi|1761024057|dbj|LC369238.1| Norovirus GII NoV/Hu/JP/2015/GII.P17-GII.17/MI-89 genomic RNA, nearly complete genome	98.754	7544	GII.17[P17]
Sample A SPAdes + CD-HIT (pD)	55-final_contigs	17838	7551	gi|1761024089|dbj|LC369246.1| Norovirus GII NoV/Hu/JP/2015/GII.P17-GII.17/SA-146 genomic RNA, nearly complete genome	98.688	7543	GII.17[P17]
Sample A SPAdes + CD-HIT (pD)	55-final_contigs	17838	7551	gi|1799028351|gb|MN960578.1| Norovirus GII isolate SCD1042 nonstructural polyprotein (ORF1) gene, partial cds; and VP1 (ORF2) and VP2 (ORF3) genes, complete cds	98.759	7495	GII.17[P17]
Sample A SPAdes + CD-HIT (pD)	55-final_contigs	17838	7551	gi|1802476498|gb|MN996296.1| Norovirus GII isolate SCD1044_3 nonstructural polyprotein (ORF1) gene, partial cds; and VP1 (ORF2) and VP2 (ORF3) genes, complete cds	98.772	7410	GII.17[P17]
Sample A SPAdes + CD-HIT (pD)	55-final_contigs	17838	7551	gi|1802476514|gb|MN996300.1| Norovirus GII isolate SCD0162_3 nonstructural polyprotein (ORF1) gene, partial cds; and VP1 (ORF2) and VP2 (ORF3) genes, complete cds	98.742	7395	GII.17[P17]
Sample A SPAdes + CD-HIT (pD)	55-final_contigs	17838	7551	gi|1761024105|dbj|LC369251.1| Norovirus GII NoV/Hu/JP/2015/GII.P17-GII.17/SA-164 genomic RNA, nearly complete genome	97.162	7541	GII.17[P17]
Sample A SPAdes + CD-HIT (pD)	55-final_contigs	17838	7551	gi|2027319256|gb|MW661253.1| Norovirus GII isolate BMH15-067, complete genome	95.365	7552	GII.17[P17]
Sample A SPAdes + CD-HIT (pD)	77-final_contigs	3484	7551	gi|1761024121|dbj|LC369255.1| Norovirus GII NoV/Hu/JP/2015/GII.P17-GII.17/TO-146 genomic RNA, nearly complete genome	99.523	7551	GII.17[P17]
Sample A SPAdes + CD-HIT (pD)	77-final_contigs	3484	7551	gi|1761024013|dbj|LC369227.1| Norovirus GII NoV/Hu/JP/2015/GII.P17-GII.17/KA-67 genomic RNA, nearly complete genome	99.51	7551	GII.17[P17]
Sample A SPAdes + CD-HIT (pD)	77-final_contigs	3484	7551	gi|1761024109|dbj|LC369252.1| Norovirus GII NoV/Hu/JP/2015/GII.P17-GII.17/SA-165 genomic RNA, nearly complete genome	99.496	7542	GII.17[P17]
Sample A SPAdes + CD-HIT (pD)	77-final_contigs	3484	7551	gi|1761023993|dbj|LC369220.1| Norovirus GII NoV/Hu/JP/2015/GII.P17-GII.17/GU-60 genomic RNA, nearly complete genome	99.431	7551	GII.17[P17]
Sample A SPAdes + CD-HIT (pD)	77-final_contigs	3484	7551	gi|1761024093|dbj|LC369247.1| Norovirus GII NoV/Hu/JP/2015/GII.P17-GII.17/SA-148 genomic RNA, nearly complete genome	99.456	7543	GII.17[P17]
Sample A SPAdes + CD-HIT (pD)	77-final_contigs	3484	7551	gi|1761024005|dbj|LC369224.1| Norovirus GII NoV/Hu/JP/2015/GII.P17-GII.17/HI-80 genomic RNA, nearly complete genome	99.43	7548	GII.17[P17]
Sample A SPAdes + CD-HIT (pD)	77-final_contigs	3484	7551	gi|1761024001|dbj|LC369222.1| Norovirus GII NoV/Hu/JP/2015/GII.P17-GII.17/HI-78 genomic RNA, nearly complete genome	99.417	7551	GII.17[P17]
Sample A SPAdes + CD-HIT (pD)	77-final_contigs	3484	7551	gi|1761023969|dbj|LC369214.1| Norovirus GII NoV/Hu/JP/2014/GII.P17-GII.17/AO-8 genomic RNA, complete genome	99.417	7551	GII.17[P17]
Sample A SPAdes + CD-HIT (pD)	77-final_contigs	3484	7551	gi|1761023985|dbj|LC369218.1| Norovirus GII NoV/Hu/JP/2015/GII.P17-GII.17/GU-58 genomic RNA, nearly complete genome	99.535	7523	GII.17[P17]
Sample A SPAdes + CD-HIT (pD)	77-final_contigs	3484	7551	gi|1761024009|dbj|LC369225.1| Norovirus GII NoV/Hu/JP/2015/GII.P17-GII.17/HI-82 genomic RNA, nearly complete genome	99.443	7543	GII.17[P17]
Sample A SPAdes + CD-HIT (pD)	77-final_contigs	3484	7551	gi|1761023981|dbj|LC369217.1| Norovirus GII NoV/Hu/JP/2015/GII.P17-GII.17/GU-57 genomic RNA, nearly complete genome	99.535	7521	GII.17[P17]
Sample A SPAdes + CD-HIT (pD)	77-final_contigs	3484	7551	gi|1761024081|dbj|LC369244.1| Norovirus GII NoV/Hu/JP/2016/GII.P17-GII.17/SA-116 genomic RNA, complete genome	99.43	7543	GII.17[P17]
Sample A SPAdes + CD-HIT (pD)	77-final_contigs	3484	7551	gi|1761024125|dbj|LC369256.1| Norovirus GII NoV/Hu/JP/2015/GII.P17-GII.17/TO-147 genomic RNA, nearly complete genome	99.404	7547	GII.17[P17]
Sample A SPAdes + CD-HIT (pD)	77-final_contigs	3484	7551	gi|1761023989|dbj|LC369219.1| Norovirus GII NoV/Hu/JP/2015/GII.P17-GII.17/GU-59 genomic RNA, complete genome	99.417	7544	GII.17[P17]
Sample A SPAdes + CD-HIT (pD)	77-final_contigs	3484	7551	gi|1761024129|dbj|LC369257.1| Norovirus GII NoV/Hu/JP/2015/GII.P17-GII.17/TO-148 genomic RNA, nearly complete genome	99.378	7551	GII.17[P17]
Sample A SPAdes + CD-HIT (pD)	77-final_contigs	3484	7551	gi|1761024101|dbj|LC369249.1| Norovirus GII NoV/Hu/JP/2015/GII.P17-GII.17/SA-150 genomic RNA, nearly complete genome	99.403	7543	GII.17[P17]
Sample A SPAdes + CD-HIT (pD)	77-final_contigs	3484	7551	gi|1761024097|dbj|LC369248.1| Norovirus GII NoV/Hu/JP/2015/GII.P17-GII.17/SA-149 genomic RNA, nearly complete genome	99.403	7543	GII.17[P17]
Sample A SPAdes + CD-HIT (pD)	77-final_contigs	3484	7551	gi|1761024085|dbj|LC369245.1| Norovirus GII NoV/Hu/JP/2015/GII.P17-GII.17/SA-145 genomic RNA, nearly complete genome	99.403	7542	GII.17[P17]
Sample A SPAdes + CD-HIT (pD)	77-final_contigs	3484	7551	gi|1761023973|dbj|LC369215.1| Norovirus GII NoV/Hu/JP/2015/GII.P17-GII.17/GU-55 genomic RNA, nearly complete genome	99.364	7551	GII.17[P17]
Sample A SPAdes + CD-HIT (pD)	77-final_contigs	3484	7551	gi|1761024113|dbj|LC369253.1| Norovirus GII NoV/Hu/JP/2015/GII.P17-GII.17/SA-172 genomic RNA, nearly complete genome	99.377	7543	GII.17[P17]
Sample A SPAdes + CD-HIT (pD)	77-final_contigs	3484	7551	gi|1761024073|dbj|LC369242.1| Norovirus GII NoV/Hu/JP/2015/GII.P17-GII.17/MI-93 genomic RNA, nearly complete genome	99.338	7551	GII.17[P17]
Sample A SPAdes + CD-HIT (pD)	77-final_contigs	3484	7551	gi|1761024117|dbj|LC369254.1| Norovirus GII NoV/Hu/JP/2015/GII.P17-GII.17/TO-144 genomic RNA, complete genome	99.402	7529	GII.17[P17]
Sample A SPAdes + CD-HIT (pD)	77-final_contigs	3484	7551	gi|1761024069|dbj|LC369241.1| Norovirus GII NoV/Hu/JP/2015/GII.P17-GII.17/MI-92 genomic RNA, complete genome	99.337	7542	GII.17[P17]
Sample A SPAdes + CD-HIT (pD)	77-final_contigs	3484	7551	gi|1761023977|dbj|LC369216.1| Norovirus GII NoV/Hu/JP/2015/GII.P17-GII.17/GU-56 genomic RNA, nearly complete genome	99.388	7521	GII.17[P17]
Sample A SPAdes + CD-HIT (pD)	77-final_contigs	3484	7551	gi|1761023997|dbj|LC369221.1| Norovirus GII NoV/Hu/JP/2015/GII.P17-GII.17/GU-69 genomic RNA, nearly complete genome	99.362	7523	GII.17[P17]
Sample A SPAdes + CD-HIT (pD)	77-final_contigs	3484	7551	gi|1761024133|dbj|LC369258.1| Norovirus GII NoV/Hu/JP/2015/GII.P17-GII.17/SA-169 genomic RNA, nearly complete genome	99.385	7484	GII.17[P17]
Sample A SPAdes + CD-HIT (pD)	77-final_contigs	3484	7551	gi|1761024037|dbj|LC369233.1| Norovirus GII NoV/Hu/JP/2015/GII.P17-GII.17/MI-84 genomic RNA, nearly complete genome	98.927	7551	GII.17[P17]
Sample A SPAdes + CD-HIT (pD)	77-final_contigs	3484	7551	gi|1761024061|dbj|LC369239.1| Norovirus GII NoV/Hu/JP/2015/GII.P17-GII.17/MI-90 genomic RNA, nearly complete genome	98.94	7545	GII.17[P17]
Sample A SPAdes + CD-HIT (pD)	77-final_contigs	3484	7551	gi|1761024065|dbj|LC369240.1| Norovirus GII NoV/Hu/JP/2015/GII.P17-GII.17/MI-91 genomic RNA, nearly complete genome	98.914	7548	GII.17[P17]
Sample A SPAdes + CD-HIT (pD)	77-final_contigs	3484	7551	gi|1761024077|dbj|LC369243.1| Norovirus GII NoV/Hu/JP/2015/GII.P17-GII.17/MI-94 genomic RNA, nearly complete genome	98.913	7545	GII.17[P17]
Sample A SPAdes + CD-HIT (pD)	77-final_contigs	3484	7551	gi|1761024053|dbj|LC369237.1| Norovirus GII NoV/Hu/JP/2015/GII.P17-GII.17/MI-88 genomic RNA, nearly complete genome	98.874	7551	GII.17[P17]
Sample A SPAdes + CD-HIT (pD)	77-final_contigs	3484	7551	gi|1761024017|dbj|LC369228.1| Norovirus GII NoV/Hu/JP/2014/GII.P17-GII.17/MI-77 genomic RNA, nearly complete genome	98.874	7551	GII.17[P17]
Sample A SPAdes + CD-HIT (pD)	77-final_contigs	3484	7551	gi|1761024041|dbj|LC369234.1| Norovirus GII NoV/Hu/JP/2015/GII.P17-GII.17/MI-85 genomic RNA, nearly complete genome	98.861	7551	GII.17[P17]
Sample A SPAdes + CD-HIT (pD)	77-final_contigs	3484	7551	gi|1761024033|dbj|LC369232.1| Norovirus GII NoV/Hu/JP/2015/GII.P17-GII.17/MI-83 genomic RNA, nearly complete genome	98.874	7548	GII.17[P17]
Sample A SPAdes + CD-HIT (pD)	77-final_contigs	3484	7551	gi|1761024025|dbj|LC369230.1| Norovirus GII NoV/Hu/JP/2014/GII.P17-GII.17/MI-80 genomic RNA, nearly complete genome	98.886	7543	GII.17[P17]
Sample A SPAdes + CD-HIT (pD)	77-final_contigs	3484	7551	gi|1761024045|dbj|LC369235.1| Norovirus GII NoV/Hu/JP/2015/GII.P17-GII.17/MI-86 genomic RNA, nearly complete genome	98.848	7551	GII.17[P17]
Sample A SPAdes + CD-HIT (pD)	77-final_contigs	3484	7551	gi|1761024021|dbj|LC369229.1| Norovirus GII NoV/Hu/JP/2014/GII.P17-GII.17/MI-79 genomic RNA, nearly complete genome	98.873	7543	GII.17[P17]
Sample A SPAdes + CD-HIT (pD)	77-final_contigs	3484	7551	gi|1761024049|dbj|LC369236.1| Norovirus GII NoV/Hu/JP/2015/GII.P17-GII.17/MI-87 genomic RNA, complete genome	98.834	7544	GII.17[P17]
Sample A SPAdes + CD-HIT (pD)	77-final_contigs	3484	7551	gi|1761024029|dbj|LC369231.1| Norovirus GII NoV/Hu/JP/2015/GII.P17-GII.17/MI-81 genomic RNA, nearly complete genome	98.807	7543	GII.17[P17]
Sample A SPAdes + CD-HIT (pD)	77-final_contigs	3484	7551	gi|1761024057|dbj|LC369238.1| Norovirus GII NoV/Hu/JP/2015/GII.P17-GII.17/MI-89 genomic RNA, nearly complete genome	98.767	7544	GII.17[P17]
Sample A SPAdes + CD-HIT (pD)	77-final_contigs	3484	7551	gi|1761024089|dbj|LC369246.1| Norovirus GII NoV/Hu/JP/2015/GII.P17-GII.17/SA-146 genomic RNA, nearly complete genome	98.701	7543	GII.17[P17]
Sample A SPAdes + CD-HIT (pD)	77-final_contigs	3484	7551	gi|1799028351|gb|MN960578.1| Norovirus GII isolate SCD1042 nonstructural polyprotein (ORF1) gene, partial cds; and VP1 (ORF2) and VP2 (ORF3) genes, complete cds	98.773	7495	GII.17[P17]
Sample A SPAdes + CD-HIT (pD)	77-final_contigs	3484	7551	gi|1802476498|gb|MN996296.1| Norovirus GII isolate SCD1044_3 nonstructural polyprotein (ORF1) gene, partial cds; and VP1 (ORF2) and VP2 (ORF3) genes, complete cds	98.785	7410	GII.17[P17]
Sample A SPAdes + CD-HIT (pD)	77-final_contigs	3484	7551	gi|1802476514|gb|MN996300.1| Norovirus GII isolate SCD0162_3 nonstructural polyprotein (ORF1) gene, partial cds; and VP1 (ORF2) and VP2 (ORF3) genes, complete cds	98.756	7395	GII.17[P17]
Sample A SPAdes + CD-HIT (pD)	77-final_contigs	3484	7551	gi|1761024105|dbj|LC369251.1| Norovirus GII NoV/Hu/JP/2015/GII.P17-GII.17/SA-164 genomic RNA, nearly complete genome	97.175	7541	GII.17[P17]
Sample A SPAdes + CD-HIT (pD)	77-final_contigs	3484	7551	gi|2027319256|gb|MW661253.1| Norovirus GII isolate BMH15-067, complete genome	95.379	7552	GII.17[P17]
Sample C SPAdes + CD-HIT (pD)	55-final_contigs	6257	7335	gi|1761023985|dbj|LC369218.1| Norovirus GII NoV/Hu/JP/2015/GII.P17-GII.17/GU-58 genomic RNA, nearly complete genome	99.686	7332	GII.17[P17]
Sample C SPAdes + CD-HIT (pD)	55-final_contigs	6257	7335	gi|1761023981|dbj|LC369217.1| Norovirus GII NoV/Hu/JP/2015/GII.P17-GII.17/GU-57 genomic RNA, nearly complete genome	99.686	7332	GII.17[P17]
Sample C SPAdes + CD-HIT (pD)	55-final_contigs	6257	7335	gi|1761024121|dbj|LC369255.1| Norovirus GII NoV/Hu/JP/2015/GII.P17-GII.17/TO-146 genomic RNA, nearly complete genome	99.673	7332	GII.17[P17]
Sample C SPAdes + CD-HIT (pD)	55-final_contigs	6257	7335	gi|1761024013|dbj|LC369227.1| Norovirus GII NoV/Hu/JP/2015/GII.P17-GII.17/KA-67 genomic RNA, nearly complete genome	99.659	7332	GII.17[P17]
Sample C SPAdes + CD-HIT (pD)	55-final_contigs	6257	7335	gi|1761024109|dbj|LC369252.1| Norovirus GII NoV/Hu/JP/2015/GII.P17-GII.17/SA-165 genomic RNA, nearly complete genome	99.645	7332	GII.17[P17]
Sample C SPAdes + CD-HIT (pD)	55-final_contigs	6257	7335	gi|1761024085|dbj|LC369245.1| Norovirus GII NoV/Hu/JP/2015/GII.P17-GII.17/SA-145 genomic RNA, nearly complete genome	99.604	7332	GII.17[P17]
Sample C SPAdes + CD-HIT (pD)	55-final_contigs	6257	7335	gi|1761024101|dbj|LC369249.1| Norovirus GII NoV/Hu/JP/2015/GII.P17-GII.17/SA-150 genomic RNA, nearly complete genome	99.577	7332	GII.17[P17]
Sample C SPAdes + CD-HIT (pD)	55-final_contigs	6257	7335	gi|1761024093|dbj|LC369247.1| Norovirus GII NoV/Hu/JP/2015/GII.P17-GII.17/SA-148 genomic RNA, nearly complete genome	99.577	7332	GII.17[P17]
Sample C SPAdes + CD-HIT (pD)	55-final_contigs	6257	7335	gi|1761024009|dbj|LC369225.1| Norovirus GII NoV/Hu/JP/2015/GII.P17-GII.17/HI-82 genomic RNA, nearly complete genome	99.564	7332	GII.17[P17]
Sample C SPAdes + CD-HIT (pD)	55-final_contigs	6257	7335	gi|1761024117|dbj|LC369254.1| Norovirus GII NoV/Hu/JP/2015/GII.P17-GII.17/TO-144 genomic RNA, complete genome	99.55	7332	GII.17[P17]
Sample C SPAdes + CD-HIT (pD)	55-final_contigs	6257	7335	gi|1761024005|dbj|LC369224.1| Norovirus GII NoV/Hu/JP/2015/GII.P17-GII.17/HI-80 genomic RNA, nearly complete genome	99.55	7332	GII.17[P17]
Sample C SPAdes + CD-HIT (pD)	55-final_contigs	6257	7335	gi|1761023993|dbj|LC369220.1| Norovirus GII NoV/Hu/JP/2015/GII.P17-GII.17/GU-60 genomic RNA, nearly complete genome	99.55	7332	GII.17[P17]
Sample C SPAdes + CD-HIT (pD)	55-final_contigs	6257	7335	gi|1761024001|dbj|LC369222.1| Norovirus GII NoV/Hu/JP/2015/GII.P17-GII.17/HI-78 genomic RNA, nearly complete genome	99.536	7332	GII.17[P17]
Sample C SPAdes + CD-HIT (pD)	55-final_contigs	6257	7335	gi|1761023989|dbj|LC369219.1| Norovirus GII NoV/Hu/JP/2015/GII.P17-GII.17/GU-59 genomic RNA, complete genome	99.536	7332	GII.17[P17]
Sample C SPAdes + CD-HIT (pD)	55-final_contigs	6257	7335	gi|1761023969|dbj|LC369214.1| Norovirus GII NoV/Hu/JP/2014/GII.P17-GII.17/AO-8 genomic RNA, complete genome	99.536	7332	GII.17[P17]
Sample C SPAdes + CD-HIT (pD)	55-final_contigs	6257	7335	gi|1761024125|dbj|LC369256.1| Norovirus GII NoV/Hu/JP/2015/GII.P17-GII.17/TO-147 genomic RNA, nearly complete genome	99.536	7331	GII.17[P17]
Sample C SPAdes + CD-HIT (pD)	55-final_contigs	6257	7335	gi|1761024097|dbj|LC369248.1| Norovirus GII NoV/Hu/JP/2015/GII.P17-GII.17/SA-149 genomic RNA, nearly complete genome	99.523	7332	GII.17[P17]
Sample C SPAdes + CD-HIT (pD)	55-final_contigs	6257	7335	gi|1761024081|dbj|LC369244.1| Norovirus GII NoV/Hu/JP/2016/GII.P17-GII.17/SA-116 genomic RNA, complete genome	99.523	7332	GII.17[P17]
Sample C SPAdes + CD-HIT (pD)	55-final_contigs	6257	7335	gi|1761024113|dbj|LC369253.1| Norovirus GII NoV/Hu/JP/2015/GII.P17-GII.17/SA-172 genomic RNA, nearly complete genome	99.509	7332	GII.17[P17]
Sample C SPAdes + CD-HIT (pD)	55-final_contigs	6257	7335	gi|1761023977|dbj|LC369216.1| Norovirus GII NoV/Hu/JP/2015/GII.P17-GII.17/GU-56 genomic RNA, nearly complete genome	99.509	7332	GII.17[P17]
Sample C SPAdes + CD-HIT (pD)	55-final_contigs	6257	7335	gi|1761024069|dbj|LC369241.1| Norovirus GII NoV/Hu/JP/2015/GII.P17-GII.17/MI-92 genomic RNA, complete genome	99.495	7332	GII.17[P17]
Sample C SPAdes + CD-HIT (pD)	55-final_contigs	6257	7335	gi|1761023973|dbj|LC369215.1| Norovirus GII NoV/Hu/JP/2015/GII.P17-GII.17/GU-55 genomic RNA, nearly complete genome	99.482	7332	GII.17[P17]
Sample C SPAdes + CD-HIT (pD)	55-final_contigs	6257	7335	gi|1761023997|dbj|LC369221.1| Norovirus GII NoV/Hu/JP/2015/GII.P17-GII.17/GU-69 genomic RNA, nearly complete genome	99.468	7332	GII.17[P17]
Sample C SPAdes + CD-HIT (pD)	55-final_contigs	6257	7335	gi|1761024073|dbj|LC369242.1| Norovirus GII NoV/Hu/JP/2015/GII.P17-GII.17/MI-93 genomic RNA, nearly complete genome	99.454	7332	GII.17[P17]
Sample C SPAdes + CD-HIT (pD)	55-final_contigs	6257	7335	gi|1761024129|dbj|LC369257.1| Norovirus GII NoV/Hu/JP/2015/GII.P17-GII.17/TO-148 genomic RNA, nearly complete genome	99.427	7332	GII.17[P17]
Sample C SPAdes + CD-HIT (pD)	55-final_contigs	6257	7335	gi|1761024133|dbj|LC369258.1| Norovirus GII NoV/Hu/JP/2015/GII.P17-GII.17/SA-169 genomic RNA, nearly complete genome	99.506	7291	GII.17[P17]
Sample C SPAdes + CD-HIT (pD)	55-final_contigs	6257	7335	gi|1761024037|dbj|LC369233.1| Norovirus GII NoV/Hu/JP/2015/GII.P17-GII.17/MI-84 genomic RNA, nearly complete genome	99.141	7332	GII.17[P17]
Sample C SPAdes + CD-HIT (pD)	55-final_contigs	6257	7335	gi|1761024077|dbj|LC369243.1| Norovirus GII NoV/Hu/JP/2015/GII.P17-GII.17/MI-94 genomic RNA, nearly complete genome	99.127	7332	GII.17[P17]
Sample C SPAdes + CD-HIT (pD)	55-final_contigs	6257	7335	gi|1761024065|dbj|LC369240.1| Norovirus GII NoV/Hu/JP/2015/GII.P17-GII.17/MI-91 genomic RNA, nearly complete genome	99.127	7332	GII.17[P17]
Sample C SPAdes + CD-HIT (pD)	55-final_contigs	6257	7335	gi|1761024061|dbj|LC369239.1| Norovirus GII NoV/Hu/JP/2015/GII.P17-GII.17/MI-90 genomic RNA, nearly complete genome	99.127	7332	GII.17[P17]
Sample C SPAdes + CD-HIT (pD)	55-final_contigs	6257	7335	gi|1761024025|dbj|LC369230.1| Norovirus GII NoV/Hu/JP/2014/GII.P17-GII.17/MI-80 genomic RNA, nearly complete genome	99.1	7332	GII.17[P17]
Sample C SPAdes + CD-HIT (pD)	55-final_contigs	6257	7335	gi|1761024053|dbj|LC369237.1| Norovirus GII NoV/Hu/JP/2015/GII.P17-GII.17/MI-88 genomic RNA, nearly complete genome	99.086	7332	GII.17[P17]
Sample C SPAdes + CD-HIT (pD)	55-final_contigs	6257	7335	gi|1761024033|dbj|LC369232.1| Norovirus GII NoV/Hu/JP/2015/GII.P17-GII.17/MI-83 genomic RNA, nearly complete genome	99.086	7332	GII.17[P17]
Sample C SPAdes + CD-HIT (pD)	55-final_contigs	6257	7335	gi|1761024021|dbj|LC369229.1| Norovirus GII NoV/Hu/JP/2014/GII.P17-GII.17/MI-79 genomic RNA, nearly complete genome	99.086	7332	GII.17[P17]
Sample C SPAdes + CD-HIT (pD)	55-final_contigs	6257	7335	gi|1761024017|dbj|LC369228.1| Norovirus GII NoV/Hu/JP/2014/GII.P17-GII.17/MI-77 genomic RNA, nearly complete genome	99.086	7332	GII.17[P17]
Sample C SPAdes + CD-HIT (pD)	55-final_contigs	6257	7335	gi|1761024041|dbj|LC369234.1| Norovirus GII NoV/Hu/JP/2015/GII.P17-GII.17/MI-85 genomic RNA, nearly complete genome	99.073	7332	GII.17[P17]
Sample C SPAdes + CD-HIT (pD)	55-final_contigs	6257	7335	gi|1761024045|dbj|LC369235.1| Norovirus GII NoV/Hu/JP/2015/GII.P17-GII.17/MI-86 genomic RNA, nearly complete genome	99.059	7332	GII.17[P17]
Sample C SPAdes + CD-HIT (pD)	55-final_contigs	6257	7335	gi|1761024049|dbj|LC369236.1| Norovirus GII NoV/Hu/JP/2015/GII.P17-GII.17/MI-87 genomic RNA, complete genome	99.045	7332	GII.17[P17]
Sample C SPAdes + CD-HIT (pD)	55-final_contigs	6257	7335	gi|1761024029|dbj|LC369231.1| Norovirus GII NoV/Hu/JP/2015/GII.P17-GII.17/MI-81 genomic RNA, nearly complete genome	99.004	7332	GII.17[P17]
Sample C SPAdes + CD-HIT (pD)	55-final_contigs	6257	7335	gi|1761024057|dbj|LC369238.1| Norovirus GII NoV/Hu/JP/2015/GII.P17-GII.17/MI-89 genomic RNA, nearly complete genome	98.977	7332	GII.17[P17]
Sample C SPAdes + CD-HIT (pD)	55-final_contigs	6257	7335	gi|1799028351|gb|MN960578.1| Norovirus GII isolate SCD1042 nonstructural polyprotein (ORF1) gene, partial cds; and VP1 (ORF2) and VP2 (ORF3) genes, complete cds	98.895	7332	GII.17[P17]
Sample C SPAdes + CD-HIT (pD)	55-final_contigs	6257	7335	gi|1761024089|dbj|LC369246.1| Norovirus GII NoV/Hu/JP/2015/GII.P17-GII.17/SA-146 genomic RNA, nearly complete genome	98.813	7332	GII.17[P17]
Sample C SPAdes + CD-HIT (pD)	55-final_contigs	6257	7335	gi|1802476498|gb|MN996296.1| Norovirus GII isolate SCD1044_3 nonstructural polyprotein (ORF1) gene, partial cds; and VP1 (ORF2) and VP2 (ORF3) genes, complete cds	98.897	7253	GII.17[P17]
Sample C SPAdes + CD-HIT (pD)	55-final_contigs	6257	7335	gi|1802476514|gb|MN996300.1| Norovirus GII isolate SCD0162_3 nonstructural polyprotein (ORF1) gene, partial cds; and VP1 (ORF2) and VP2 (ORF3) genes, complete cds	98.869	7248	GII.17[P17]
Sample C SPAdes + CD-HIT (pD)	55-final_contigs	6257	7335	gi|1761024105|dbj|LC369251.1| Norovirus GII NoV/Hu/JP/2015/GII.P17-GII.17/SA-164 genomic RNA, nearly complete genome	97.354	7332	GII.17[P17]
Sample C SPAdes + CD-HIT (pD)	55-final_contigs	6257	7335	gi|2027319256|gb|MW661253.1| Norovirus GII isolate BMH15-067, complete genome	95.459	7333	GII.17[P17]
Sample C SPAdes + CD-HIT (pD)	77-final_contigs	5876	7560	gi|1761024121|dbj|LC369255.1| Norovirus GII NoV/Hu/JP/2015/GII.P17-GII.17/TO-146 genomic RNA, nearly complete genome	99.669	7558	GII.17[P17]
Sample C SPAdes + CD-HIT (pD)	77-final_contigs	5876	7560	gi|1761024013|dbj|LC369227.1| Norovirus GII NoV/Hu/JP/2015/GII.P17-GII.17/KA-67 genomic RNA, nearly complete genome	99.656	7558	GII.17[P17]
Sample C SPAdes + CD-HIT (pD)	77-final_contigs	5876	7560	gi|1761024109|dbj|LC369252.1| Norovirus GII NoV/Hu/JP/2015/GII.P17-GII.17/SA-165 genomic RNA, nearly complete genome	99.642	7544	GII.17[P17]
Sample C SPAdes + CD-HIT (pD)	77-final_contigs	5876	7560	gi|1761023993|dbj|LC369220.1| Norovirus GII NoV/Hu/JP/2015/GII.P17-GII.17/GU-60 genomic RNA, nearly complete genome	99.55	7558	GII.17[P17]
Sample C SPAdes + CD-HIT (pD)	77-final_contigs	5876	7560	gi|1761024001|dbj|LC369222.1| Norovirus GII NoV/Hu/JP/2015/GII.P17-GII.17/HI-78 genomic RNA, nearly complete genome	99.537	7558	GII.17[P17]
Sample C SPAdes + CD-HIT (pD)	77-final_contigs	5876	7560	gi|1761023985|dbj|LC369218.1| Norovirus GII NoV/Hu/JP/2015/GII.P17-GII.17/GU-58 genomic RNA, nearly complete genome	99.681	7525	GII.17[P17]
Sample C SPAdes + CD-HIT (pD)	77-final_contigs	5876	7560	gi|1761023969|dbj|LC369214.1| Norovirus GII NoV/Hu/JP/2014/GII.P17-GII.17/AO-8 genomic RNA, complete genome	99.537	7558	GII.17[P17]
Sample C SPAdes + CD-HIT (pD)	77-final_contigs	5876	7560	gi|1761023981|dbj|LC369217.1| Norovirus GII NoV/Hu/JP/2015/GII.P17-GII.17/GU-57 genomic RNA, nearly complete genome	99.681	7523	GII.17[P17]
Sample C SPAdes + CD-HIT (pD)	77-final_contigs	5876	7560	gi|1761024101|dbj|LC369249.1| Norovirus GII NoV/Hu/JP/2015/GII.P17-GII.17/SA-150 genomic RNA, nearly complete genome	99.576	7545	GII.17[P17]
Sample C SPAdes + CD-HIT (pD)	77-final_contigs	5876	7560	gi|1761024093|dbj|LC369247.1| Norovirus GII NoV/Hu/JP/2015/GII.P17-GII.17/SA-148 genomic RNA, nearly complete genome	99.576	7545	GII.17[P17]
Sample C SPAdes + CD-HIT (pD)	77-final_contigs	5876	7560	gi|1761024005|dbj|LC369224.1| Norovirus GII NoV/Hu/JP/2015/GII.P17-GII.17/HI-80 genomic RNA, nearly complete genome	99.55	7550	GII.17[P17]
Sample C SPAdes + CD-HIT (pD)	77-final_contigs	5876	7560	gi|1761024009|dbj|LC369225.1| Norovirus GII NoV/Hu/JP/2015/GII.P17-GII.17/HI-82 genomic RNA, nearly complete genome	99.563	7545	GII.17[P17]
Sample C SPAdes + CD-HIT (pD)	77-final_contigs	5876	7560	gi|1761024085|dbj|LC369245.1| Norovirus GII NoV/Hu/JP/2015/GII.P17-GII.17/SA-145 genomic RNA, nearly complete genome	99.549	7544	GII.17[P17]
Sample C SPAdes + CD-HIT (pD)	77-final_contigs	5876	7560	gi|1761024125|dbj|LC369256.1| Norovirus GII NoV/Hu/JP/2015/GII.P17-GII.17/TO-147 genomic RNA, nearly complete genome	99.523	7549	GII.17[P17]
Sample C SPAdes + CD-HIT (pD)	77-final_contigs	5876	7560	gi|1761023989|dbj|LC369219.1| Norovirus GII NoV/Hu/JP/2015/GII.P17-GII.17/GU-59 genomic RNA, complete genome	99.536	7546	GII.17[P17]
Sample C SPAdes + CD-HIT (pD)	77-final_contigs	5876	7560	gi|1761023973|dbj|LC369215.1| Norovirus GII NoV/Hu/JP/2015/GII.P17-GII.17/GU-55 genomic RNA, nearly complete genome	99.484	7558	GII.17[P17]
Sample C SPAdes + CD-HIT (pD)	77-final_contigs	5876	7560	gi|1761024097|dbj|LC369248.1| Norovirus GII NoV/Hu/JP/2015/GII.P17-GII.17/SA-149 genomic RNA, nearly complete genome	99.523	7545	GII.17[P17]
Sample C SPAdes + CD-HIT (pD)	77-final_contigs	5876	7560	gi|1761024081|dbj|LC369244.1| Norovirus GII NoV/Hu/JP/2016/GII.P17-GII.17/SA-116 genomic RNA, complete genome	99.523	7545	GII.17[P17]
Sample C SPAdes + CD-HIT (pD)	77-final_contigs	5876	7560	gi|1761024073|dbj|LC369242.1| Norovirus GII NoV/Hu/JP/2015/GII.P17-GII.17/MI-93 genomic RNA, nearly complete genome	99.458	7558	GII.17[P17]
Sample C SPAdes + CD-HIT (pD)	77-final_contigs	5876	7560	gi|1761024113|dbj|LC369253.1| Norovirus GII NoV/Hu/JP/2015/GII.P17-GII.17/SA-172 genomic RNA, nearly complete genome	99.496	7545	GII.17[P17]
Sample C SPAdes + CD-HIT (pD)	77-final_contigs	5876	7560	gi|1761024117|dbj|LC369254.1| Norovirus GII NoV/Hu/JP/2015/GII.P17-GII.17/TO-144 genomic RNA, complete genome	99.549	7531	GII.17[P17]
Sample C SPAdes + CD-HIT (pD)	77-final_contigs	5876	7560	gi|1761024129|dbj|LC369257.1| Norovirus GII NoV/Hu/JP/2015/GII.P17-GII.17/TO-148 genomic RNA, nearly complete genome	99.418	7558	GII.17[P17]
Sample C SPAdes + CD-HIT (pD)	77-final_contigs	5876	7560	gi|1761024069|dbj|LC369241.1| Norovirus GII NoV/Hu/JP/2015/GII.P17-GII.17/MI-92 genomic RNA, complete genome	99.457	7544	GII.17[P17]
Sample C SPAdes + CD-HIT (pD)	77-final_contigs	5876	7560	gi|1761023977|dbj|LC369216.1| Norovirus GII NoV/Hu/JP/2015/GII.P17-GII.17/GU-56 genomic RNA, nearly complete genome	99.508	7523	GII.17[P17]
Sample C SPAdes + CD-HIT (pD)	77-final_contigs	5876	7560	gi|1761023997|dbj|LC369221.1| Norovirus GII NoV/Hu/JP/2015/GII.P17-GII.17/GU-69 genomic RNA, nearly complete genome	99.468	7525	GII.17[P17]
Sample C SPAdes + CD-HIT (pD)	77-final_contigs	5876	7560	gi|1761024133|dbj|LC369258.1| Norovirus GII NoV/Hu/JP/2015/GII.P17-GII.17/SA-169 genomic RNA, nearly complete genome	99.506	7484	GII.17[P17]
Sample C SPAdes + CD-HIT (pD)	77-final_contigs	5876	7560	gi|1761024037|dbj|LC369233.1| Norovirus GII NoV/Hu/JP/2015/GII.P17-GII.17/MI-84 genomic RNA, nearly complete genome	99.114	7558	GII.17[P17]
Sample C SPAdes + CD-HIT (pD)	77-final_contigs	5876	7560	gi|1761024065|dbj|LC369240.1| Norovirus GII NoV/Hu/JP/2015/GII.P17-GII.17/MI-91 genomic RNA, nearly complete genome	99.099	7550	GII.17[P17]
Sample C SPAdes + CD-HIT (pD)	77-final_contigs	5876	7560	gi|1761024053|dbj|LC369237.1| Norovirus GII NoV/Hu/JP/2015/GII.P17-GII.17/MI-88 genomic RNA, nearly complete genome	99.061	7558	GII.17[P17]
Sample C SPAdes + CD-HIT (pD)	77-final_contigs	5876	7560	gi|1761024017|dbj|LC369228.1| Norovirus GII NoV/Hu/JP/2014/GII.P17-GII.17/MI-77 genomic RNA, nearly complete genome	99.061	7558	GII.17[P17]
Sample C SPAdes + CD-HIT (pD)	77-final_contigs	5876	7560	gi|1761024077|dbj|LC369243.1| Norovirus GII NoV/Hu/JP/2015/GII.P17-GII.17/MI-94 genomic RNA, nearly complete genome	99.099	7547	GII.17[P17]
Sample C SPAdes + CD-HIT (pD)	77-final_contigs	5876	7560	gi|1761024061|dbj|LC369239.1| Norovirus GII NoV/Hu/JP/2015/GII.P17-GII.17/MI-90 genomic RNA, nearly complete genome	99.099	7547	GII.17[P17]
Sample C SPAdes + CD-HIT (pD)	77-final_contigs	5876	7560	gi|1761024041|dbj|LC369234.1| Norovirus GII NoV/Hu/JP/2015/GII.P17-GII.17/MI-85 genomic RNA, nearly complete genome	99.047	7558	GII.17[P17]
Sample C SPAdes + CD-HIT (pD)	77-final_contigs	5876	7560	gi|1761024045|dbj|LC369235.1| Norovirus GII NoV/Hu/JP/2015/GII.P17-GII.17/MI-86 genomic RNA, nearly complete genome	99.034	7558	GII.17[P17]
Sample C SPAdes + CD-HIT (pD)	77-final_contigs	5876	7560	gi|1761024033|dbj|LC369232.1| Norovirus GII NoV/Hu/JP/2015/GII.P17-GII.17/MI-83 genomic RNA, nearly complete genome	99.06	7550	GII.17[P17]
Sample C SPAdes + CD-HIT (pD)	77-final_contigs	5876	7560	gi|1761024025|dbj|LC369230.1| Norovirus GII NoV/Hu/JP/2014/GII.P17-GII.17/MI-80 genomic RNA, nearly complete genome	99.072	7545	GII.17[P17]
Sample C SPAdes + CD-HIT (pD)	77-final_contigs	5876	7560	gi|1761024021|dbj|LC369229.1| Norovirus GII NoV/Hu/JP/2014/GII.P17-GII.17/MI-79 genomic RNA, nearly complete genome	99.059	7545	GII.17[P17]
Sample C SPAdes + CD-HIT (pD)	77-final_contigs	5876	7560	gi|1761024049|dbj|LC369236.1| Norovirus GII NoV/Hu/JP/2015/GII.P17-GII.17/MI-87 genomic RNA, complete genome	99.019	7546	GII.17[P17]
Sample C SPAdes + CD-HIT (pD)	77-final_contigs	5876	7560	gi|1761024029|dbj|LC369231.1| Norovirus GII NoV/Hu/JP/2015/GII.P17-GII.17/MI-81 genomic RNA, nearly complete genome	98.979	7545	GII.17[P17]
Sample C SPAdes + CD-HIT (pD)	77-final_contigs	5876	7560	gi|1761024057|dbj|LC369238.1| Norovirus GII NoV/Hu/JP/2015/GII.P17-GII.17/MI-89 genomic RNA, nearly complete genome	98.953	7546	GII.17[P17]
Sample C SPAdes + CD-HIT (pD)	77-final_contigs	5876	7560	gi|1761024089|dbj|LC369246.1| Norovirus GII NoV/Hu/JP/2015/GII.P17-GII.17/SA-146 genomic RNA, nearly complete genome	98.834	7545	GII.17[P17]
Sample C SPAdes + CD-HIT (pD)	77-final_contigs	5876	7560	gi|1799028351|gb|MN960578.1| Norovirus GII isolate SCD1042 nonstructural polyprotein (ORF1) gene, partial cds; and VP1 (ORF2) and VP2 (ORF3) genes, complete cds	98.893	7497	GII.17[P17]
Sample C SPAdes + CD-HIT (pD)	77-final_contigs	5876	7560	gi|1802476498|gb|MN996296.1| Norovirus GII isolate SCD1044_3 nonstructural polyprotein (ORF1) gene, partial cds; and VP1 (ORF2) and VP2 (ORF3) genes, complete cds	98.893	7410	GII.17[P17]
Sample C SPAdes + CD-HIT (pD)	77-final_contigs	5876	7560	gi|1802476514|gb|MN996300.1| Norovirus GII isolate SCD0162_3 nonstructural polyprotein (ORF1) gene, partial cds; and VP1 (ORF2) and VP2 (ORF3) genes, complete cds	98.864	7395	GII.17[P17]
Sample C SPAdes + CD-HIT (pD)	77-final_contigs	5876	7560	gi|1761024105|dbj|LC369251.1| Norovirus GII NoV/Hu/JP/2015/GII.P17-GII.17/SA-164 genomic RNA, nearly complete genome	97.376	7545	GII.17[P17]
Sample C SPAdes + CD-HIT (pD)	77-final_contigs	5876	7560	gi|2027319256|gb|MW661253.1| Norovirus GII isolate BMH15-067, complete genome	95.476	7559	GII.17[P17]
Sample B SPAdes + CD-HIT (pD)	55-final_contigs	40106	7236	gi|1938435031|gb|MW305627.1| Norovirus GII isolate Arg13737 nonstructural polyprotein (ORF1) gene, partial cds; and VP1 (ORF2) and VP2 (ORF3) genes, complete cds	98.613	7212	GII.2[P2]
Sample B SPAdes + CD-HIT (pD)	55-final_contigs	40106	7236	gi|1938435087|gb|MW305641.1| Norovirus GII isolate Arg14813 nonstructural polyprotein (ORF1) gene, partial cds; and VP1 (ORF2) and VP2 (ORF3) genes, complete cds	98.115	7213	GII.2[P2]
Sample B SPAdes + CD-HIT (pD)	55-final_contigs	40106	7236	gi|1938435083|gb|MW305640.1| Norovirus GII isolate Arg14811 nonstructural polyprotein (ORF1) gene, partial cds; and VP1 (ORF2) and VP2 (ORF3) genes, complete cds	98.115	7213	GII.2[P2]
Sample B SPAdes + CD-HIT (pD)	55-final_contigs	40106	7236	gi|1938434971|gb|MW305612.1| Norovirus GII isolate Arg9847 nonstructural polyprotein (ORF1) gene, partial cds; and VP1 (ORF2) and VP2 (ORF3) genes, complete cds	96.687	7213	GII.2[P2]
Sample B SPAdes + CD-HIT (pD)	77-final_contigs	20587	7506	gi|1938435031|gb|MW305627.1| Norovirus GII isolate Arg13737 nonstructural polyprotein (ORF1) gene, partial cds; and VP1 (ORF2) and VP2 (ORF3) genes, complete cds	98.623	7482	GII.2[P2]
Sample B SPAdes + CD-HIT (pD)	77-final_contigs	20587	7506	gi|1938435087|gb|MW305641.1| Norovirus GII isolate Arg14813 nonstructural polyprotein (ORF1) gene, partial cds; and VP1 (ORF2) and VP2 (ORF3) genes, complete cds	98.156	7483	GII.2[P2]
Sample B SPAdes + CD-HIT (pD)	77-final_contigs	20587	7506	gi|1938435083|gb|MW305640.1| Norovirus GII isolate Arg14811 nonstructural polyprotein (ORF1) gene, partial cds; and VP1 (ORF2) and VP2 (ORF3) genes, complete cds	98.156	7483	GII.2[P2]
Sample B SPAdes + CD-HIT (pD)	77-final_contigs	20587	7506	gi|1938434971|gb|MW305612.1| Norovirus GII isolate Arg9847 nonstructural polyprotein (ORF1) gene, partial cds; and VP1 (ORF2) and VP2 (ORF3) genes, complete cds	96.726	7483	GII.2[P2]
Sample D SPAdes + CD-HIT (pD)	all-final_contigs	3	7593	gi|1761023985|dbj|LC369218.1| Norovirus GII NoV/Hu/JP/2015/GII.P17-GII.17/GU-58 genomic RNA, nearly complete genome	99.535	7533	GII.17[P17]
Sample D SPAdes + CD-HIT (pD)	all-final_contigs	3	7593	gi|1761024121|dbj|LC369255.1| Norovirus GII NoV/Hu/JP/2015/GII.P17-GII.17/TO-146 genomic RNA, nearly complete genome	99.522	7531	GII.17[P17]
Sample D SPAdes + CD-HIT (pD)	all-final_contigs	3	7593	gi|1761024013|dbj|LC369227.1| Norovirus GII NoV/Hu/JP/2015/GII.P17-GII.17/KA-67 genomic RNA, nearly complete genome	99.509	7531	GII.17[P17]
Sample D SPAdes + CD-HIT (pD)	all-final_contigs	3	7593	gi|1761023981|dbj|LC369217.1| Norovirus GII NoV/Hu/JP/2015/GII.P17-GII.17/GU-57 genomic RNA, nearly complete genome	99.535	7524	GII.17[P17]
Sample D SPAdes + CD-HIT (pD)	all-final_contigs	3	7593	gi|1761024109|dbj|LC369252.1| Norovirus GII NoV/Hu/JP/2015/GII.P17-GII.17/SA-165 genomic RNA, nearly complete genome	99.495	7526	GII.17[P17]
Sample D SPAdes + CD-HIT (pD)	all-final_contigs	3	7593	gi|1761024081|dbj|LC369244.1| Norovirus GII NoV/Hu/JP/2016/GII.P17-GII.17/SA-116 genomic RNA, complete genome	99.43	7541	GII.17[P17]
Sample D SPAdes + CD-HIT (pD)	all-final_contigs	3	7593	gi|1761023989|dbj|LC369219.1| Norovirus GII NoV/Hu/JP/2015/GII.P17-GII.17/GU-59 genomic RNA, complete genome	99.417	7541	GII.17[P17]
Sample D SPAdes + CD-HIT (pD)	all-final_contigs	3	7593	gi|1761023969|dbj|LC369214.1| Norovirus GII NoV/Hu/JP/2014/GII.P17-GII.17/AO-8 genomic RNA, complete genome	99.417	7541	GII.17[P17]
Sample D SPAdes + CD-HIT (pD)	all-final_contigs	3	7593	gi|1761024117|dbj|LC369254.1| Norovirus GII NoV/Hu/JP/2015/GII.P17-GII.17/TO-144 genomic RNA, complete genome	99.403	7541	GII.17[P17]
Sample D SPAdes + CD-HIT (pD)	all-final_contigs	3	7593	gi|1761024093|dbj|LC369247.1| Norovirus GII NoV/Hu/JP/2015/GII.P17-GII.17/SA-148 genomic RNA, nearly complete genome	99.455	7527	GII.17[P17]
Sample D SPAdes + CD-HIT (pD)	all-final_contigs	3	7593	gi|1761024085|dbj|LC369245.1| Norovirus GII NoV/Hu/JP/2015/GII.P17-GII.17/SA-145 genomic RNA, nearly complete genome	99.416	7536	GII.17[P17]
Sample D SPAdes + CD-HIT (pD)	all-final_contigs	3	7593	gi|1761024009|dbj|LC369225.1| Norovirus GII NoV/Hu/JP/2015/GII.P17-GII.17/HI-82 genomic RNA, nearly complete genome	99.442	7529	GII.17[P17]
Sample D SPAdes + CD-HIT (pD)	all-final_contigs	3	7593	gi|1761024005|dbj|LC369224.1| Norovirus GII NoV/Hu/JP/2015/GII.P17-GII.17/HI-80 genomic RNA, nearly complete genome	99.429	7529	GII.17[P17]
Sample D SPAdes + CD-HIT (pD)	all-final_contigs	3	7593	gi|1761023993|dbj|LC369220.1| Norovirus GII NoV/Hu/JP/2015/GII.P17-GII.17/GU-60 genomic RNA, nearly complete genome	99.429	7527	GII.17[P17]
Sample D SPAdes + CD-HIT (pD)	all-final_contigs	3	7593	gi|1761024001|dbj|LC369222.1| Norovirus GII NoV/Hu/JP/2015/GII.P17-GII.17/HI-78 genomic RNA, nearly complete genome	99.416	7529	GII.17[P17]
Sample D SPAdes + CD-HIT (pD)	all-final_contigs	3	7593	gi|1761024125|dbj|LC369256.1| Norovirus GII NoV/Hu/JP/2015/GII.P17-GII.17/TO-147 genomic RNA, nearly complete genome	99.402	7531	GII.17[P17]
Sample D SPAdes + CD-HIT (pD)	all-final_contigs	3	7593	gi|1761024101|dbj|LC369249.1| Norovirus GII NoV/Hu/JP/2015/GII.P17-GII.17/SA-150 genomic RNA, nearly complete genome	99.402	7529	GII.17[P17]
Sample D SPAdes + CD-HIT (pD)	all-final_contigs	3	7593	gi|1761024097|dbj|LC369248.1| Norovirus GII NoV/Hu/JP/2015/GII.P17-GII.17/SA-149 genomic RNA, nearly complete genome	99.402	7527	GII.17[P17]
Sample D SPAdes + CD-HIT (pD)	all-final_contigs	3	7593	gi|1761023973|dbj|LC369215.1| Norovirus GII NoV/Hu/JP/2015/GII.P17-GII.17/GU-55 genomic RNA, nearly complete genome	99.363	7536	GII.17[P17]
Sample D SPAdes + CD-HIT (pD)	all-final_contigs	3	7593	gi|1761024113|dbj|LC369253.1| Norovirus GII NoV/Hu/JP/2015/GII.P17-GII.17/SA-172 genomic RNA, nearly complete genome	99.389	7526	GII.17[P17]
Sample D SPAdes + CD-HIT (pD)	all-final_contigs	3	7593	gi|1761024069|dbj|LC369241.1| Norovirus GII NoV/Hu/JP/2015/GII.P17-GII.17/MI-92 genomic RNA, complete genome	99.35	7535	GII.17[P17]
Sample D SPAdes + CD-HIT (pD)	all-final_contigs	3	7593	gi|1761024073|dbj|LC369242.1| Norovirus GII NoV/Hu/JP/2015/GII.P17-GII.17/MI-93 genomic RNA, nearly complete genome	99.337	7536	GII.17[P17]
Sample D SPAdes + CD-HIT (pD)	all-final_contigs	3	7593	gi|1761023977|dbj|LC369216.1| Norovirus GII NoV/Hu/JP/2015/GII.P17-GII.17/GU-56 genomic RNA, nearly complete genome	99.389	7524	GII.17[P17]
Sample D SPAdes + CD-HIT (pD)	all-final_contigs	3	7593	gi|1761023997|dbj|LC369221.1| Norovirus GII NoV/Hu/JP/2015/GII.P17-GII.17/GU-69 genomic RNA, nearly complete genome	99.362	7527	GII.17[P17]
Sample D SPAdes + CD-HIT (pD)	all-final_contigs	3	7593	gi|1761024129|dbj|LC369257.1| Norovirus GII NoV/Hu/JP/2015/GII.P17-GII.17/TO-148 genomic RNA, nearly complete genome	99.297	7535	GII.17[P17]
Sample D SPAdes + CD-HIT (pD)	all-final_contigs	3	7593	gi|1761024133|dbj|LC369258.1| Norovirus GII NoV/Hu/JP/2015/GII.P17-GII.17/SA-169 genomic RNA, nearly complete genome	99.385	7484	GII.17[P17]
Sample D SPAdes + CD-HIT (pD)	all-final_contigs	3	7593	gi|1761024037|dbj|LC369233.1| Norovirus GII NoV/Hu/JP/2015/GII.P17-GII.17/MI-84 genomic RNA, nearly complete genome	98.938	7531	GII.17[P17]
Sample D SPAdes + CD-HIT (pD)	all-final_contigs	3	7593	gi|1761024061|dbj|LC369239.1| Norovirus GII NoV/Hu/JP/2015/GII.P17-GII.17/MI-90 genomic RNA, nearly complete genome	98.95	7527	GII.17[P17]
Sample D SPAdes + CD-HIT (pD)	all-final_contigs	3	7593	gi|1761024077|dbj|LC369243.1| Norovirus GII NoV/Hu/JP/2015/GII.P17-GII.17/MI-94 genomic RNA, nearly complete genome	98.924	7529	GII.17[P17]
Sample D SPAdes + CD-HIT (pD)	all-final_contigs	3	7593	gi|1761024065|dbj|LC369240.1| Norovirus GII NoV/Hu/JP/2015/GII.P17-GII.17/MI-91 genomic RNA, nearly complete genome	98.924	7529	GII.17[P17]
Sample D SPAdes + CD-HIT (pD)	all-final_contigs	3	7593	gi|1761024053|dbj|LC369237.1| Norovirus GII NoV/Hu/JP/2015/GII.P17-GII.17/MI-88 genomic RNA, nearly complete genome	98.885	7536	GII.17[P17]
Sample D SPAdes + CD-HIT (pD)	all-final_contigs	3	7593	gi|1761024041|dbj|LC369234.1| Norovirus GII NoV/Hu/JP/2015/GII.P17-GII.17/MI-85 genomic RNA, nearly complete genome	98.898	7533	GII.17[P17]
Sample D SPAdes + CD-HIT (pD)	all-final_contigs	3	7593	gi|1761024049|dbj|LC369236.1| Norovirus GII NoV/Hu/JP/2015/GII.P17-GII.17/MI-87 genomic RNA, complete genome	98.872	7537	GII.17[P17]
Sample D SPAdes + CD-HIT (pD)	all-final_contigs	3	7593	gi|1761024025|dbj|LC369230.1| Norovirus GII NoV/Hu/JP/2014/GII.P17-GII.17/MI-80 genomic RNA, nearly complete genome	98.898	7531	GII.17[P17]
Sample D SPAdes + CD-HIT (pD)	all-final_contigs	3	7593	gi|1761024045|dbj|LC369235.1| Norovirus GII NoV/Hu/JP/2015/GII.P17-GII.17/MI-86 genomic RNA, nearly complete genome	98.885	7533	GII.17[P17]
Sample D SPAdes + CD-HIT (pD)	all-final_contigs	3	7593	gi|1761024033|dbj|LC369232.1| Norovirus GII NoV/Hu/JP/2015/GII.P17-GII.17/MI-83 genomic RNA, nearly complete genome	98.885	7531	GII.17[P17]
Sample D SPAdes + CD-HIT (pD)	all-final_contigs	3	7593	gi|1761024021|dbj|LC369229.1| Norovirus GII NoV/Hu/JP/2014/GII.P17-GII.17/MI-79 genomic RNA, nearly complete genome	98.885	7531	GII.17[P17]
Sample D SPAdes + CD-HIT (pD)	all-final_contigs	3	7593	gi|1761024017|dbj|LC369228.1| Norovirus GII NoV/Hu/JP/2014/GII.P17-GII.17/MI-77 genomic RNA, nearly complete genome	98.885	7531	GII.17[P17]
Sample D SPAdes + CD-HIT (pD)	all-final_contigs	3	7593	gi|1761024057|dbj|LC369238.1| Norovirus GII NoV/Hu/JP/2015/GII.P17-GII.17/MI-89 genomic RNA, nearly complete genome	98.806	7535	GII.17[P17]
Sample D SPAdes + CD-HIT (pD)	all-final_contigs	3	7593	gi|1761024029|dbj|LC369231.1| Norovirus GII NoV/Hu/JP/2015/GII.P17-GII.17/MI-81 genomic RNA, nearly complete genome	98.818	7531	GII.17[P17]
Sample D SPAdes + CD-HIT (pD)	all-final_contigs	3	7593	gi|1761024089|dbj|LC369246.1| Norovirus GII NoV/Hu/JP/2015/GII.P17-GII.17/SA-146 genomic RNA, nearly complete genome	98.698	7527	GII.17[P17]
Sample D SPAdes + CD-HIT (pD)	all-final_contigs	3	7593	gi|1799028351|gb|MN960578.1| Norovirus GII isolate SCD1042 nonstructural polyprotein (ORF1) gene, partial cds; and VP1 (ORF2) and VP2 (ORF3) genes, complete cds	98.773	7499	GII.17[P17]
Sample D SPAdes + CD-HIT (pD)	all-final_contigs	3	7593	gi|1802476498|gb|MN996296.1| Norovirus GII isolate SCD1044_3 nonstructural polyprotein (ORF1) gene, partial cds; and VP1 (ORF2) and VP2 (ORF3) genes, complete cds	98.785	7410	GII.17[P17]
Sample D SPAdes + CD-HIT (pD)	all-final_contigs	3	7593	gi|1802476514|gb|MN996300.1| Norovirus GII isolate SCD0162_3 nonstructural polyprotein (ORF1) gene, partial cds; and VP1 (ORF2) and VP2 (ORF3) genes, complete cds	98.756	7395	GII.17[P17]
Sample D SPAdes + CD-HIT (pD)	all-final_contigs	3	7593	gi|1761024105|dbj|LC369251.1| Norovirus GII NoV/Hu/JP/2015/GII.P17-GII.17/SA-164 genomic RNA, nearly complete genome	97.183	7526	GII.17[P17]
Sample D SPAdes + CD-HIT (pD)	all-final_contigs	3	7593	gi|2027319256|gb|MW661253.1| Norovirus GII isolate BMH15-067, complete genome	95.32	7542	GII.17[P17]
Sample D SPAdes + CD-HIT (pD)	77-final_contigs	18141	7598	gi|1761024121|dbj|LC369255.1| Norovirus GII NoV/Hu/JP/2015/GII.P17-GII.17/TO-146 genomic RNA, nearly complete genome	99.522	7539	GII.17[P17]
Sample D SPAdes + CD-HIT (pD)	77-final_contigs	18141	7598	gi|1761024013|dbj|LC369227.1| Norovirus GII NoV/Hu/JP/2015/GII.P17-GII.17/KA-67 genomic RNA, nearly complete genome	99.509	7539	GII.17[P17]
Sample D SPAdes + CD-HIT (pD)	77-final_contigs	18141	7598	gi|1761023985|dbj|LC369218.1| Norovirus GII NoV/Hu/JP/2015/GII.P17-GII.17/GU-58 genomic RNA, nearly complete genome	99.535	7533	GII.17[P17]
Sample D SPAdes + CD-HIT (pD)	77-final_contigs	18141	7598	gi|1761024109|dbj|LC369252.1| Norovirus GII NoV/Hu/JP/2015/GII.P17-GII.17/SA-165 genomic RNA, nearly complete genome	99.496	7534	GII.17[P17]
Sample D SPAdes + CD-HIT (pD)	77-final_contigs	18141	7598	gi|1761024081|dbj|LC369244.1| Norovirus GII NoV/Hu/JP/2016/GII.P17-GII.17/SA-116 genomic RNA, complete genome	99.43	7549	GII.17[P17]
Sample D SPAdes + CD-HIT (pD)	77-final_contigs	18141	7598	gi|1761023981|dbj|LC369217.1| Norovirus GII NoV/Hu/JP/2015/GII.P17-GII.17/GU-57 genomic RNA, nearly complete genome	99.535	7524	GII.17[P17]
Sample D SPAdes + CD-HIT (pD)	77-final_contigs	18141	7598	gi|1761023989|dbj|LC369219.1| Norovirus GII NoV/Hu/JP/2015/GII.P17-GII.17/GU-59 genomic RNA, complete genome	99.417	7549	GII.17[P17]
Sample D SPAdes + CD-HIT (pD)	77-final_contigs	18141	7598	gi|1761023969|dbj|LC369214.1| Norovirus GII NoV/Hu/JP/2014/GII.P17-GII.17/AO-8 genomic RNA, complete genome	99.417	7549	GII.17[P17]
Sample D SPAdes + CD-HIT (pD)	77-final_contigs	18141	7598	gi|1761024117|dbj|LC369254.1| Norovirus GII NoV/Hu/JP/2015/GII.P17-GII.17/TO-144 genomic RNA, complete genome	99.404	7547	GII.17[P17]
Sample D SPAdes + CD-HIT (pD)	77-final_contigs	18141	7598	gi|1761024093|dbj|LC369247.1| Norovirus GII NoV/Hu/JP/2015/GII.P17-GII.17/SA-148 genomic RNA, nearly complete genome	99.456	7535	GII.17[P17]
Sample D SPAdes + CD-HIT (pD)	77-final_contigs	18141	7598	gi|1761024085|dbj|LC369245.1| Norovirus GII NoV/Hu/JP/2015/GII.P17-GII.17/SA-145 genomic RNA, nearly complete genome	99.417	7544	GII.17[P17]
Sample D SPAdes + CD-HIT (pD)	77-final_contigs	18141	7598	gi|1761024009|dbj|LC369225.1| Norovirus GII NoV/Hu/JP/2015/GII.P17-GII.17/HI-82 genomic RNA, nearly complete genome	99.443	7537	GII.17[P17]
Sample D SPAdes + CD-HIT (pD)	77-final_contigs	18141	7598	gi|1761024005|dbj|LC369224.1| Norovirus GII NoV/Hu/JP/2015/GII.P17-GII.17/HI-80 genomic RNA, nearly complete genome	99.429	7537	GII.17[P17]
Sample D SPAdes + CD-HIT (pD)	77-final_contigs	18141	7598	gi|1761023993|dbj|LC369220.1| Norovirus GII NoV/Hu/JP/2015/GII.P17-GII.17/GU-60 genomic RNA, nearly complete genome	99.429	7535	GII.17[P17]
Sample D SPAdes + CD-HIT (pD)	77-final_contigs	18141	7598	gi|1761024001|dbj|LC369222.1| Norovirus GII NoV/Hu/JP/2015/GII.P17-GII.17/HI-78 genomic RNA, nearly complete genome	99.416	7537	GII.17[P17]
Sample D SPAdes + CD-HIT (pD)	77-final_contigs	18141	7598	gi|1761024125|dbj|LC369256.1| Norovirus GII NoV/Hu/JP/2015/GII.P17-GII.17/TO-147 genomic RNA, nearly complete genome	99.403	7539	GII.17[P17]
Sample D SPAdes + CD-HIT (pD)	77-final_contigs	18141	7598	gi|1761024101|dbj|LC369249.1| Norovirus GII NoV/Hu/JP/2015/GII.P17-GII.17/SA-150 genomic RNA, nearly complete genome	99.403	7537	GII.17[P17]
Sample D SPAdes + CD-HIT (pD)	77-final_contigs	18141	7598	gi|1761024097|dbj|LC369248.1| Norovirus GII NoV/Hu/JP/2015/GII.P17-GII.17/SA-149 genomic RNA, nearly complete genome	99.403	7535	GII.17[P17]
Sample D SPAdes + CD-HIT (pD)	77-final_contigs	18141	7598	gi|1761023973|dbj|LC369215.1| Norovirus GII NoV/Hu/JP/2015/GII.P17-GII.17/GU-55 genomic RNA, nearly complete genome	99.364	7544	GII.17[P17]
Sample D SPAdes + CD-HIT (pD)	77-final_contigs	18141	7598	gi|1761024113|dbj|LC369253.1| Norovirus GII NoV/Hu/JP/2015/GII.P17-GII.17/SA-172 genomic RNA, nearly complete genome	99.389	7534	GII.17[P17]
Sample D SPAdes + CD-HIT (pD)	77-final_contigs	18141	7598	gi|1761024069|dbj|LC369241.1| Norovirus GII NoV/Hu/JP/2015/GII.P17-GII.17/MI-92 genomic RNA, complete genome	99.35	7543	GII.17[P17]
Sample D SPAdes + CD-HIT (pD)	77-final_contigs	18141	7598	gi|1761024073|dbj|LC369242.1| Norovirus GII NoV/Hu/JP/2015/GII.P17-GII.17/MI-93 genomic RNA, nearly complete genome	99.337	7544	GII.17[P17]
Sample D SPAdes + CD-HIT (pD)	77-final_contigs	18141	7598	gi|1761023977|dbj|LC369216.1| Norovirus GII NoV/Hu/JP/2015/GII.P17-GII.17/GU-56 genomic RNA, nearly complete genome	99.389	7524	GII.17[P17]
Sample D SPAdes + CD-HIT (pD)	77-final_contigs	18141	7598	gi|1761024129|dbj|LC369257.1| Norovirus GII NoV/Hu/JP/2015/GII.P17-GII.17/TO-148 genomic RNA, nearly complete genome	99.297	7543	GII.17[P17]
Sample D SPAdes + CD-HIT (pD)	77-final_contigs	18141	7598	gi|1761023997|dbj|LC369221.1| Norovirus GII NoV/Hu/JP/2015/GII.P17-GII.17/GU-69 genomic RNA, nearly complete genome	99.362	7527	GII.17[P17]
Sample D SPAdes + CD-HIT (pD)	77-final_contigs	18141	7598	gi|1615642242|gb|MK789431.1| Norovirus GII isolate Sample C SPAdes + CD-HIT (pD) nonstructural polyprotein (ORF1) gene, partial cds; and VP1 (ORF2) and VP2 (ORF3) genes, complete cds	99.27	7533	GII.17[P17]
Sample D SPAdes + CD-HIT (pD)	77-final_contigs	18141	7598	gi|1761024133|dbj|LC369258.1| Norovirus GII NoV/Hu/JP/2015/GII.P17-GII.17/SA-169 genomic RNA, nearly complete genome	99.385	7484	GII.17[P17]
Sample D SPAdes + CD-HIT (pD)	77-final_contigs	18141	7598	gi|1761024037|dbj|LC369233.1| Norovirus GII NoV/Hu/JP/2015/GII.P17-GII.17/MI-84 genomic RNA, nearly complete genome	98.939	7539	GII.17[P17]
Sample D SPAdes + CD-HIT (pD)	77-final_contigs	18141	7598	gi|1761024061|dbj|LC369239.1| Norovirus GII NoV/Hu/JP/2015/GII.P17-GII.17/MI-90 genomic RNA, nearly complete genome	98.952	7535	GII.17[P17]
Sample D SPAdes + CD-HIT (pD)	77-final_contigs	18141	7598	gi|1761024077|dbj|LC369243.1| Norovirus GII NoV/Hu/JP/2015/GII.P17-GII.17/MI-94 genomic RNA, nearly complete genome	98.925	7537	GII.17[P17]
Sample D SPAdes + CD-HIT (pD)	77-final_contigs	18141	7598	gi|1761024065|dbj|LC369240.1| Norovirus GII NoV/Hu/JP/2015/GII.P17-GII.17/MI-91 genomic RNA, nearly complete genome	98.925	7537	GII.17[P17]
Sample D SPAdes + CD-HIT (pD)	77-final_contigs	18141	7598	gi|1761024053|dbj|LC369237.1| Norovirus GII NoV/Hu/JP/2015/GII.P17-GII.17/MI-88 genomic RNA, nearly complete genome	98.887	7544	GII.17[P17]
Sample D SPAdes + CD-HIT (pD)	77-final_contigs	18141	7598	gi|1761024041|dbj|LC369234.1| Norovirus GII NoV/Hu/JP/2015/GII.P17-GII.17/MI-85 genomic RNA, nearly complete genome	98.899	7541	GII.17[P17]
Sample D SPAdes + CD-HIT (pD)	77-final_contigs	18141	7598	gi|1761024049|dbj|LC369236.1| Norovirus GII NoV/Hu/JP/2015/GII.P17-GII.17/MI-87 genomic RNA, complete genome	98.873	7545	GII.17[P17]
Sample D SPAdes + CD-HIT (pD)	77-final_contigs	18141	7598	gi|1761024025|dbj|LC369230.1| Norovirus GII NoV/Hu/JP/2014/GII.P17-GII.17/MI-80 genomic RNA, nearly complete genome	98.899	7539	GII.17[P17]
Sample D SPAdes + CD-HIT (pD)	77-final_contigs	18141	7598	gi|1761024045|dbj|LC369235.1| Norovirus GII NoV/Hu/JP/2015/GII.P17-GII.17/MI-86 genomic RNA, nearly complete genome	98.886	7541	GII.17[P17]
Sample D SPAdes + CD-HIT (pD)	77-final_contigs	18141	7598	gi|1761024033|dbj|LC369232.1| Norovirus GII NoV/Hu/JP/2015/GII.P17-GII.17/MI-83 genomic RNA, nearly complete genome	98.886	7539	GII.17[P17]
Sample D SPAdes + CD-HIT (pD)	77-final_contigs	18141	7598	gi|1761024021|dbj|LC369229.1| Norovirus GII NoV/Hu/JP/2014/GII.P17-GII.17/MI-79 genomic RNA, nearly complete genome	98.886	7539	GII.17[P17]
Sample D SPAdes + CD-HIT (pD)	77-final_contigs	18141	7598	gi|1761024017|dbj|LC369228.1| Norovirus GII NoV/Hu/JP/2014/GII.P17-GII.17/MI-77 genomic RNA, nearly complete genome	98.886	7539	GII.17[P17]
Sample D SPAdes + CD-HIT (pD)	77-final_contigs	18141	7598	gi|1761024057|dbj|LC369238.1| Norovirus GII NoV/Hu/JP/2015/GII.P17-GII.17/MI-89 genomic RNA, nearly complete genome	98.807	7543	GII.17[P17]
Sample D SPAdes + CD-HIT (pD)	77-final_contigs	18141	7598	gi|1761024029|dbj|LC369231.1| Norovirus GII NoV/Hu/JP/2015/GII.P17-GII.17/MI-81 genomic RNA, nearly complete genome	98.819	7539	GII.17[P17]
Sample D SPAdes + CD-HIT (pD)	77-final_contigs	18141	7598	gi|1615642250|gb|MK789433.1| Norovirus GII isolate 3618 nonstructural polyprotein (ORF1) gene, partial cds; and VP1 (ORF2) and VP2 (ORF3) genes, complete cds	98.766	7535	GII.17[P17]
Sample D SPAdes + CD-HIT (pD)	77-final_contigs	18141	7598	gi|1761024089|dbj|LC369246.1| Norovirus GII NoV/Hu/JP/2015/GII.P17-GII.17/SA-146 genomic RNA, nearly complete genome	98.699	7535	GII.17[P17]
Sample D SPAdes + CD-HIT (pD)	77-final_contigs	18141	7598	gi|1799028351|gb|MN960578.1| Norovirus GII isolate SCD1042 nonstructural polyprotein (ORF1) gene, partial cds; and VP1 (ORF2) and VP2 (ORF3) genes, complete cds	98.773	7499	GII.17[P17]
Sample D SPAdes + CD-HIT (pD)	77-final_contigs	18141	7598	gi|1802476498|gb|MN996296.1| Norovirus GII isolate SCD1044_3 nonstructural polyprotein (ORF1) gene, partial cds; and VP1 (ORF2) and VP2 (ORF3) genes, complete cds	98.785	7410	GII.17[P17]
Sample D SPAdes + CD-HIT (pD)	77-final_contigs	18141	7598	gi|1802476514|gb|MN996300.1| Norovirus GII isolate SCD0162_3 nonstructural polyprotein (ORF1) gene, partial cds; and VP1 (ORF2) and VP2 (ORF3) genes, complete cds	98.756	7395	GII.17[P17]
Sample D SPAdes + CD-HIT (pD)	77-final_contigs	18141	7598	gi|1761024105|dbj|LC369251.1| Norovirus GII NoV/Hu/JP/2015/GII.P17-GII.17/SA-164 genomic RNA, nearly complete genome	97.173	7535	GII.17[P17]
Sample D SPAdes + CD-HIT (pD)	77-final_contigs	18141	7598	gi|2027319256|gb|MW661253.1| Norovirus GII isolate BMH15-067, complete genome	95.325	7550	GII.17[P17]
Sample D SPAdes + CD-HIT (pD)	99-final_contigs	3	7593	gi|1761023985|dbj|LC369218.1| Norovirus GII NoV/Hu/JP/2015/GII.P17-GII.17/GU-58 genomic RNA, nearly complete genome	99.535	7533	GII.17[P17]
Sample D SPAdes + CD-HIT (pD)	99-final_contigs	3	7593	gi|1761024121|dbj|LC369255.1| Norovirus GII NoV/Hu/JP/2015/GII.P17-GII.17/TO-146 genomic RNA, nearly complete genome	99.522	7531	GII.17[P17]
Sample D SPAdes + CD-HIT (pD)	99-final_contigs	3	7593	gi|1761024013|dbj|LC369227.1| Norovirus GII NoV/Hu/JP/2015/GII.P17-GII.17/KA-67 genomic RNA, nearly complete genome	99.509	7531	GII.17[P17]
Sample D SPAdes + CD-HIT (pD)	99-final_contigs	3	7593	gi|1761023981|dbj|LC369217.1| Norovirus GII NoV/Hu/JP/2015/GII.P17-GII.17/GU-57 genomic RNA, nearly complete genome	99.535	7524	GII.17[P17]
Sample D SPAdes + CD-HIT (pD)	99-final_contigs	3	7593	gi|1761024109|dbj|LC369252.1| Norovirus GII NoV/Hu/JP/2015/GII.P17-GII.17/SA-165 genomic RNA, nearly complete genome	99.495	7526	GII.17[P17]
Sample D SPAdes + CD-HIT (pD)	99-final_contigs	3	7593	gi|1761024081|dbj|LC369244.1| Norovirus GII NoV/Hu/JP/2016/GII.P17-GII.17/SA-116 genomic RNA, complete genome	99.43	7541	GII.17[P17]
Sample D SPAdes + CD-HIT (pD)	99-final_contigs	3	7593	gi|1761023989|dbj|LC369219.1| Norovirus GII NoV/Hu/JP/2015/GII.P17-GII.17/GU-59 genomic RNA, complete genome	99.417	7541	GII.17[P17]
Sample D SPAdes + CD-HIT (pD)	99-final_contigs	3	7593	gi|1761023969|dbj|LC369214.1| Norovirus GII NoV/Hu/JP/2014/GII.P17-GII.17/AO-8 genomic RNA, complete genome	99.417	7541	GII.17[P17]
Sample D SPAdes + CD-HIT (pD)	99-final_contigs	3	7593	gi|1761024117|dbj|LC369254.1| Norovirus GII NoV/Hu/JP/2015/GII.P17-GII.17/TO-144 genomic RNA, complete genome	99.403	7541	GII.17[P17]
Sample D SPAdes + CD-HIT (pD)	99-final_contigs	3	7593	gi|1761024093|dbj|LC369247.1| Norovirus GII NoV/Hu/JP/2015/GII.P17-GII.17/SA-148 genomic RNA, nearly complete genome	99.455	7527	GII.17[P17]
Sample D SPAdes + CD-HIT (pD)	99-final_contigs	3	7593	gi|1761024085|dbj|LC369245.1| Norovirus GII NoV/Hu/JP/2015/GII.P17-GII.17/SA-145 genomic RNA, nearly complete genome	99.416	7536	GII.17[P17]
Sample D SPAdes + CD-HIT (pD)	99-final_contigs	3	7593	gi|1761024009|dbj|LC369225.1| Norovirus GII NoV/Hu/JP/2015/GII.P17-GII.17/HI-82 genomic RNA, nearly complete genome	99.442	7529	GII.17[P17]
Sample D SPAdes + CD-HIT (pD)	99-final_contigs	3	7593	gi|1761024005|dbj|LC369224.1| Norovirus GII NoV/Hu/JP/2015/GII.P17-GII.17/HI-80 genomic RNA, nearly complete genome	99.429	7529	GII.17[P17]
Sample D SPAdes + CD-HIT (pD)	99-final_contigs	3	7593	gi|1761023993|dbj|LC369220.1| Norovirus GII NoV/Hu/JP/2015/GII.P17-GII.17/GU-60 genomic RNA, nearly complete genome	99.429	7527	GII.17[P17]
Sample D SPAdes + CD-HIT (pD)	99-final_contigs	3	7593	gi|1761024001|dbj|LC369222.1| Norovirus GII NoV/Hu/JP/2015/GII.P17-GII.17/HI-78 genomic RNA, nearly complete genome	99.416	7529	GII.17[P17]
Sample D SPAdes + CD-HIT (pD)	99-final_contigs	3	7593	gi|1761024125|dbj|LC369256.1| Norovirus GII NoV/Hu/JP/2015/GII.P17-GII.17/TO-147 genomic RNA, nearly complete genome	99.402	7531	GII.17[P17]
Sample D SPAdes + CD-HIT (pD)	99-final_contigs	3	7593	gi|1761024101|dbj|LC369249.1| Norovirus GII NoV/Hu/JP/2015/GII.P17-GII.17/SA-150 genomic RNA, nearly complete genome	99.402	7529	GII.17[P17]
Sample D SPAdes + CD-HIT (pD)	99-final_contigs	3	7593	gi|1761024097|dbj|LC369248.1| Norovirus GII NoV/Hu/JP/2015/GII.P17-GII.17/SA-149 genomic RNA, nearly complete genome	99.402	7527	GII.17[P17]
Sample D SPAdes + CD-HIT (pD)	99-final_contigs	3	7593	gi|1761023973|dbj|LC369215.1| Norovirus GII NoV/Hu/JP/2015/GII.P17-GII.17/GU-55 genomic RNA, nearly complete genome	99.363	7536	GII.17[P17]
Sample D SPAdes + CD-HIT (pD)	99-final_contigs	3	7593	gi|1761024113|dbj|LC369253.1| Norovirus GII NoV/Hu/JP/2015/GII.P17-GII.17/SA-172 genomic RNA, nearly complete genome	99.389	7526	GII.17[P17]
Sample D SPAdes + CD-HIT (pD)	99-final_contigs	3	7593	gi|1761024069|dbj|LC369241.1| Norovirus GII NoV/Hu/JP/2015/GII.P17-GII.17/MI-92 genomic RNA, complete genome	99.35	7535	GII.17[P17]
Sample D SPAdes + CD-HIT (pD)	99-final_contigs	3	7593	gi|1761024073|dbj|LC369242.1| Norovirus GII NoV/Hu/JP/2015/GII.P17-GII.17/MI-93 genomic RNA, nearly complete genome	99.337	7536	GII.17[P17]
Sample D SPAdes + CD-HIT (pD)	99-final_contigs	3	7593	gi|1761023977|dbj|LC369216.1| Norovirus GII NoV/Hu/JP/2015/GII.P17-GII.17/GU-56 genomic RNA, nearly complete genome	99.389	7524	GII.17[P17]
Sample D SPAdes + CD-HIT (pD)	99-final_contigs	3	7593	gi|1761023997|dbj|LC369221.1| Norovirus GII NoV/Hu/JP/2015/GII.P17-GII.17/GU-69 genomic RNA, nearly complete genome	99.362	7527	GII.17[P17]
Sample D SPAdes + CD-HIT (pD)	99-final_contigs	3	7593	gi|1761024129|dbj|LC369257.1| Norovirus GII NoV/Hu/JP/2015/GII.P17-GII.17/TO-148 genomic RNA, nearly complete genome	99.297	7535	GII.17[P17]
Sample D SPAdes + CD-HIT (pD)	99-final_contigs	3	7593	gi|1761024133|dbj|LC369258.1| Norovirus GII NoV/Hu/JP/2015/GII.P17-GII.17/SA-169 genomic RNA, nearly complete genome	99.385	7484	GII.17[P17]
Sample D SPAdes + CD-HIT (pD)	99-final_contigs	3	7593	gi|1761024037|dbj|LC369233.1| Norovirus GII NoV/Hu/JP/2015/GII.P17-GII.17/MI-84 genomic RNA, nearly complete genome	98.938	7531	GII.17[P17]
Sample D SPAdes + CD-HIT (pD)	99-final_contigs	3	7593	gi|1761024061|dbj|LC369239.1| Norovirus GII NoV/Hu/JP/2015/GII.P17-GII.17/MI-90 genomic RNA, nearly complete genome	98.95	7527	GII.17[P17]
Sample D SPAdes + CD-HIT (pD)	99-final_contigs	3	7593	gi|1761024077|dbj|LC369243.1| Norovirus GII NoV/Hu/JP/2015/GII.P17-GII.17/MI-94 genomic RNA, nearly complete genome	98.924	7529	GII.17[P17]
Sample D SPAdes + CD-HIT (pD)	99-final_contigs	3	7593	gi|1761024065|dbj|LC369240.1| Norovirus GII NoV/Hu/JP/2015/GII.P17-GII.17/MI-91 genomic RNA, nearly complete genome	98.924	7529	GII.17[P17]
Sample D SPAdes + CD-HIT (pD)	99-final_contigs	3	7593	gi|1761024053|dbj|LC369237.1| Norovirus GII NoV/Hu/JP/2015/GII.P17-GII.17/MI-88 genomic RNA, nearly complete genome	98.885	7536	GII.17[P17]
Sample D SPAdes + CD-HIT (pD)	99-final_contigs	3	7593	gi|1761024041|dbj|LC369234.1| Norovirus GII NoV/Hu/JP/2015/GII.P17-GII.17/MI-85 genomic RNA, nearly complete genome	98.898	7533	GII.17[P17]
Sample D SPAdes + CD-HIT (pD)	99-final_contigs	3	7593	gi|1761024049|dbj|LC369236.1| Norovirus GII NoV/Hu/JP/2015/GII.P17-GII.17/MI-87 genomic RNA, complete genome	98.872	7537	GII.17[P17]
Sample D SPAdes + CD-HIT (pD)	99-final_contigs	3	7593	gi|1761024025|dbj|LC369230.1| Norovirus GII NoV/Hu/JP/2014/GII.P17-GII.17/MI-80 genomic RNA, nearly complete genome	98.898	7531	GII.17[P17]
Sample D SPAdes + CD-HIT (pD)	99-final_contigs	3	7593	gi|1761024045|dbj|LC369235.1| Norovirus GII NoV/Hu/JP/2015/GII.P17-GII.17/MI-86 genomic RNA, nearly complete genome	98.885	7533	GII.17[P17]
Sample D SPAdes + CD-HIT (pD)	99-final_contigs	3	7593	gi|1761024033|dbj|LC369232.1| Norovirus GII NoV/Hu/JP/2015/GII.P17-GII.17/MI-83 genomic RNA, nearly complete genome	98.885	7531	GII.17[P17]
Sample D SPAdes + CD-HIT (pD)	99-final_contigs	3	7593	gi|1761024021|dbj|LC369229.1| Norovirus GII NoV/Hu/JP/2014/GII.P17-GII.17/MI-79 genomic RNA, nearly complete genome	98.885	7531	GII.17[P17]
Sample D SPAdes + CD-HIT (pD)	99-final_contigs	3	7593	gi|1761024017|dbj|LC369228.1| Norovirus GII NoV/Hu/JP/2014/GII.P17-GII.17/MI-77 genomic RNA, nearly complete genome	98.885	7531	GII.17[P17]
Sample D SPAdes + CD-HIT (pD)	99-final_contigs	3	7593	gi|1761024057|dbj|LC369238.1| Norovirus GII NoV/Hu/JP/2015/GII.P17-GII.17/MI-89 genomic RNA, nearly complete genome	98.806	7535	GII.17[P17]
Sample D SPAdes + CD-HIT (pD)	99-final_contigs	3	7593	gi|1761024029|dbj|LC369231.1| Norovirus GII NoV/Hu/JP/2015/GII.P17-GII.17/MI-81 genomic RNA, nearly complete genome	98.818	7531	GII.17[P17]
Sample D SPAdes + CD-HIT (pD)	99-final_contigs	3	7593	gi|1761024089|dbj|LC369246.1| Norovirus GII NoV/Hu/JP/2015/GII.P17-GII.17/SA-146 genomic RNA, nearly complete genome	98.698	7527	GII.17[P17]
Sample D SPAdes + CD-HIT (pD)	99-final_contigs	3	7593	gi|1799028351|gb|MN960578.1| Norovirus GII isolate SCD1042 nonstructural polyprotein (ORF1) gene, partial cds; and VP1 (ORF2) and VP2 (ORF3) genes, complete cds	98.773	7499	GII.17[P17]
Sample D SPAdes + CD-HIT (pD)	99-final_contigs	3	7593	gi|1802476498|gb|MN996296.1| Norovirus GII isolate SCD1044_3 nonstructural polyprotein (ORF1) gene, partial cds; and VP1 (ORF2) and VP2 (ORF3) genes, complete cds	98.785	7410	GII.17[P17]
Sample D SPAdes + CD-HIT (pD)	99-final_contigs	3	7593	gi|1802476514|gb|MN996300.1| Norovirus GII isolate SCD0162_3 nonstructural polyprotein (ORF1) gene, partial cds; and VP1 (ORF2) and VP2 (ORF3) genes, complete cds	98.756	7395	GII.17[P17]
Sample D SPAdes + CD-HIT (pD)	99-final_contigs	3	7593	gi|1761024105|dbj|LC369251.1| Norovirus GII NoV/Hu/JP/2015/GII.P17-GII.17/SA-164 genomic RNA, nearly complete genome	97.183	7526	GII.17[P17]
Sample D SPAdes + CD-HIT (pD)	99-final_contigs	3	7593	gi|2027319256|gb|MW661253.1| Norovirus GII isolate BMH15-067, complete genome	95.32	7542	GII.17[P17]
Sample F SPAdes + CD-HIT (pD)	77-final_contigs	14712	7514	gi|1935524139|gb|MW284782.1| Norovirus GII isolate P1D5 nonstructural polyprotein (ORF1) gene, partial cds; VP1 (ORF2) gene, complete cds; and VP2 (ORF3) gene, partial cds	98.12	7499	GII.4[P4]
Sample F SPAdes + CD-HIT (pD)	77-final_contigs	14712	7514	gi|1935524135|gb|MW284781.1| Norovirus GII isolate P1D6 nonstructural polyprotein (ORF1) gene, partial cds; VP1 (ORF2) gene, complete cds; and VP2 (ORF3) gene, partial cds	98.118	7491	GII.4[P4]
Sample F SPAdes + CD-HIT (pD)	77-final_contigs	14712	7514	gi|1935524143|gb|MW284783.1| Norovirus GII isolate P1D3 nonstructural polyprotein (ORF1) gene, partial cds; VP1 (ORF2) gene, complete cds; and VP2 (ORF3) gene, partial cds	98.117	7489	GII.4[P4]
Sample F SPAdes + CD-HIT (pD)	77-final_contigs	14712	7514	gi|511630463|emb|HF952134.1| Norovirus Hu/GII.4/C00007941/2011/UK complete genome	96.234	7514	GII.4[P4]
Sample F SPAdes + CD-HIT (pD)	77-final_contigs	14712	7514	gi|472320445|gb|JX448566.1| Norovirus Hu/GII.4/Seoul/1071/2010/KOR, complete genome	95.968	7514	GII.4[P4]
Sample F SPAdes + CD-HIT (pD)	77-final_contigs	14712	7514	gi|511630451|emb|HF952131.1| Norovirus Hu/GII.4/C00007927/2010/UK complete genome	95.9	7512	GII.4[P4]
Sample F SPAdes + CD-HIT (pD)	77-final_contigs	14712	7514	gi|511630439|emb|HF952128.1| Norovirus Hu/GII.4/C00007915/2010/UK complete genome	95.874	7514	GII.4[P4]
Sample F SPAdes + CD-HIT (pD)	77-final_contigs	14712	7514	gi|511630403|emb|HF952119.1| Norovirus Hu/GII.4/C00006631/2011/UK complete genome	95.885	7509	GII.4[P4]
Sample F SPAdes + CD-HIT (pD)	77-final_contigs	14712	7514	gi|511630459|emb|HF952133.1| Norovirus Hu/GII.4/C00007934/2010/UK complete genome	95.848	7514	GII.4[P4]
Sample F SPAdes + CD-HIT (pD)	77-final_contigs	14712	7514	gi|511630447|emb|HF952130.1| Norovirus Hu/GII.4/C00007918/2011/UK complete genome	95.741	7514	GII.4[P4]
Sample F SPAdes + CD-HIT (pD)	77-final_contigs	14712	7514	gi|511630467|emb|HF952135.1| Norovirus Hu/GII.4/C00007952/2011/UK complete genome	95.714	7513	GII.4[P4]
Sample F SPAdes + CD-HIT (pD)	77-final_contigs	14712	7514	gi|511630411|emb|HF952121.1| Norovirus Hu/GII.4/C00007879/2011/UK complete genome	95.725	7509	GII.4[P4]
Sample F SPAdes + CD-HIT (pD)	77-final_contigs	14712	7514	gi|511630427|emb|HF952125.1| Norovirus Hu/GII.4/C00007893/2011/UK complete genome	95.687	7513	GII.4[P4]
Sample F SPAdes + CD-HIT (pD)	77-final_contigs	14712	7514	gi|511630435|emb|HF952127.1| Norovirus Hu/GII.4/C00007905/2011/UK complete genome	95.687	7512	GII.4[P4]
Sample F SPAdes + CD-HIT (pD)	77-final_contigs	14712	7514	gi|511630419|emb|HF952123.1| Norovirus Hu/GII.4/C00007881/2011/UK complete genome	95.674	7513	GII.4[P4]
Sample F SPAdes + CD-HIT (pD)	77-final_contigs	14712	7514	gi|511630455|emb|HF952132.1| Norovirus Hu/GII.4/C00007928/2011/UK complete genome	95.502	7514	GII.4[P4]
Sample F SPAdes + CD-HIT (pD)	77-final_contigs	14712	7514	gi|511630443|emb|HF952129.1| Norovirus Hu/GII.4/C00007916/2011/UK complete genome	95.502	7514	GII.4[P4]
Sample F SPAdes + CD-HIT (pD)	77-final_contigs	14712	7514	gi|511630423|emb|HF952124.1| Norovirus Hu/GII.4/C00007892/2011/UK complete genome	95.502	7514	GII.4[P4]
Sample F SPAdes + CD-HIT (pD)	77-final_contigs	14712	7514	gi|511630415|emb|HF952122.1| Norovirus Hu/GII.4/C00007880/2011/UK complete genome	95.502	7514	GII.4[P4]
Sample F SPAdes + CD-HIT (pD)	77-final_contigs	14712	7514	gi|511630431|emb|HF952126.1| Norovirus Hu/GII.4/C00007904/2011/UK complete genome	95.501	7513	GII.4[P4]
Sample F SPAdes + CD-HIT (pD)	77-final_contigs	14712	7514	gi|478258730|gb|KC463910.1| Norovirus Hu/GII.4/Ohio/684/USA, complete genome	95.116	7514	GII.4[P4]
Sample F SPAdes + CD-HIT (pD)	77-final_contigs	14712	7514	gi|1935524131|gb|MW284780.1| Norovirus GII isolate P1D10 nonstructural polyprotein (ORF1) gene, partial cds; VP1 (ORF2) gene, complete cds; and VP2 (ORF3) gene, partial cds	98.028	5426	GII.4[P4]
Sample G SPAdes + CD-HIT (pD)	all-final_contigs	1	7605	gi|1938434991|gb|MW305617.1| Norovirus GII isolate Arg10907 nonstructural polyprotein (ORF1) gene, partial cds; and VP1 (ORF2) and VP2 (ORF3) genes, complete cds	98.47	7516	GII.4[P31]
Sample G SPAdes + CD-HIT (pD)	all-final_contigs	1	7605	gi|1145635717|gb|KY486271.1| Norovirus GII strain Hu/GII.Pe-GII.4-Sydney/2013/USA, complete genome	98.199	7551	GII.4[P31]
Sample G SPAdes + CD-HIT (pD)	all-final_contigs	1	7605	gi|425707214|gb|KC175323.1| Norovirus Hu/GII.4/Hong Kong/CUHK3630/2012/CHN, complete genome	98.016	7560	GII.4[P31]
Sample G SPAdes + CD-HIT (pD)	all-final_contigs	1	7605	gi|1938434659|gb|MW305534.1| Norovirus GII isolate ONVHH0711 nonstructural polyprotein (ORF1) gene, partial cds; and VP1 (ORF2) and VP2 (ORF3) genes, complete cds	98.086	7525	GII.4[P31]
Sample G SPAdes + CD-HIT (pD)	all-final_contigs	1	7605	gi|1938435027|gb|MW305626.1| Norovirus GII isolate Arg13435 nonstructural polyprotein (ORF1) gene, partial cds; and VP1 (ORF2) and VP2 (ORF3) genes, complete cds	98.084	7515	GII.4[P31]
Sample G SPAdes + CD-HIT (pD)	all-final_contigs	1	7605	gi|1938435007|gb|MW305621.1| Norovirus GII isolate Arg12774 nonstructural polyprotein (ORF1) gene, partial cds; and VP1 (ORF2) and VP2 (ORF3) genes, complete cds	98.068	7505	GII.4[P31]
Sample G SPAdes + CD-HIT (pD)	all-final_contigs	1	7605	gi|1938434643|gb|MW305530.1| Norovirus GII isolate ONVHH1493 nonstructural polyprotein (ORF1) gene, partial cds; and VP1 (ORF2) and VP2 (ORF3) genes, complete cds	97.967	7525	GII.4[P31]
Sample G SPAdes + CD-HIT (pD)	all-final_contigs	1	7605	gi|1776826210|gb|MN703761.1| Norovirus GII isolate GII.4_MI_2016_feces nonstructural polyprotein (ORF1) and VP1 (ORF2) genes, complete cds; and VP2 (ORF3) gene, partial cds	98.179	7469	GII.4[P31]
Sample G SPAdes + CD-HIT (pD)	all-final_contigs	1	7605	gi|1938434663|gb|MW305535.1| Norovirus GII isolate ONVHH0051 nonstructural polyprotein (ORF1) gene, partial cds; and VP1 (ORF2) and VP2 (ORF3) genes, complete cds	97.9	7525	GII.4[P31]
Sample G SPAdes + CD-HIT (pD)	all-final_contigs	1	7605	gi|1938435243|gb|MW305680.1| Norovirus GII isolate 11632-c2 nonstructural polyprotein (ORF1) gene, partial cds; and VP1 (ORF2) and VP2 (ORF3) genes, complete cds	97.918	7492	GII.4[P31]
Sample G SPAdes + CD-HIT (pD)	all-final_contigs	1	7605	gi|1938435015|gb|MW305623.1| Norovirus GII isolate Arg12866 nonstructural polyprotein (ORF1) gene, partial cds; and VP1 (ORF2) and VP2 (ORF3) genes, complete cds	97.78	7521	GII.4[P31]
Sample G SPAdes + CD-HIT (pD)	all-final_contigs	1	7605	gi|1938434635|gb|MW305528.1| Norovirus GII isolate ONVHH2342 nonstructural polyprotein (ORF1) gene, partial cds; and VP1 (ORF2) and VP2 (ORF3) genes, complete cds	97.608	7525	GII.4[P31]
Sample G SPAdes + CD-HIT (pD)	all-final_contigs	1	7605	gi|1938434631|gb|MW305527.1| Norovirus GII isolate ONVHH2290 nonstructural polyprotein (ORF1) gene, partial cds; and VP1 (ORF2) and VP2 (ORF3) genes, complete cds	97.608	7525	GII.4[P31]
Sample G SPAdes + CD-HIT (pD)	all-final_contigs	1	7605	gi|1938435251|gb|MW305682.1| Norovirus GII isolate 11704-c2 nonstructural polyprotein (ORF1) gene, partial cds; and VP1 (ORF2) and VP2 (ORF3) genes, complete cds	97.917	7440	GII.4[P31]
Sample G SPAdes + CD-HIT (pD)	all-final_contigs	1	7605	gi|1938435019|gb|MW305624.1| Norovirus GII isolate Arg12908 nonstructural polyprotein (ORF1) gene, partial cds; and VP1 (ORF2) and VP2 (ORF3) genes, complete cds	97.54	7521	GII.4[P31]
Sample G SPAdes + CD-HIT (pD)	all-final_contigs	1	7605	gi|1938435475|gb|MW305738.1| Norovirus GII isolate JW2015 nonstructural polyprotein (ORF1) gene, partial cds; and VP1 (ORF2) and VP2 (ORF3) genes, complete cds	97.538	7515	GII.4[P31]
Sample G SPAdes + CD-HIT (pD)	all-final_contigs	1	7605	gi|1197991196|gb|KX586330.1| Norovirus GII isolate Hu/NOV/GII/CHN/ZJ01, complete genome	97.47	7509	GII.4[P31]
Sample G SPAdes + CD-HIT (pD)	all-final_contigs	1	7605	gi|1342745169|gb|MG786781.1| Norovirus GII.4 strain Hu/GII.4/DBM15-156/2015/THA nonstructural polyprotein gene, partial cds; and VP1 and VP2 genes, complete cds	97.147	7536	GII.4[P31]
Sample G SPAdes + CD-HIT (pD)	all-final_contigs	1	7605	gi|2027319264|gb|MW661281.1| Norovirus GII isolate BMH19-130, complete genome	96.899	7577	GII.4[P31]
Sample G SPAdes + CD-HIT (pD)	all-final_contigs	1	7605	gi|1767626296|gb|MN588305.1| Norovirus GII isolate HNV21 nonstructural polyprotein (ORF1), VP1 (ORF2), and VP2 (ORF3) genes, complete cds	96.488	7546	GII.4[P31]
Sample G SPAdes + CD-HIT (pD)	all-final_contigs	1	7605	gi|1767626276|gb|MN588300.1| Norovirus GII isolate HNV6 nonstructural polyprotein (ORF1), VP1 (ORF2), and VP2 (ORF3) genes, complete cds	96.474	7543	GII.4[P31]
Sample G SPAdes + CD-HIT (pD)	all-final_contigs	1	7605	gi|1767626280|gb|MN588301.1| Norovirus GII isolate HNV9 nonstructural polyprotein (ORF1), VP1 (ORF2), and VP2 (ORF3) genes, complete cds	96.421	7545	GII.4[P31]
Sample G SPAdes + CD-HIT (pD)	all-final_contigs	1	7605	gi|1767626292|gb|MN588304.1| Norovirus GII isolate HNV20 nonstructural polyprotein (ORF1), VP1 (ORF2), and VP2 (ORF3) genes, complete cds	96.368	7545	GII.4[P31]
Sample G SPAdes + CD-HIT (pD)	all-final_contigs	1	7605	gi|1767626284|gb|MN588302.1| Norovirus GII isolate HNV13 nonstructural polyprotein (ORF1), VP1 (ORF2), and VP2 (ORF3) genes, complete cds	96.369	7546	GII.4[P31]
Sample G SPAdes + CD-HIT (pD)	all-final_contigs	1	7605	gi|1767626304|gb|MN588307.1| Norovirus GII isolate QNV114 nonstructural polyprotein (ORF1), VP1 (ORF2), and VP2 (ORF3) genes, complete cds	96.355	7545	GII.4[P31]
Sample G SPAdes + CD-HIT (pD)	all-final_contigs	1	7605	gi|1767626272|gb|MN588299.1| Norovirus GII isolate HNV1 nonstructural polyprotein (ORF1), VP1 (ORF2), and VP2 (ORF3) genes, complete cds	96.341	7544	GII.4[P31]
Sample G SPAdes + CD-HIT (pD)	all-final_contigs	1	7605	gi|1767626288|gb|MN588303.1| Norovirus GII isolate HNV16 nonstructural polyprotein (ORF1), VP1 (ORF2), and VP2 (ORF3) genes, complete cds	96.289	7546	GII.4[P31]
Sample G SPAdes + CD-HIT (pD)	all-final_contigs	1	7605	gi|1767626300|gb|MN588306.1| Norovirus GII isolate HNV22 nonstructural polyprotein (ORF1), VP1 (ORF2), and VP2 (ORF3) genes, complete cds	96.224	7547	GII.4[P31]
Sample G SPAdes + CD-HIT (pD)	77-final_contigs	140	7605	gi|1938434991|gb|MW305617.1| Norovirus GII isolate Arg10907 nonstructural polyprotein (ORF1) gene, partial cds; and VP1 (ORF2) and VP2 (ORF3) genes, complete cds	98.47	7516	GII.4[P31]
Sample G SPAdes + CD-HIT (pD)	77-final_contigs	140	7605	gi|1145635717|gb|KY486271.1| Norovirus GII strain Hu/GII.Pe-GII.4-Sydney/2013/USA, complete genome	98.199	7551	GII.4[P31]
Sample G SPAdes + CD-HIT (pD)	77-final_contigs	140	7605	gi|425707214|gb|KC175323.1| Norovirus Hu/GII.4/Hong Kong/CUHK3630/2012/CHN, complete genome	98.016	7560	GII.4[P31]
Sample G SPAdes + CD-HIT (pD)	77-final_contigs	140	7605	gi|1938434659|gb|MW305534.1| Norovirus GII isolate ONVHH0711 nonstructural polyprotein (ORF1) gene, partial cds; and VP1 (ORF2) and VP2 (ORF3) genes, complete cds	98.086	7525	GII.4[P31]
Sample G SPAdes + CD-HIT (pD)	77-final_contigs	140	7605	gi|1938435027|gb|MW305626.1| Norovirus GII isolate Arg13435 nonstructural polyprotein (ORF1) gene, partial cds; and VP1 (ORF2) and VP2 (ORF3) genes, complete cds	98.084	7515	GII.4[P31]
Sample G SPAdes + CD-HIT (pD)	77-final_contigs	140	7605	gi|1938435007|gb|MW305621.1| Norovirus GII isolate Arg12774 nonstructural polyprotein (ORF1) gene, partial cds; and VP1 (ORF2) and VP2 (ORF3) genes, complete cds	98.068	7505	GII.4[P31]
Sample G SPAdes + CD-HIT (pD)	77-final_contigs	140	7605	gi|1938434643|gb|MW305530.1| Norovirus GII isolate ONVHH1493 nonstructural polyprotein (ORF1) gene, partial cds; and VP1 (ORF2) and VP2 (ORF3) genes, complete cds	97.967	7525	GII.4[P31]
Sample G SPAdes + CD-HIT (pD)	77-final_contigs	140	7605	gi|1776826210|gb|MN703761.1| Norovirus GII isolate GII.4_MI_2016_feces nonstructural polyprotein (ORF1) and VP1 (ORF2) genes, complete cds; and VP2 (ORF3) gene, partial cds	98.179	7469	GII.4[P31]
Sample G SPAdes + CD-HIT (pD)	77-final_contigs	140	7605	gi|1938434663|gb|MW305535.1| Norovirus GII isolate ONVHH0051 nonstructural polyprotein (ORF1) gene, partial cds; and VP1 (ORF2) and VP2 (ORF3) genes, complete cds	97.9	7525	GII.4[P31]
Sample G SPAdes + CD-HIT (pD)	77-final_contigs	140	7605	gi|1938435243|gb|MW305680.1| Norovirus GII isolate 11632-c2 nonstructural polyprotein (ORF1) gene, partial cds; and VP1 (ORF2) and VP2 (ORF3) genes, complete cds	97.918	7492	GII.4[P31]
Sample G SPAdes + CD-HIT (pD)	77-final_contigs	140	7605	gi|1938435015|gb|MW305623.1| Norovirus GII isolate Arg12866 nonstructural polyprotein (ORF1) gene, partial cds; and VP1 (ORF2) and VP2 (ORF3) genes, complete cds	97.78	7521	GII.4[P31]
Sample G SPAdes + CD-HIT (pD)	77-final_contigs	140	7605	gi|1938434635|gb|MW305528.1| Norovirus GII isolate ONVHH2342 nonstructural polyprotein (ORF1) gene, partial cds; and VP1 (ORF2) and VP2 (ORF3) genes, complete cds	97.608	7525	GII.4[P31]
Sample G SPAdes + CD-HIT (pD)	77-final_contigs	140	7605	gi|1938434631|gb|MW305527.1| Norovirus GII isolate ONVHH2290 nonstructural polyprotein (ORF1) gene, partial cds; and VP1 (ORF2) and VP2 (ORF3) genes, complete cds	97.608	7525	GII.4[P31]
Sample G SPAdes + CD-HIT (pD)	77-final_contigs	140	7605	gi|1938435251|gb|MW305682.1| Norovirus GII isolate 11704-c2 nonstructural polyprotein (ORF1) gene, partial cds; and VP1 (ORF2) and VP2 (ORF3) genes, complete cds	97.917	7440	GII.4[P31]
Sample G SPAdes + CD-HIT (pD)	77-final_contigs	140	7605	gi|1938435019|gb|MW305624.1| Norovirus GII isolate Arg12908 nonstructural polyprotein (ORF1) gene, partial cds; and VP1 (ORF2) and VP2 (ORF3) genes, complete cds	97.54	7521	GII.4[P31]
Sample G SPAdes + CD-HIT (pD)	77-final_contigs	140	7605	gi|1938435475|gb|MW305738.1| Norovirus GII isolate JW2015 nonstructural polyprotein (ORF1) gene, partial cds; and VP1 (ORF2) and VP2 (ORF3) genes, complete cds	97.538	7515	GII.4[P31]
Sample G SPAdes + CD-HIT (pD)	77-final_contigs	140	7605	gi|1197991196|gb|KX586330.1| Norovirus GII isolate Hu/NOV/GII/CHN/ZJ01, complete genome	97.47	7509	GII.4[P31]
Sample G SPAdes + CD-HIT (pD)	77-final_contigs	140	7605	gi|1342745169|gb|MG786781.1| Norovirus GII.4 strain Hu/GII.4/DBM15-156/2015/THA nonstructural polyprotein gene, partial cds; and VP1 and VP2 genes, complete cds	97.147	7536	GII.4[P31]
Sample G SPAdes + CD-HIT (pD)	77-final_contigs	140	7605	gi|2027319264|gb|MW661281.1| Norovirus GII isolate BMH19-130, complete genome	96.899	7577	GII.4[P31]
Sample G SPAdes + CD-HIT (pD)	77-final_contigs	140	7605	gi|1767626296|gb|MN588305.1| Norovirus GII isolate HNV21 nonstructural polyprotein (ORF1), VP1 (ORF2), and VP2 (ORF3) genes, complete cds	96.488	7546	GII.4[P31]
Sample G SPAdes + CD-HIT (pD)	77-final_contigs	140	7605	gi|1767626276|gb|MN588300.1| Norovirus GII isolate HNV6 nonstructural polyprotein (ORF1), VP1 (ORF2), and VP2 (ORF3) genes, complete cds	96.474	7543	GII.4[P31]
Sample G SPAdes + CD-HIT (pD)	77-final_contigs	140	7605	gi|1767626280|gb|MN588301.1| Norovirus GII isolate HNV9 nonstructural polyprotein (ORF1), VP1 (ORF2), and VP2 (ORF3) genes, complete cds	96.421	7545	GII.4[P31]
Sample G SPAdes + CD-HIT (pD)	77-final_contigs	140	7605	gi|1767626292|gb|MN588304.1| Norovirus GII isolate HNV20 nonstructural polyprotein (ORF1), VP1 (ORF2), and VP2 (ORF3) genes, complete cds	96.368	7545	GII.4[P31]
Sample G SPAdes + CD-HIT (pD)	77-final_contigs	140	7605	gi|1767626284|gb|MN588302.1| Norovirus GII isolate HNV13 nonstructural polyprotein (ORF1), VP1 (ORF2), and VP2 (ORF3) genes, complete cds	96.369	7546	GII.4[P31]
Sample G SPAdes + CD-HIT (pD)	77-final_contigs	140	7605	gi|1767626304|gb|MN588307.1| Norovirus GII isolate QNV114 nonstructural polyprotein (ORF1), VP1 (ORF2), and VP2 (ORF3) genes, complete cds	96.355	7545	GII.4[P31]
Sample G SPAdes + CD-HIT (pD)	77-final_contigs	140	7605	gi|1767626272|gb|MN588299.1| Norovirus GII isolate HNV1 nonstructural polyprotein (ORF1), VP1 (ORF2), and VP2 (ORF3) genes, complete cds	96.341	7544	GII.4[P31]
Sample G SPAdes + CD-HIT (pD)	77-final_contigs	140	7605	gi|1767626288|gb|MN588303.1| Norovirus GII isolate HNV16 nonstructural polyprotein (ORF1), VP1 (ORF2), and VP2 (ORF3) genes, complete cds	96.289	7546	GII.4[P31]
Sample G SPAdes + CD-HIT (pD)	77-final_contigs	140	7605	gi|1767626300|gb|MN588306.1| Norovirus GII isolate HNV22 nonstructural polyprotein (ORF1), VP1 (ORF2), and VP2 (ORF3) genes, complete cds	96.224	7547	GII.4[P31]
Sample G SPAdes + CD-HIT (pD)	99-final_contigs	1	7605	gi|1938434991|gb|MW305617.1| Norovirus GII isolate Arg10907 nonstructural polyprotein (ORF1) gene, partial cds; and VP1 (ORF2) and VP2 (ORF3) genes, complete cds	98.47	7516	GII.4[P31]
Sample G SPAdes + CD-HIT (pD)	99-final_contigs	1	7605	gi|1145635717|gb|KY486271.1| Norovirus GII strain Hu/GII.Pe-GII.4-Sydney/2013/USA, complete genome	98.199	7551	GII.4[P31]
Sample G SPAdes + CD-HIT (pD)	99-final_contigs	1	7605	gi|425707214|gb|KC175323.1| Norovirus Hu/GII.4/Hong Kong/CUHK3630/2012/CHN, complete genome	98.016	7560	GII.4[P31]
Sample G SPAdes + CD-HIT (pD)	99-final_contigs	1	7605	gi|1938434659|gb|MW305534.1| Norovirus GII isolate ONVHH0711 nonstructural polyprotein (ORF1) gene, partial cds; and VP1 (ORF2) and VP2 (ORF3) genes, complete cds	98.086	7525	GII.4[P31]
Sample G SPAdes + CD-HIT (pD)	99-final_contigs	1	7605	gi|1938435027|gb|MW305626.1| Norovirus GII isolate Arg13435 nonstructural polyprotein (ORF1) gene, partial cds; and VP1 (ORF2) and VP2 (ORF3) genes, complete cds	98.084	7515	GII.4[P31]
Sample G SPAdes + CD-HIT (pD)	99-final_contigs	1	7605	gi|1938435007|gb|MW305621.1| Norovirus GII isolate Arg12774 nonstructural polyprotein (ORF1) gene, partial cds; and VP1 (ORF2) and VP2 (ORF3) genes, complete cds	98.068	7505	GII.4[P31]
Sample G SPAdes + CD-HIT (pD)	99-final_contigs	1	7605	gi|1938434643|gb|MW305530.1| Norovirus GII isolate ONVHH1493 nonstructural polyprotein (ORF1) gene, partial cds; and VP1 (ORF2) and VP2 (ORF3) genes, complete cds	97.967	7525	GII.4[P31]
Sample G SPAdes + CD-HIT (pD)	99-final_contigs	1	7605	gi|1776826210|gb|MN703761.1| Norovirus GII isolate GII.4_MI_2016_feces nonstructural polyprotein (ORF1) and VP1 (ORF2) genes, complete cds; and VP2 (ORF3) gene, partial cds	98.179	7469	GII.4[P31]
Sample G SPAdes + CD-HIT (pD)	99-final_contigs	1	7605	gi|1938434663|gb|MW305535.1| Norovirus GII isolate ONVHH0051 nonstructural polyprotein (ORF1) gene, partial cds; and VP1 (ORF2) and VP2 (ORF3) genes, complete cds	97.9	7525	GII.4[P31]
Sample G SPAdes + CD-HIT (pD)	99-final_contigs	1	7605	gi|1938435243|gb|MW305680.1| Norovirus GII isolate 11632-c2 nonstructural polyprotein (ORF1) gene, partial cds; and VP1 (ORF2) and VP2 (ORF3) genes, complete cds	97.918	7492	GII.4[P31]
Sample G SPAdes + CD-HIT (pD)	99-final_contigs	1	7605	gi|1938435015|gb|MW305623.1| Norovirus GII isolate Arg12866 nonstructural polyprotein (ORF1) gene, partial cds; and VP1 (ORF2) and VP2 (ORF3) genes, complete cds	97.78	7521	GII.4[P31]
Sample G SPAdes + CD-HIT (pD)	99-final_contigs	1	7605	gi|1938434635|gb|MW305528.1| Norovirus GII isolate ONVHH2342 nonstructural polyprotein (ORF1) gene, partial cds; and VP1 (ORF2) and VP2 (ORF3) genes, complete cds	97.608	7525	GII.4[P31]
Sample G SPAdes + CD-HIT (pD)	99-final_contigs	1	7605	gi|1938434631|gb|MW305527.1| Norovirus GII isolate ONVHH2290 nonstructural polyprotein (ORF1) gene, partial cds; and VP1 (ORF2) and VP2 (ORF3) genes, complete cds	97.608	7525	GII.4[P31]
Sample G SPAdes + CD-HIT (pD)	99-final_contigs	1	7605	gi|1938435251|gb|MW305682.1| Norovirus GII isolate 11704-c2 nonstructural polyprotein (ORF1) gene, partial cds; and VP1 (ORF2) and VP2 (ORF3) genes, complete cds	97.917	7440	GII.4[P31]
Sample G SPAdes + CD-HIT (pD)	99-final_contigs	1	7605	gi|1938435019|gb|MW305624.1| Norovirus GII isolate Arg12908 nonstructural polyprotein (ORF1) gene, partial cds; and VP1 (ORF2) and VP2 (ORF3) genes, complete cds	97.54	7521	GII.4[P31]
Sample G SPAdes + CD-HIT (pD)	99-final_contigs	1	7605	gi|1938435475|gb|MW305738.1| Norovirus GII isolate JW2015 nonstructural polyprotein (ORF1) gene, partial cds; and VP1 (ORF2) and VP2 (ORF3) genes, complete cds	97.538	7515	GII.4[P31]
Sample G SPAdes + CD-HIT (pD)	99-final_contigs	1	7605	gi|1197991196|gb|KX586330.1| Norovirus GII isolate Hu/NOV/GII/CHN/ZJ01, complete genome	97.47	7509	GII.4[P31]
Sample G SPAdes + CD-HIT (pD)	99-final_contigs	1	7605	gi|1342745169|gb|MG786781.1| Norovirus GII.4 strain Hu/GII.4/DBM15-156/2015/THA nonstructural polyprotein gene, partial cds; and VP1 and VP2 genes, complete cds	97.147	7536	GII.4[P31]
Sample G SPAdes + CD-HIT (pD)	99-final_contigs	1	7605	gi|2027319264|gb|MW661281.1| Norovirus GII isolate BMH19-130, complete genome	96.899	7577	GII.4[P31]
Sample G SPAdes + CD-HIT (pD)	99-final_contigs	1	7605	gi|1767626296|gb|MN588305.1| Norovirus GII isolate HNV21 nonstructural polyprotein (ORF1), VP1 (ORF2), and VP2 (ORF3) genes, complete cds	96.488	7546	GII.4[P31]
Sample G SPAdes + CD-HIT (pD)	99-final_contigs	1	7605	gi|1767626276|gb|MN588300.1| Norovirus GII isolate HNV6 nonstructural polyprotein (ORF1), VP1 (ORF2), and VP2 (ORF3) genes, complete cds	96.474	7543	GII.4[P31]
Sample G SPAdes + CD-HIT (pD)	99-final_contigs	1	7605	gi|1767626280|gb|MN588301.1| Norovirus GII isolate HNV9 nonstructural polyprotein (ORF1), VP1 (ORF2), and VP2 (ORF3) genes, complete cds	96.421	7545	GII.4[P31]
Sample G SPAdes + CD-HIT (pD)	99-final_contigs	1	7605	gi|1767626292|gb|MN588304.1| Norovirus GII isolate HNV20 nonstructural polyprotein (ORF1), VP1 (ORF2), and VP2 (ORF3) genes, complete cds	96.368	7545	GII.4[P31]
Sample G SPAdes + CD-HIT (pD)	99-final_contigs	1	7605	gi|1767626284|gb|MN588302.1| Norovirus GII isolate HNV13 nonstructural polyprotein (ORF1), VP1 (ORF2), and VP2 (ORF3) genes, complete cds	96.369	7546	GII.4[P31]
Sample G SPAdes + CD-HIT (pD)	99-final_contigs	1	7605	gi|1767626304|gb|MN588307.1| Norovirus GII isolate QNV114 nonstructural polyprotein (ORF1), VP1 (ORF2), and VP2 (ORF3) genes, complete cds	96.355	7545	GII.4[P31]
Sample G SPAdes + CD-HIT (pD)	99-final_contigs	1	7605	gi|1767626272|gb|MN588299.1| Norovirus GII isolate HNV1 nonstructural polyprotein (ORF1), VP1 (ORF2), and VP2 (ORF3) genes, complete cds	96.341	7544	GII.4[P31]
Sample G SPAdes + CD-HIT (pD)	99-final_contigs	1	7605	gi|1767626288|gb|MN588303.1| Norovirus GII isolate HNV16 nonstructural polyprotein (ORF1), VP1 (ORF2), and VP2 (ORF3) genes, complete cds	96.289	7546	GII.4[P31]
Sample G SPAdes + CD-HIT (pD)	99-final_contigs	1	7605	gi|1767626300|gb|MN588306.1| Norovirus GII isolate HNV22 nonstructural polyprotein (ORF1), VP1 (ORF2), and VP2 (ORF3) genes, complete cds	96.224	7547	GII.4[P31]
Sample H SPAdes + CD-HIT (pD)	all-final_contigs	1	7569	gi|1935524139|gb|MW284782.1| Norovirus GII isolate P1D5 nonstructural polyprotein (ORF1) gene, partial cds; VP1 (ORF2) gene, complete cds; and VP2 (ORF3) gene, partial cds	97.999	7496	GII.4[P4]
Sample H SPAdes + CD-HIT (pD)	all-final_contigs	1	7569	gi|1935524135|gb|MW284781.1| Norovirus GII isolate P1D6 nonstructural polyprotein (ORF1) gene, partial cds; VP1 (ORF2) gene, complete cds; and VP2 (ORF3) gene, partial cds	97.998	7491	GII.4[P4]
Sample H SPAdes + CD-HIT (pD)	all-final_contigs	1	7569	gi|1935524143|gb|MW284783.1| Norovirus GII isolate P1D3 nonstructural polyprotein (ORF1) gene, partial cds; VP1 (ORF2) gene, complete cds; and VP2 (ORF3) gene, partial cds	97.997	7489	GII.4[P4]
Sample H SPAdes + CD-HIT (pD)	all-final_contigs	1	7569	gi|511630463|emb|HF952134.1| Norovirus Hu/GII.4/C00007941/2011/UK complete genome	96.128	7542	GII.4[P4]
Sample H SPAdes + CD-HIT (pD)	all-final_contigs	1	7569	gi|511630451|emb|HF952131.1| Norovirus Hu/GII.4/C00007927/2010/UK complete genome	95.808	7538	GII.4[P4]
Sample H SPAdes + CD-HIT (pD)	all-final_contigs	1	7569	gi|511630439|emb|HF952128.1| Norovirus Hu/GII.4/C00007915/2010/UK complete genome	95.785	7544	GII.4[P4]
Sample H SPAdes + CD-HIT (pD)	all-final_contigs	1	7569	gi|472320445|gb|JX448566.1| Norovirus Hu/GII.4/Seoul/1071/2010/KOR, complete genome	95.851	7520	GII.4[P4]
Sample H SPAdes + CD-HIT (pD)	all-final_contigs	1	7569	gi|511630403|emb|HF952119.1| Norovirus Hu/GII.4/C00006631/2011/UK complete genome	95.794	7536	GII.4[P4]
Sample H SPAdes + CD-HIT (pD)	all-final_contigs	1	7569	gi|511630459|emb|HF952133.1| Norovirus Hu/GII.4/C00007934/2010/UK complete genome	95.755	7538	GII.4[P4]
Sample H SPAdes + CD-HIT (pD)	all-final_contigs	1	7569	gi|511630447|emb|HF952130.1| Norovirus Hu/GII.4/C00007918/2011/UK complete genome	95.675	7538	GII.4[P4]
Sample H SPAdes + CD-HIT (pD)	all-final_contigs	1	7569	gi|511630411|emb|HF952121.1| Norovirus Hu/GII.4/C00007879/2011/UK complete genome	95.661	7536	GII.4[P4]
Sample H SPAdes + CD-HIT (pD)	all-final_contigs	1	7569	gi|511630467|emb|HF952135.1| Norovirus Hu/GII.4/C00007952/2011/UK complete genome	95.649	7538	GII.4[P4]
Sample H SPAdes + CD-HIT (pD)	all-final_contigs	1	7569	gi|511630435|emb|HF952127.1| Norovirus Hu/GII.4/C00007905/2011/UK complete genome	95.622	7538	GII.4[P4]
Sample H SPAdes + CD-HIT (pD)	all-final_contigs	1	7569	gi|511630427|emb|HF952125.1| Norovirus Hu/GII.4/C00007893/2011/UK complete genome	95.622	7538	GII.4[P4]
Sample H SPAdes + CD-HIT (pD)	all-final_contigs	1	7569	gi|511630419|emb|HF952123.1| Norovirus Hu/GII.4/C00007881/2011/UK complete genome	95.609	7538	GII.4[P4]
Sample H SPAdes + CD-HIT (pD)	all-final_contigs	1	7569	gi|511630455|emb|HF952132.1| Norovirus Hu/GII.4/C00007928/2011/UK complete genome	95.436	7538	GII.4[P4]
Sample H SPAdes + CD-HIT (pD)	all-final_contigs	1	7569	gi|511630443|emb|HF952129.1| Norovirus Hu/GII.4/C00007916/2011/UK complete genome	95.436	7538	GII.4[P4]
Sample H SPAdes + CD-HIT (pD)	all-final_contigs	1	7569	gi|511630431|emb|HF952126.1| Norovirus Hu/GII.4/C00007904/2011/UK complete genome	95.436	7538	GII.4[P4]
Sample H SPAdes + CD-HIT (pD)	all-final_contigs	1	7569	gi|511630423|emb|HF952124.1| Norovirus Hu/GII.4/C00007892/2011/UK complete genome	95.436	7538	GII.4[P4]
Sample H SPAdes + CD-HIT (pD)	all-final_contigs	1	7569	gi|511630415|emb|HF952122.1| Norovirus Hu/GII.4/C00007880/2011/UK complete genome	95.436	7538	GII.4[P4]
Sample H SPAdes + CD-HIT (pD)	all-final_contigs	1	7569	gi|1935524131|gb|MW284780.1| Norovirus GII isolate P1D10 nonstructural polyprotein (ORF1) gene, partial cds; VP1 (ORF2) gene, complete cds; and VP2 (ORF3) gene, partial cds	97.899	5426	GII.4[P4]
Sample H SPAdes + CD-HIT (pD)	99-final_contigs	1	7569	gi|1935524139|gb|MW284782.1| Norovirus GII isolate P1D5 nonstructural polyprotein (ORF1) gene, partial cds; VP1 (ORF2) gene, complete cds; and VP2 (ORF3) gene, partial cds	97.999	7496	GII.4[P4]
Sample H SPAdes + CD-HIT (pD)	99-final_contigs	1	7569	gi|1935524135|gb|MW284781.1| Norovirus GII isolate P1D6 nonstructural polyprotein (ORF1) gene, partial cds; VP1 (ORF2) gene, complete cds; and VP2 (ORF3) gene, partial cds	97.998	7491	GII.4[P4]
Sample H SPAdes + CD-HIT (pD)	99-final_contigs	1	7569	gi|1935524143|gb|MW284783.1| Norovirus GII isolate P1D3 nonstructural polyprotein (ORF1) gene, partial cds; VP1 (ORF2) gene, complete cds; and VP2 (ORF3) gene, partial cds	97.997	7489	GII.4[P4]
Sample H SPAdes + CD-HIT (pD)	99-final_contigs	1	7569	gi|511630463|emb|HF952134.1| Norovirus Hu/GII.4/C00007941/2011/UK complete genome	96.128	7542	GII.4[P4]
Sample H SPAdes + CD-HIT (pD)	99-final_contigs	1	7569	gi|511630451|emb|HF952131.1| Norovirus Hu/GII.4/C00007927/2010/UK complete genome	95.808	7538	GII.4[P4]
Sample H SPAdes + CD-HIT (pD)	99-final_contigs	1	7569	gi|511630439|emb|HF952128.1| Norovirus Hu/GII.4/C00007915/2010/UK complete genome	95.785	7544	GII.4[P4]
Sample H SPAdes + CD-HIT (pD)	99-final_contigs	1	7569	gi|472320445|gb|JX448566.1| Norovirus Hu/GII.4/Seoul/1071/2010/KOR, complete genome	95.851	7520	GII.4[P4]
Sample H SPAdes + CD-HIT (pD)	99-final_contigs	1	7569	gi|511630403|emb|HF952119.1| Norovirus Hu/GII.4/C00006631/2011/UK complete genome	95.794	7536	GII.4[P4]
Sample H SPAdes + CD-HIT (pD)	99-final_contigs	1	7569	gi|511630459|emb|HF952133.1| Norovirus Hu/GII.4/C00007934/2010/UK complete genome	95.755	7538	GII.4[P4]
Sample H SPAdes + CD-HIT (pD)	99-final_contigs	1	7569	gi|511630447|emb|HF952130.1| Norovirus Hu/GII.4/C00007918/2011/UK complete genome	95.675	7538	GII.4[P4]
Sample H SPAdes + CD-HIT (pD)	99-final_contigs	1	7569	gi|511630411|emb|HF952121.1| Norovirus Hu/GII.4/C00007879/2011/UK complete genome	95.661	7536	GII.4[P4]
Sample H SPAdes + CD-HIT (pD)	99-final_contigs	1	7569	gi|511630467|emb|HF952135.1| Norovirus Hu/GII.4/C00007952/2011/UK complete genome	95.649	7538	GII.4[P4]
Sample H SPAdes + CD-HIT (pD)	99-final_contigs	1	7569	gi|511630435|emb|HF952127.1| Norovirus Hu/GII.4/C00007905/2011/UK complete genome	95.622	7538	GII.4[P4]
Sample H SPAdes + CD-HIT (pD)	99-final_contigs	1	7569	gi|511630427|emb|HF952125.1| Norovirus Hu/GII.4/C00007893/2011/UK complete genome	95.622	7538	GII.4[P4]
Sample H SPAdes + CD-HIT (pD)	99-final_contigs	1	7569	gi|511630419|emb|HF952123.1| Norovirus Hu/GII.4/C00007881/2011/UK complete genome	95.609	7538	GII.4[P4]
Sample H SPAdes + CD-HIT (pD)	99-final_contigs	1	7569	gi|511630455|emb|HF952132.1| Norovirus Hu/GII.4/C00007928/2011/UK complete genome	95.436	7538	GII.4[P4]
Sample H SPAdes + CD-HIT (pD)	99-final_contigs	1	7569	gi|511630443|emb|HF952129.1| Norovirus Hu/GII.4/C00007916/2011/UK complete genome	95.436	7538	GII.4[P4]
Sample H SPAdes + CD-HIT (pD)	99-final_contigs	1	7569	gi|511630431|emb|HF952126.1| Norovirus Hu/GII.4/C00007904/2011/UK complete genome	95.436	7538	GII.4[P4]
Sample H SPAdes + CD-HIT (pD)	99-final_contigs	1	7569	gi|511630423|emb|HF952124.1| Norovirus Hu/GII.4/C00007892/2011/UK complete genome	95.436	7538	GII.4[P4]
Sample H SPAdes + CD-HIT (pD)	99-final_contigs	1	7569	gi|511630415|emb|HF952122.1| Norovirus Hu/GII.4/C00007880/2011/UK complete genome	95.436	7538	GII.4[P4]
Sample H SPAdes + CD-HIT (pD)	99-final_contigs	1	7569	gi|1935524131|gb|MW284780.1| Norovirus GII isolate P1D10 nonstructural polyprotein (ORF1) gene, partial cds; VP1 (ORF2) gene, complete cds; and VP2 (ORF3) gene, partial cds	97.899	5426	GII.4[P4]
Sample E SPAdes + CD-HIT (pD)	all-final_contigs	1	7477	gi|1761024121|dbj|LC369255.1| Norovirus GII NoV/Hu/JP/2015/GII.P17-GII.17/TO-146 genomic RNA, nearly complete genome	99.157	7477	GII.17[P17]
Sample E SPAdes + CD-HIT (pD)	all-final_contigs	1	7477	gi|1761024013|dbj|LC369227.1| Norovirus GII NoV/Hu/JP/2015/GII.P17-GII.17/KA-67 genomic RNA, nearly complete genome	99.131	7477	GII.17[P17]
Sample E SPAdes + CD-HIT (pD)	all-final_contigs	1	7477	gi|1761024109|dbj|LC369252.1| Norovirus GII NoV/Hu/JP/2015/GII.P17-GII.17/SA-165 genomic RNA, nearly complete genome	99.116	7467	GII.17[P17]
Sample E SPAdes + CD-HIT (pD)	all-final_contigs	1	7477	gi|1761024001|dbj|LC369222.1| Norovirus GII NoV/Hu/JP/2015/GII.P17-GII.17/HI-78 genomic RNA, nearly complete genome	99.064	7477	GII.17[P17]
Sample E SPAdes + CD-HIT (pD)	all-final_contigs	1	7477	gi|1761023993|dbj|LC369220.1| Norovirus GII NoV/Hu/JP/2015/GII.P17-GII.17/GU-60 genomic RNA, nearly complete genome	99.064	7477	GII.17[P17]
Sample E SPAdes + CD-HIT (pD)	all-final_contigs	1	7477	gi|1761023969|dbj|LC369214.1| Norovirus GII NoV/Hu/JP/2014/GII.P17-GII.17/AO-8 genomic RNA, complete genome	99.064	7477	GII.17[P17]
Sample E SPAdes + CD-HIT (pD)	all-final_contigs	1	7477	gi|1761024005|dbj|LC369224.1| Norovirus GII NoV/Hu/JP/2015/GII.P17-GII.17/HI-80 genomic RNA, nearly complete genome	99.077	7473	GII.17[P17]
Sample E SPAdes + CD-HIT (pD)	all-final_contigs	1	7477	gi|1761023985|dbj|LC369218.1| Norovirus GII NoV/Hu/JP/2015/GII.P17-GII.17/GU-58 genomic RNA, nearly complete genome	99.168	7448	GII.17[P17]
Sample E SPAdes + CD-HIT (pD)	all-final_contigs	1	7477	gi|1761024093|dbj|LC369247.1| Norovirus GII NoV/Hu/JP/2015/GII.P17-GII.17/SA-148 genomic RNA, nearly complete genome	99.076	7468	GII.17[P17]
Sample E SPAdes + CD-HIT (pD)	all-final_contigs	1	7477	gi|1761023981|dbj|LC369217.1| Norovirus GII NoV/Hu/JP/2015/GII.P17-GII.17/GU-57 genomic RNA, nearly complete genome	99.167	7446	GII.17[P17]
Sample E SPAdes + CD-HIT (pD)	all-final_contigs	1	7477	gi|1761024009|dbj|LC369225.1| Norovirus GII NoV/Hu/JP/2015/GII.P17-GII.17/HI-82 genomic RNA, nearly complete genome	99.063	7468	GII.17[P17]
Sample E SPAdes + CD-HIT (pD)	all-final_contigs	1	7477	gi|1761023989|dbj|LC369219.1| Norovirus GII NoV/Hu/JP/2015/GII.P17-GII.17/GU-59 genomic RNA, complete genome	99.049	7469	GII.17[P17]
Sample E SPAdes + CD-HIT (pD)	all-final_contigs	1	7477	gi|1761024097|dbj|LC369248.1| Norovirus GII NoV/Hu/JP/2015/GII.P17-GII.17/SA-149 genomic RNA, nearly complete genome	99.049	7468	GII.17[P17]
Sample E SPAdes + CD-HIT (pD)	all-final_contigs	1	7477	gi|1761023973|dbj|LC369215.1| Norovirus GII NoV/Hu/JP/2015/GII.P17-GII.17/GU-55 genomic RNA, nearly complete genome	99.01	7477	GII.17[P17]
Sample E SPAdes + CD-HIT (pD)	all-final_contigs	1	7477	gi|1761024125|dbj|LC369256.1| Norovirus GII NoV/Hu/JP/2015/GII.P17-GII.17/TO-147 genomic RNA, nearly complete genome	99.023	7472	GII.17[P17]
Sample E SPAdes + CD-HIT (pD)	all-final_contigs	1	7477	gi|1761024085|dbj|LC369245.1| Norovirus GII NoV/Hu/JP/2015/GII.P17-GII.17/SA-145 genomic RNA, nearly complete genome	99.036	7467	GII.17[P17]
Sample E SPAdes + CD-HIT (pD)	all-final_contigs	1	7477	gi|1761024129|dbj|LC369257.1| Norovirus GII NoV/Hu/JP/2015/GII.P17-GII.17/TO-148 genomic RNA, nearly complete genome	98.984	7477	GII.17[P17]
Sample E SPAdes + CD-HIT (pD)	all-final_contigs	1	7477	gi|1761024113|dbj|LC369253.1| Norovirus GII NoV/Hu/JP/2015/GII.P17-GII.17/SA-172 genomic RNA, nearly complete genome	99.022	7468	GII.17[P17]
Sample E SPAdes + CD-HIT (pD)	all-final_contigs	1	7477	gi|1761024101|dbj|LC369249.1| Norovirus GII NoV/Hu/JP/2015/GII.P17-GII.17/SA-150 genomic RNA, nearly complete genome	99.022	7468	GII.17[P17]
Sample E SPAdes + CD-HIT (pD)	all-final_contigs	1	7477	gi|1761024081|dbj|LC369244.1| Norovirus GII NoV/Hu/JP/2016/GII.P17-GII.17/SA-116 genomic RNA, complete genome	99.022	7468	GII.17[P17]
Sample E SPAdes + CD-HIT (pD)	all-final_contigs	1	7477	gi|1761024073|dbj|LC369242.1| Norovirus GII NoV/Hu/JP/2015/GII.P17-GII.17/MI-93 genomic RNA, nearly complete genome	98.984	7477	GII.17[P17]
Sample E SPAdes + CD-HIT (pD)	all-final_contigs	1	7477	gi|1761024069|dbj|LC369241.1| Norovirus GII NoV/Hu/JP/2015/GII.P17-GII.17/MI-92 genomic RNA, complete genome	98.982	7467	GII.17[P17]
Sample E SPAdes + CD-HIT (pD)	all-final_contigs	1	7477	gi|1761023997|dbj|LC369221.1| Norovirus GII NoV/Hu/JP/2015/GII.P17-GII.17/GU-69 genomic RNA, nearly complete genome	99.06	7448	GII.17[P17]
Sample E SPAdes + CD-HIT (pD)	all-final_contigs	1	7477	gi|1761024117|dbj|LC369254.1| Norovirus GII NoV/Hu/JP/2015/GII.P17-GII.17/TO-144 genomic RNA, complete genome	99.021	7454	GII.17[P17]
Sample E SPAdes + CD-HIT (pD)	all-final_contigs	1	7477	gi|1761023977|dbj|LC369216.1| Norovirus GII NoV/Hu/JP/2015/GII.P17-GII.17/GU-56 genomic RNA, nearly complete genome	99.033	7446	GII.17[P17]
Sample E SPAdes + CD-HIT (pD)	all-final_contigs	1	7477	gi|1761024133|dbj|LC369258.1| Norovirus GII NoV/Hu/JP/2015/GII.P17-GII.17/SA-169 genomic RNA, nearly complete genome	99.006	7448	GII.17[P17]
Sample E SPAdes + CD-HIT (pD)	all-final_contigs	1	7477	gi|1761024037|dbj|LC369233.1| Norovirus GII NoV/Hu/JP/2015/GII.P17-GII.17/MI-84 genomic RNA, nearly complete genome	98.582	7477	GII.17[P17]
Sample E SPAdes + CD-HIT (pD)	all-final_contigs	1	7477	gi|1761024065|dbj|LC369240.1| Norovirus GII NoV/Hu/JP/2015/GII.P17-GII.17/MI-91 genomic RNA, nearly complete genome	98.568	7473	GII.17[P17]
Sample E SPAdes + CD-HIT (pD)	all-final_contigs	1	7477	gi|1761024077|dbj|LC369243.1| Norovirus GII NoV/Hu/JP/2015/GII.P17-GII.17/MI-94 genomic RNA, nearly complete genome	98.568	7470	GII.17[P17]
Sample E SPAdes + CD-HIT (pD)	all-final_contigs	1	7477	gi|1761024061|dbj|LC369239.1| Norovirus GII NoV/Hu/JP/2015/GII.P17-GII.17/MI-90 genomic RNA, nearly complete genome	98.568	7470	GII.17[P17]
Sample E SPAdes + CD-HIT (pD)	all-final_contigs	1	7477	gi|1761024053|dbj|LC369237.1| Norovirus GII NoV/Hu/JP/2015/GII.P17-GII.17/MI-88 genomic RNA, nearly complete genome	98.529	7477	GII.17[P17]
Sample E SPAdes + CD-HIT (pD)	all-final_contigs	1	7477	gi|1761024017|dbj|LC369228.1| Norovirus GII NoV/Hu/JP/2014/GII.P17-GII.17/MI-77 genomic RNA, nearly complete genome	98.529	7477	GII.17[P17]
Sample E SPAdes + CD-HIT (pD)	all-final_contigs	1	7477	gi|1761024041|dbj|LC369234.1| Norovirus GII NoV/Hu/JP/2015/GII.P17-GII.17/MI-85 genomic RNA, nearly complete genome	98.515	7477	GII.17[P17]
Sample E SPAdes + CD-HIT (pD)	all-final_contigs	1	7477	gi|1761024033|dbj|LC369232.1| Norovirus GII NoV/Hu/JP/2015/GII.P17-GII.17/MI-83 genomic RNA, nearly complete genome	98.528	7473	GII.17[P17]
Sample E SPAdes + CD-HIT (pD)	all-final_contigs	1	7477	gi|1761024045|dbj|LC369235.1| Norovirus GII NoV/Hu/JP/2015/GII.P17-GII.17/MI-86 genomic RNA, nearly complete genome	98.502	7477	GII.17[P17]
Sample E SPAdes + CD-HIT (pD)	all-final_contigs	1	7477	gi|1761024025|dbj|LC369230.1| Norovirus GII NoV/Hu/JP/2014/GII.P17-GII.17/MI-80 genomic RNA, nearly complete genome	98.54	7468	GII.17[P17]
Sample E SPAdes + CD-HIT (pD)	all-final_contigs	1	7477	gi|1761024021|dbj|LC369229.1| Norovirus GII NoV/Hu/JP/2014/GII.P17-GII.17/MI-79 genomic RNA, nearly complete genome	98.527	7468	GII.17[P17]
Sample E SPAdes + CD-HIT (pD)	all-final_contigs	1	7477	gi|1761024029|dbj|LC369231.1| Norovirus GII NoV/Hu/JP/2015/GII.P17-GII.17/MI-81 genomic RNA, nearly complete genome	98.5	7468	GII.17[P17]
Sample E SPAdes + CD-HIT (pD)	all-final_contigs	1	7477	gi|1761024049|dbj|LC369236.1| Norovirus GII NoV/Hu/JP/2015/GII.P17-GII.17/MI-87 genomic RNA, complete genome	98.487	7469	GII.17[P17]
Sample E SPAdes + CD-HIT (pD)	all-final_contigs	1	7477	gi|1761024089|dbj|LC369246.1| Norovirus GII NoV/Hu/JP/2015/GII.P17-GII.17/SA-146 genomic RNA, nearly complete genome	98.46	7468	GII.17[P17]
Sample E SPAdes + CD-HIT (pD)	all-final_contigs	1	7477	gi|1761024057|dbj|LC369238.1| Norovirus GII NoV/Hu/JP/2015/GII.P17-GII.17/MI-89 genomic RNA, nearly complete genome	98.42	7469	GII.17[P17]
Sample E SPAdes + CD-HIT (pD)	all-final_contigs	1	7477	gi|1799028351|gb|MN960578.1| Norovirus GII isolate SCD1042 nonstructural polyprotein (ORF1) gene, partial cds; and VP1 (ORF2) and VP2 (ORF3) genes, complete cds	98.423	7420	GII.17[P17]
Sample E SPAdes + CD-HIT (pD)	all-final_contigs	1	7477	gi|1802476498|gb|MN996296.1| Norovirus GII isolate SCD1044_3 nonstructural polyprotein (ORF1) gene, partial cds; and VP1 (ORF2) and VP2 (ORF3) genes, complete cds	98.421	7410	GII.17[P17]
Sample E SPAdes + CD-HIT (pD)	all-final_contigs	1	7477	gi|1802476514|gb|MN996300.1| Norovirus GII isolate SCD0162_3 nonstructural polyprotein (ORF1) gene, partial cds; and VP1 (ORF2) and VP2 (ORF3) genes, complete cds	98.391	7395	GII.17[P17]
Sample E SPAdes + CD-HIT (pD)	all-final_contigs	1	7477	gi|1761024105|dbj|LC369251.1| Norovirus GII NoV/Hu/JP/2015/GII.P17-GII.17/SA-164 genomic RNA, nearly complete genome	96.893	7466	GII.17[P17]
Sample E SPAdes + CD-HIT (pD)	all-final_contigs	1	7477	gi|2027319256|gb|MW661253.1| Norovirus GII isolate BMH15-067, complete genome	95.199	7477	GII.17[P17]
Sample E SPAdes + CD-HIT (pD)	77-final_contigs	1441	7556	gi|1761024121|dbj|LC369255.1| Norovirus GII NoV/Hu/JP/2015/GII.P17-GII.17/TO-146 genomic RNA, nearly complete genome	99.127	7556	GII.17[P17]
Sample E SPAdes + CD-HIT (pD)	77-final_contigs	1441	7556	gi|1761024013|dbj|LC369227.1| Norovirus GII NoV/Hu/JP/2015/GII.P17-GII.17/KA-67 genomic RNA, nearly complete genome	99.113	7556	GII.17[P17]
Sample E SPAdes + CD-HIT (pD)	77-final_contigs	1441	7556	gi|1761024109|dbj|LC369252.1| Norovirus GII NoV/Hu/JP/2015/GII.P17-GII.17/SA-165 genomic RNA, nearly complete genome	99.099	7545	GII.17[P17]
Sample E SPAdes + CD-HIT (pD)	77-final_contigs	1441	7556	gi|1761024001|dbj|LC369222.1| Norovirus GII NoV/Hu/JP/2015/GII.P17-GII.17/HI-78 genomic RNA, nearly complete genome	99.047	7556	GII.17[P17]
Sample E SPAdes + CD-HIT (pD)	77-final_contigs	1441	7556	gi|1761023969|dbj|LC369214.1| Norovirus GII NoV/Hu/JP/2014/GII.P17-GII.17/AO-8 genomic RNA, complete genome	99.047	7556	GII.17[P17]
Sample E SPAdes + CD-HIT (pD)	77-final_contigs	1441	7556	gi|1761024005|dbj|LC369224.1| Norovirus GII NoV/Hu/JP/2015/GII.P17-GII.17/HI-80 genomic RNA, nearly complete genome	99.06	7552	GII.17[P17]
Sample E SPAdes + CD-HIT (pD)	77-final_contigs	1441	7556	gi|1761023993|dbj|LC369220.1| Norovirus GII NoV/Hu/JP/2015/GII.P17-GII.17/GU-60 genomic RNA, nearly complete genome	99.034	7556	GII.17[P17]
Sample E SPAdes + CD-HIT (pD)	77-final_contigs	1441	7556	gi|1761024093|dbj|LC369247.1| Norovirus GII NoV/Hu/JP/2015/GII.P17-GII.17/SA-148 genomic RNA, nearly complete genome	99.059	7547	GII.17[P17]
Sample E SPAdes + CD-HIT (pD)	77-final_contigs	1441	7556	gi|1761023985|dbj|LC369218.1| Norovirus GII NoV/Hu/JP/2015/GII.P17-GII.17/GU-58 genomic RNA, nearly complete genome	99.136	7527	GII.17[P17]
Sample E SPAdes + CD-HIT (pD)	77-final_contigs	1441	7556	gi|1761024009|dbj|LC369225.1| Norovirus GII NoV/Hu/JP/2015/GII.P17-GII.17/HI-82 genomic RNA, nearly complete genome	99.046	7547	GII.17[P17]
Sample E SPAdes + CD-HIT (pD)	77-final_contigs	1441	7556	gi|1761023981|dbj|LC369217.1| Norovirus GII NoV/Hu/JP/2015/GII.P17-GII.17/GU-57 genomic RNA, nearly complete genome	99.136	7524	GII.17[P17]
Sample E SPAdes + CD-HIT (pD)	77-final_contigs	1441	7556	gi|1761024097|dbj|LC369248.1| Norovirus GII NoV/Hu/JP/2015/GII.P17-GII.17/SA-149 genomic RNA, nearly complete genome	99.033	7547	GII.17[P17]
Sample E SPAdes + CD-HIT (pD)	77-final_contigs	1441	7556	gi|1761023973|dbj|LC369215.1| Norovirus GII NoV/Hu/JP/2015/GII.P17-GII.17/GU-55 genomic RNA, nearly complete genome	98.994	7556	GII.17[P17]
Sample E SPAdes + CD-HIT (pD)	77-final_contigs	1441	7556	gi|1761024125|dbj|LC369256.1| Norovirus GII NoV/Hu/JP/2015/GII.P17-GII.17/TO-147 genomic RNA, nearly complete genome	99.007	7551	GII.17[P17]
Sample E SPAdes + CD-HIT (pD)	77-final_contigs	1441	7556	gi|1761023989|dbj|LC369219.1| Norovirus GII NoV/Hu/JP/2015/GII.P17-GII.17/GU-59 genomic RNA, complete genome	99.02	7548	GII.17[P17]
Sample E SPAdes + CD-HIT (pD)	77-final_contigs	1441	7556	gi|1761024129|dbj|LC369257.1| Norovirus GII NoV/Hu/JP/2015/GII.P17-GII.17/TO-148 genomic RNA, nearly complete genome	98.968	7556	GII.17[P17]
Sample E SPAdes + CD-HIT (pD)	77-final_contigs	1441	7556	gi|1761024101|dbj|LC369249.1| Norovirus GII NoV/Hu/JP/2015/GII.P17-GII.17/SA-150 genomic RNA, nearly complete genome	99.006	7547	GII.17[P17]
Sample E SPAdes + CD-HIT (pD)	77-final_contigs	1441	7556	gi|1761024081|dbj|LC369244.1| Norovirus GII NoV/Hu/JP/2016/GII.P17-GII.17/SA-116 genomic RNA, complete genome	99.006	7547	GII.17[P17]
Sample E SPAdes + CD-HIT (pD)	77-final_contigs	1441	7556	gi|1761024073|dbj|LC369242.1| Norovirus GII NoV/Hu/JP/2015/GII.P17-GII.17/MI-93 genomic RNA, nearly complete genome	98.968	7556	GII.17[P17]
Sample E SPAdes + CD-HIT (pD)	77-final_contigs	1441	7556	gi|1761024113|dbj|LC369253.1| Norovirus GII NoV/Hu/JP/2015/GII.P17-GII.17/SA-172 genomic RNA, nearly complete genome	99.006	7546	GII.17[P17]
Sample E SPAdes + CD-HIT (pD)	77-final_contigs	1441	7556	gi|1761024085|dbj|LC369245.1| Norovirus GII NoV/Hu/JP/2015/GII.P17-GII.17/SA-145 genomic RNA, nearly complete genome	99.006	7546	GII.17[P17]
Sample E SPAdes + CD-HIT (pD)	77-final_contigs	1441	7556	gi|1761024069|dbj|LC369241.1| Norovirus GII NoV/Hu/JP/2015/GII.P17-GII.17/MI-92 genomic RNA, complete genome	98.966	7546	GII.17[P17]
Sample E SPAdes + CD-HIT (pD)	77-final_contigs	1441	7556	gi|1761024117|dbj|LC369254.1| Norovirus GII NoV/Hu/JP/2015/GII.P17-GII.17/TO-144 genomic RNA, complete genome	99.004	7533	GII.17[P17]
Sample E SPAdes + CD-HIT (pD)	77-final_contigs	1441	7556	gi|1761023997|dbj|LC369221.1| Norovirus GII NoV/Hu/JP/2015/GII.P17-GII.17/GU-69 genomic RNA, nearly complete genome	99.03	7527	GII.17[P17]
Sample E SPAdes + CD-HIT (pD)	77-final_contigs	1441	7556	gi|1761023977|dbj|LC369216.1| Norovirus GII NoV/Hu/JP/2015/GII.P17-GII.17/GU-56 genomic RNA, nearly complete genome	99.016	7524	GII.17[P17]
Sample E SPAdes + CD-HIT (pD)	77-final_contigs	1441	7556	gi|1761024133|dbj|LC369258.1| Norovirus GII NoV/Hu/JP/2015/GII.P17-GII.17/SA-169 genomic RNA, nearly complete genome	98.998	7484	GII.17[P17]
Sample E SPAdes + CD-HIT (pD)	77-final_contigs	1441	7556	gi|1761024037|dbj|LC369233.1| Norovirus GII NoV/Hu/JP/2015/GII.P17-GII.17/MI-84 genomic RNA, nearly complete genome	98.571	7556	GII.17[P17]
Sample E SPAdes + CD-HIT (pD)	77-final_contigs	1441	7556	gi|1761024065|dbj|LC369240.1| Norovirus GII NoV/Hu/JP/2015/GII.P17-GII.17/MI-91 genomic RNA, nearly complete genome	98.557	7552	GII.17[P17]
Sample E SPAdes + CD-HIT (pD)	77-final_contigs	1441	7556	gi|1761024077|dbj|LC369243.1| Norovirus GII NoV/Hu/JP/2015/GII.P17-GII.17/MI-94 genomic RNA, nearly complete genome	98.556	7549	GII.17[P17]
Sample E SPAdes + CD-HIT (pD)	77-final_contigs	1441	7556	gi|1761024061|dbj|LC369239.1| Norovirus GII NoV/Hu/JP/2015/GII.P17-GII.17/MI-90 genomic RNA, nearly complete genome	98.556	7549	GII.17[P17]
Sample E SPAdes + CD-HIT (pD)	77-final_contigs	1441	7556	gi|1761024053|dbj|LC369237.1| Norovirus GII NoV/Hu/JP/2015/GII.P17-GII.17/MI-88 genomic RNA, nearly complete genome	98.518	7556	GII.17[P17]
Sample E SPAdes + CD-HIT (pD)	77-final_contigs	1441	7556	gi|1761024017|dbj|LC369228.1| Norovirus GII NoV/Hu/JP/2014/GII.P17-GII.17/MI-77 genomic RNA, nearly complete genome	98.518	7556	GII.17[P17]
Sample E SPAdes + CD-HIT (pD)	77-final_contigs	1441	7556	gi|1761024041|dbj|LC369234.1| Norovirus GII NoV/Hu/JP/2015/GII.P17-GII.17/MI-85 genomic RNA, nearly complete genome	98.504	7556	GII.17[P17]
Sample E SPAdes + CD-HIT (pD)	77-final_contigs	1441	7556	gi|1761024033|dbj|LC369232.1| Norovirus GII NoV/Hu/JP/2015/GII.P17-GII.17/MI-83 genomic RNA, nearly complete genome	98.517	7552	GII.17[P17]
Sample E SPAdes + CD-HIT (pD)	77-final_contigs	1441	7556	gi|1761024045|dbj|LC369235.1| Norovirus GII NoV/Hu/JP/2015/GII.P17-GII.17/MI-86 genomic RNA, nearly complete genome	98.491	7556	GII.17[P17]
Sample E SPAdes + CD-HIT (pD)	77-final_contigs	1441	7556	gi|1761024025|dbj|LC369230.1| Norovirus GII NoV/Hu/JP/2014/GII.P17-GII.17/MI-80 genomic RNA, nearly complete genome	98.529	7547	GII.17[P17]
Sample E SPAdes + CD-HIT (pD)	77-final_contigs	1441	7556	gi|1761024021|dbj|LC369229.1| Norovirus GII NoV/Hu/JP/2014/GII.P17-GII.17/MI-79 genomic RNA, nearly complete genome	98.516	7547	GII.17[P17]
Sample E SPAdes + CD-HIT (pD)	77-final_contigs	1441	7556	gi|1761024029|dbj|LC369231.1| Norovirus GII NoV/Hu/JP/2015/GII.P17-GII.17/MI-81 genomic RNA, nearly complete genome	98.489	7547	GII.17[P17]
Sample E SPAdes + CD-HIT (pD)	77-final_contigs	1441	7556	gi|1761024049|dbj|LC369236.1| Norovirus GII NoV/Hu/JP/2015/GII.P17-GII.17/MI-87 genomic RNA, complete genome	98.476	7548	GII.17[P17]
Sample E SPAdes + CD-HIT (pD)	77-final_contigs	1441	7556	gi|1761024089|dbj|LC369246.1| Norovirus GII NoV/Hu/JP/2015/GII.P17-GII.17/SA-146 genomic RNA, nearly complete genome	98.45	7547	GII.17[P17]
Sample E SPAdes + CD-HIT (pD)	77-final_contigs	1441	7556	gi|1761024057|dbj|LC369238.1| Norovirus GII NoV/Hu/JP/2015/GII.P17-GII.17/MI-89 genomic RNA, nearly complete genome	98.41	7548	GII.17[P17]
Sample E SPAdes + CD-HIT (pD)	77-final_contigs	1441	7556	gi|1799028351|gb|MN960578.1| Norovirus GII isolate SCD1042 nonstructural polyprotein (ORF1) gene, partial cds; and VP1 (ORF2) and VP2 (ORF3) genes, complete cds	98.4	7499	GII.17[P17]
Sample E SPAdes + CD-HIT (pD)	77-final_contigs	1441	7556	gi|1802476498|gb|MN996296.1| Norovirus GII isolate SCD1044_3 nonstructural polyprotein (ORF1) gene, partial cds; and VP1 (ORF2) and VP2 (ORF3) genes, complete cds	98.421	7410	GII.17[P17]
Sample E SPAdes + CD-HIT (pD)	77-final_contigs	1441	7556	gi|1802476514|gb|MN996300.1| Norovirus GII isolate SCD0162_3 nonstructural polyprotein (ORF1) gene, partial cds; and VP1 (ORF2) and VP2 (ORF3) genes, complete cds	98.391	7395	GII.17[P17]
Sample E SPAdes + CD-HIT (pD)	77-final_contigs	1441	7556	gi|1761024105|dbj|LC369251.1| Norovirus GII NoV/Hu/JP/2015/GII.P17-GII.17/SA-164 genomic RNA, nearly complete genome	96.859	7546	GII.17[P17]
Sample E SPAdes + CD-HIT (pD)	77-final_contigs	1441	7556	gi|2027319256|gb|MW661253.1| Norovirus GII isolate BMH15-067, complete genome	95.21	7558	GII.17[P17]
Sample E SPAdes + CD-HIT (pD)	99-final_contigs	1	7477	gi|1761024121|dbj|LC369255.1| Norovirus GII NoV/Hu/JP/2015/GII.P17-GII.17/TO-146 genomic RNA, nearly complete genome	99.157	7477	GII.17[P17]
Sample E SPAdes + CD-HIT (pD)	99-final_contigs	1	7477	gi|1761024013|dbj|LC369227.1| Norovirus GII NoV/Hu/JP/2015/GII.P17-GII.17/KA-67 genomic RNA, nearly complete genome	99.131	7477	GII.17[P17]
Sample E SPAdes + CD-HIT (pD)	99-final_contigs	1	7477	gi|1761024109|dbj|LC369252.1| Norovirus GII NoV/Hu/JP/2015/GII.P17-GII.17/SA-165 genomic RNA, nearly complete genome	99.116	7467	GII.17[P17]
Sample E SPAdes + CD-HIT (pD)	99-final_contigs	1	7477	gi|1761024001|dbj|LC369222.1| Norovirus GII NoV/Hu/JP/2015/GII.P17-GII.17/HI-78 genomic RNA, nearly complete genome	99.064	7477	GII.17[P17]
Sample E SPAdes + CD-HIT (pD)	99-final_contigs	1	7477	gi|1761023993|dbj|LC369220.1| Norovirus GII NoV/Hu/JP/2015/GII.P17-GII.17/GU-60 genomic RNA, nearly complete genome	99.064	7477	GII.17[P17]
Sample E SPAdes + CD-HIT (pD)	99-final_contigs	1	7477	gi|1761023969|dbj|LC369214.1| Norovirus GII NoV/Hu/JP/2014/GII.P17-GII.17/AO-8 genomic RNA, complete genome	99.064	7477	GII.17[P17]
Sample E SPAdes + CD-HIT (pD)	99-final_contigs	1	7477	gi|1761024005|dbj|LC369224.1| Norovirus GII NoV/Hu/JP/2015/GII.P17-GII.17/HI-80 genomic RNA, nearly complete genome	99.077	7473	GII.17[P17]
Sample E SPAdes + CD-HIT (pD)	99-final_contigs	1	7477	gi|1761023985|dbj|LC369218.1| Norovirus GII NoV/Hu/JP/2015/GII.P17-GII.17/GU-58 genomic RNA, nearly complete genome	99.168	7448	GII.17[P17]
Sample E SPAdes + CD-HIT (pD)	99-final_contigs	1	7477	gi|1761024093|dbj|LC369247.1| Norovirus GII NoV/Hu/JP/2015/GII.P17-GII.17/SA-148 genomic RNA, nearly complete genome	99.076	7468	GII.17[P17]
Sample E SPAdes + CD-HIT (pD)	99-final_contigs	1	7477	gi|1761023981|dbj|LC369217.1| Norovirus GII NoV/Hu/JP/2015/GII.P17-GII.17/GU-57 genomic RNA, nearly complete genome	99.167	7446	GII.17[P17]
Sample E SPAdes + CD-HIT (pD)	99-final_contigs	1	7477	gi|1761024009|dbj|LC369225.1| Norovirus GII NoV/Hu/JP/2015/GII.P17-GII.17/HI-82 genomic RNA, nearly complete genome	99.063	7468	GII.17[P17]
Sample E SPAdes + CD-HIT (pD)	99-final_contigs	1	7477	gi|1761023989|dbj|LC369219.1| Norovirus GII NoV/Hu/JP/2015/GII.P17-GII.17/GU-59 genomic RNA, complete genome	99.049	7469	GII.17[P17]
Sample E SPAdes + CD-HIT (pD)	99-final_contigs	1	7477	gi|1761024097|dbj|LC369248.1| Norovirus GII NoV/Hu/JP/2015/GII.P17-GII.17/SA-149 genomic RNA, nearly complete genome	99.049	7468	GII.17[P17]
Sample E SPAdes + CD-HIT (pD)	99-final_contigs	1	7477	gi|1761023973|dbj|LC369215.1| Norovirus GII NoV/Hu/JP/2015/GII.P17-GII.17/GU-55 genomic RNA, nearly complete genome	99.01	7477	GII.17[P17]
Sample E SPAdes + CD-HIT (pD)	99-final_contigs	1	7477	gi|1761024125|dbj|LC369256.1| Norovirus GII NoV/Hu/JP/2015/GII.P17-GII.17/TO-147 genomic RNA, nearly complete genome	99.023	7472	GII.17[P17]
Sample E SPAdes + CD-HIT (pD)	99-final_contigs	1	7477	gi|1761024085|dbj|LC369245.1| Norovirus GII NoV/Hu/JP/2015/GII.P17-GII.17/SA-145 genomic RNA, nearly complete genome	99.036	7467	GII.17[P17]
Sample E SPAdes + CD-HIT (pD)	99-final_contigs	1	7477	gi|1761024129|dbj|LC369257.1| Norovirus GII NoV/Hu/JP/2015/GII.P17-GII.17/TO-148 genomic RNA, nearly complete genome	98.984	7477	GII.17[P17]
Sample E SPAdes + CD-HIT (pD)	99-final_contigs	1	7477	gi|1761024113|dbj|LC369253.1| Norovirus GII NoV/Hu/JP/2015/GII.P17-GII.17/SA-172 genomic RNA, nearly complete genome	99.022	7468	GII.17[P17]
Sample E SPAdes + CD-HIT (pD)	99-final_contigs	1	7477	gi|1761024101|dbj|LC369249.1| Norovirus GII NoV/Hu/JP/2015/GII.P17-GII.17/SA-150 genomic RNA, nearly complete genome	99.022	7468	GII.17[P17]
Sample E SPAdes + CD-HIT (pD)	99-final_contigs	1	7477	gi|1761024081|dbj|LC369244.1| Norovirus GII NoV/Hu/JP/2016/GII.P17-GII.17/SA-116 genomic RNA, complete genome	99.022	7468	GII.17[P17]
Sample E SPAdes + CD-HIT (pD)	99-final_contigs	1	7477	gi|1761024073|dbj|LC369242.1| Norovirus GII NoV/Hu/JP/2015/GII.P17-GII.17/MI-93 genomic RNA, nearly complete genome	98.984	7477	GII.17[P17]
Sample E SPAdes + CD-HIT (pD)	99-final_contigs	1	7477	gi|1761024069|dbj|LC369241.1| Norovirus GII NoV/Hu/JP/2015/GII.P17-GII.17/MI-92 genomic RNA, complete genome	98.982	7467	GII.17[P17]
Sample E SPAdes + CD-HIT (pD)	99-final_contigs	1	7477	gi|1761023997|dbj|LC369221.1| Norovirus GII NoV/Hu/JP/2015/GII.P17-GII.17/GU-69 genomic RNA, nearly complete genome	99.06	7448	GII.17[P17]
Sample E SPAdes + CD-HIT (pD)	99-final_contigs	1	7477	gi|1761024117|dbj|LC369254.1| Norovirus GII NoV/Hu/JP/2015/GII.P17-GII.17/TO-144 genomic RNA, complete genome	99.021	7454	GII.17[P17]
Sample E SPAdes + CD-HIT (pD)	99-final_contigs	1	7477	gi|1761023977|dbj|LC369216.1| Norovirus GII NoV/Hu/JP/2015/GII.P17-GII.17/GU-56 genomic RNA, nearly complete genome	99.033	7446	GII.17[P17]
Sample E SPAdes + CD-HIT (pD)	99-final_contigs	1	7477	gi|1761024133|dbj|LC369258.1| Norovirus GII NoV/Hu/JP/2015/GII.P17-GII.17/SA-169 genomic RNA, nearly complete genome	99.006	7448	GII.17[P17]
Sample E SPAdes + CD-HIT (pD)	99-final_contigs	1	7477	gi|1761024037|dbj|LC369233.1| Norovirus GII NoV/Hu/JP/2015/GII.P17-GII.17/MI-84 genomic RNA, nearly complete genome	98.582	7477	GII.17[P17]
Sample E SPAdes + CD-HIT (pD)	99-final_contigs	1	7477	gi|1761024065|dbj|LC369240.1| Norovirus GII NoV/Hu/JP/2015/GII.P17-GII.17/MI-91 genomic RNA, nearly complete genome	98.568	7473	GII.17[P17]
Sample E SPAdes + CD-HIT (pD)	99-final_contigs	1	7477	gi|1761024077|dbj|LC369243.1| Norovirus GII NoV/Hu/JP/2015/GII.P17-GII.17/MI-94 genomic RNA, nearly complete genome	98.568	7470	GII.17[P17]
Sample E SPAdes + CD-HIT (pD)	99-final_contigs	1	7477	gi|1761024061|dbj|LC369239.1| Norovirus GII NoV/Hu/JP/2015/GII.P17-GII.17/MI-90 genomic RNA, nearly complete genome	98.568	7470	GII.17[P17]
Sample E SPAdes + CD-HIT (pD)	99-final_contigs	1	7477	gi|1761024053|dbj|LC369237.1| Norovirus GII NoV/Hu/JP/2015/GII.P17-GII.17/MI-88 genomic RNA, nearly complete genome	98.529	7477	GII.17[P17]
Sample E SPAdes + CD-HIT (pD)	99-final_contigs	1	7477	gi|1761024017|dbj|LC369228.1| Norovirus GII NoV/Hu/JP/2014/GII.P17-GII.17/MI-77 genomic RNA, nearly complete genome	98.529	7477	GII.17[P17]
Sample E SPAdes + CD-HIT (pD)	99-final_contigs	1	7477	gi|1761024041|dbj|LC369234.1| Norovirus GII NoV/Hu/JP/2015/GII.P17-GII.17/MI-85 genomic RNA, nearly complete genome	98.515	7477	GII.17[P17]
Sample E SPAdes + CD-HIT (pD)	99-final_contigs	1	7477	gi|1761024033|dbj|LC369232.1| Norovirus GII NoV/Hu/JP/2015/GII.P17-GII.17/MI-83 genomic RNA, nearly complete genome	98.528	7473	GII.17[P17]
Sample E SPAdes + CD-HIT (pD)	99-final_contigs	1	7477	gi|1761024045|dbj|LC369235.1| Norovirus GII NoV/Hu/JP/2015/GII.P17-GII.17/MI-86 genomic RNA, nearly complete genome	98.502	7477	GII.17[P17]
Sample E SPAdes + CD-HIT (pD)	99-final_contigs	1	7477	gi|1761024025|dbj|LC369230.1| Norovirus GII NoV/Hu/JP/2014/GII.P17-GII.17/MI-80 genomic RNA, nearly complete genome	98.54	7468	GII.17[P17]
Sample E SPAdes + CD-HIT (pD)	99-final_contigs	1	7477	gi|1761024021|dbj|LC369229.1| Norovirus GII NoV/Hu/JP/2014/GII.P17-GII.17/MI-79 genomic RNA, nearly complete genome	98.527	7468	GII.17[P17]
Sample E SPAdes + CD-HIT (pD)	99-final_contigs	1	7477	gi|1761024029|dbj|LC369231.1| Norovirus GII NoV/Hu/JP/2015/GII.P17-GII.17/MI-81 genomic RNA, nearly complete genome	98.5	7468	GII.17[P17]
Sample E SPAdes + CD-HIT (pD)	99-final_contigs	1	7477	gi|1761024049|dbj|LC369236.1| Norovirus GII NoV/Hu/JP/2015/GII.P17-GII.17/MI-87 genomic RNA, complete genome	98.487	7469	GII.17[P17]
Sample E SPAdes + CD-HIT (pD)	99-final_contigs	1	7477	gi|1761024089|dbj|LC369246.1| Norovirus GII NoV/Hu/JP/2015/GII.P17-GII.17/SA-146 genomic RNA, nearly complete genome	98.46	7468	GII.17[P17]
Sample E SPAdes + CD-HIT (pD)	99-final_contigs	1	7477	gi|1761024057|dbj|LC369238.1| Norovirus GII NoV/Hu/JP/2015/GII.P17-GII.17/MI-89 genomic RNA, nearly complete genome	98.42	7469	GII.17[P17]
Sample E SPAdes + CD-HIT (pD)	99-final_contigs	1	7477	gi|1799028351|gb|MN960578.1| Norovirus GII isolate SCD1042 nonstructural polyprotein (ORF1) gene, partial cds; and VP1 (ORF2) and VP2 (ORF3) genes, complete cds	98.423	7420	GII.17[P17]
Sample E SPAdes + CD-HIT (pD)	99-final_contigs	1	7477	gi|1802476498|gb|MN996296.1| Norovirus GII isolate SCD1044_3 nonstructural polyprotein (ORF1) gene, partial cds; and VP1 (ORF2) and VP2 (ORF3) genes, complete cds	98.421	7410	GII.17[P17]
Sample E SPAdes + CD-HIT (pD)	99-final_contigs	1	7477	gi|1802476514|gb|MN996300.1| Norovirus GII isolate SCD0162_3 nonstructural polyprotein (ORF1) gene, partial cds; and VP1 (ORF2) and VP2 (ORF3) genes, complete cds	98.391	7395	GII.17[P17]
Sample E SPAdes + CD-HIT (pD)	99-final_contigs	1	7477	gi|1761024105|dbj|LC369251.1| Norovirus GII NoV/Hu/JP/2015/GII.P17-GII.17/SA-164 genomic RNA, nearly complete genome	96.893	7466	GII.17[P17]
Sample E SPAdes + CD-HIT (pD)	99-final_contigs	1	7477	gi|2027319256|gb|MW661253.1| Norovirus GII isolate BMH15-067, complete genome	95.199	7477	GII.17[P17]
Sample A human filter MEGAHIT (pA)	all-final_contigs	768	7549	gi|1761024121|dbj|LC369255.1| Norovirus GII NoV/Hu/JP/2015/GII.P17-GII.17/TO-146 genomic RNA, nearly complete genome	99.47	7549	GII.17[P17]
Sample A human filter MEGAHIT (pA)	all-final_contigs	768	7549	gi|1761024013|dbj|LC369227.1| Norovirus GII NoV/Hu/JP/2015/GII.P17-GII.17/KA-67 genomic RNA, nearly complete genome	99.457	7549	GII.17[P17]
Sample A human filter MEGAHIT (pA)	all-final_contigs	768	7549	gi|1761024109|dbj|LC369252.1| Norovirus GII NoV/Hu/JP/2015/GII.P17-GII.17/SA-165 genomic RNA, nearly complete genome	99.443	7539	GII.17[P17]
Sample A human filter MEGAHIT (pA)	all-final_contigs	768	7549	gi|1761024001|dbj|LC369222.1| Norovirus GII NoV/Hu/JP/2015/GII.P17-GII.17/HI-78 genomic RNA, nearly complete genome	99.391	7549	GII.17[P17]
Sample A human filter MEGAHIT (pA)	all-final_contigs	768	7549	gi|1761023969|dbj|LC369214.1| Norovirus GII NoV/Hu/JP/2014/GII.P17-GII.17/AO-8 genomic RNA, complete genome	99.391	7549	GII.17[P17]
Sample A human filter MEGAHIT (pA)	all-final_contigs	768	7549	gi|1761024129|dbj|LC369257.1| Norovirus GII NoV/Hu/JP/2015/GII.P17-GII.17/TO-148 genomic RNA, nearly complete genome	99.377	7549	GII.17[P17]
Sample A human filter MEGAHIT (pA)	all-final_contigs	768	7549	gi|1761023993|dbj|LC369220.1| Norovirus GII NoV/Hu/JP/2015/GII.P17-GII.17/GU-60 genomic RNA, nearly complete genome	99.377	7549	GII.17[P17]
Sample A human filter MEGAHIT (pA)	all-final_contigs	768	7549	gi|1761024093|dbj|LC369247.1| Norovirus GII NoV/Hu/JP/2015/GII.P17-GII.17/SA-148 genomic RNA, nearly complete genome	99.403	7540	GII.17[P17]
Sample A human filter MEGAHIT (pA)	all-final_contigs	768	7549	gi|1761024005|dbj|LC369224.1| Norovirus GII NoV/Hu/JP/2015/GII.P17-GII.17/HI-80 genomic RNA, nearly complete genome	99.377	7545	GII.17[P17]
Sample A human filter MEGAHIT (pA)	all-final_contigs	768	7549	gi|1761023985|dbj|LC369218.1| Norovirus GII NoV/Hu/JP/2015/GII.P17-GII.17/GU-58 genomic RNA, nearly complete genome	99.481	7520	GII.17[P17]
Sample A human filter MEGAHIT (pA)	all-final_contigs	768	7549	gi|1761024009|dbj|LC369225.1| Norovirus GII NoV/Hu/JP/2015/GII.P17-GII.17/HI-82 genomic RNA, nearly complete genome	99.39	7540	GII.17[P17]
Sample A human filter MEGAHIT (pA)	all-final_contigs	768	7549	gi|1761023981|dbj|LC369217.1| Norovirus GII NoV/Hu/JP/2015/GII.P17-GII.17/GU-57 genomic RNA, nearly complete genome	99.481	7518	GII.17[P17]
Sample A human filter MEGAHIT (pA)	all-final_contigs	768	7549	gi|1761024097|dbj|LC369248.1| Norovirus GII NoV/Hu/JP/2015/GII.P17-GII.17/SA-149 genomic RNA, nearly complete genome	99.377	7540	GII.17[P17]
Sample A human filter MEGAHIT (pA)	all-final_contigs	768	7549	gi|1761023973|dbj|LC369215.1| Norovirus GII NoV/Hu/JP/2015/GII.P17-GII.17/GU-55 genomic RNA, nearly complete genome	99.338	7549	GII.17[P17]
Sample A human filter MEGAHIT (pA)	all-final_contigs	768	7549	gi|1761024125|dbj|LC369256.1| Norovirus GII NoV/Hu/JP/2015/GII.P17-GII.17/TO-147 genomic RNA, nearly complete genome	99.35	7544	GII.17[P17]
Sample A human filter MEGAHIT (pA)	all-final_contigs	768	7549	gi|1761023989|dbj|LC369219.1| Norovirus GII NoV/Hu/JP/2015/GII.P17-GII.17/GU-59 genomic RNA, complete genome	99.363	7541	GII.17[P17]
Sample A human filter MEGAHIT (pA)	all-final_contigs	768	7549	gi|1761024113|dbj|LC369253.1| Norovirus GII NoV/Hu/JP/2015/GII.P17-GII.17/SA-172 genomic RNA, nearly complete genome	99.35	7540	GII.17[P17]
Sample A human filter MEGAHIT (pA)	all-final_contigs	768	7549	gi|1761024101|dbj|LC369249.1| Norovirus GII NoV/Hu/JP/2015/GII.P17-GII.17/SA-150 genomic RNA, nearly complete genome	99.35	7540	GII.17[P17]
Sample A human filter MEGAHIT (pA)	all-final_contigs	768	7549	gi|1761024081|dbj|LC369244.1| Norovirus GII NoV/Hu/JP/2016/GII.P17-GII.17/SA-116 genomic RNA, complete genome	99.35	7540	GII.17[P17]
Sample A human filter MEGAHIT (pA)	all-final_contigs	768	7549	gi|1761024073|dbj|LC369242.1| Norovirus GII NoV/Hu/JP/2015/GII.P17-GII.17/MI-93 genomic RNA, nearly complete genome	99.311	7549	GII.17[P17]
Sample A human filter MEGAHIT (pA)	all-final_contigs	768	7549	gi|1761024085|dbj|LC369245.1| Norovirus GII NoV/Hu/JP/2015/GII.P17-GII.17/SA-145 genomic RNA, nearly complete genome	99.35	7539	GII.17[P17]
Sample A human filter MEGAHIT (pA)	all-final_contigs	768	7549	gi|1761024069|dbj|LC369241.1| Norovirus GII NoV/Hu/JP/2015/GII.P17-GII.17/MI-92 genomic RNA, complete genome	99.31	7539	GII.17[P17]
Sample A human filter MEGAHIT (pA)	all-final_contigs	768	7549	gi|1761024117|dbj|LC369254.1| Norovirus GII NoV/Hu/JP/2015/GII.P17-GII.17/TO-144 genomic RNA, complete genome	99.349	7526	GII.17[P17]
Sample A human filter MEGAHIT (pA)	all-final_contigs	768	7549	gi|1761023977|dbj|LC369216.1| Norovirus GII NoV/Hu/JP/2015/GII.P17-GII.17/GU-56 genomic RNA, nearly complete genome	99.362	7518	GII.17[P17]
Sample A human filter MEGAHIT (pA)	all-final_contigs	768	7549	gi|1761023997|dbj|LC369221.1| Norovirus GII NoV/Hu/JP/2015/GII.P17-GII.17/GU-69 genomic RNA, nearly complete genome	99.322	7520	GII.17[P17]
Sample A human filter MEGAHIT (pA)	all-final_contigs	768	7549	gi|1761024133|dbj|LC369258.1| Norovirus GII NoV/Hu/JP/2015/GII.P17-GII.17/SA-169 genomic RNA, nearly complete genome	99.332	7484	GII.17[P17]
Sample A human filter MEGAHIT (pA)	all-final_contigs	768	7549	gi|1761024037|dbj|LC369233.1| Norovirus GII NoV/Hu/JP/2015/GII.P17-GII.17/MI-84 genomic RNA, nearly complete genome	98.901	7549	GII.17[P17]
Sample A human filter MEGAHIT (pA)	all-final_contigs	768	7549	gi|1761024065|dbj|LC369240.1| Norovirus GII NoV/Hu/JP/2015/GII.P17-GII.17/MI-91 genomic RNA, nearly complete genome	98.887	7545	GII.17[P17]
Sample A human filter MEGAHIT (pA)	all-final_contigs	768	7549	gi|1761024077|dbj|LC369243.1| Norovirus GII NoV/Hu/JP/2015/GII.P17-GII.17/MI-94 genomic RNA, nearly complete genome	98.886	7542	GII.17[P17]
Sample A human filter MEGAHIT (pA)	all-final_contigs	768	7549	gi|1761024061|dbj|LC369239.1| Norovirus GII NoV/Hu/JP/2015/GII.P17-GII.17/MI-90 genomic RNA, nearly complete genome	98.886	7542	GII.17[P17]
Sample A human filter MEGAHIT (pA)	all-final_contigs	768	7549	gi|1761024053|dbj|LC369237.1| Norovirus GII NoV/Hu/JP/2015/GII.P17-GII.17/MI-88 genomic RNA, nearly complete genome	98.848	7549	GII.17[P17]
Sample A human filter MEGAHIT (pA)	all-final_contigs	768	7549	gi|1761024017|dbj|LC369228.1| Norovirus GII NoV/Hu/JP/2014/GII.P17-GII.17/MI-77 genomic RNA, nearly complete genome	98.848	7549	GII.17[P17]
Sample A human filter MEGAHIT (pA)	all-final_contigs	768	7549	gi|1761024041|dbj|LC369234.1| Norovirus GII NoV/Hu/JP/2015/GII.P17-GII.17/MI-85 genomic RNA, nearly complete genome	98.834	7549	GII.17[P17]
Sample A human filter MEGAHIT (pA)	all-final_contigs	768	7549	gi|1761024033|dbj|LC369232.1| Norovirus GII NoV/Hu/JP/2015/GII.P17-GII.17/MI-83 genomic RNA, nearly complete genome	98.847	7545	GII.17[P17]
Sample A human filter MEGAHIT (pA)	all-final_contigs	768	7549	gi|1761024045|dbj|LC369235.1| Norovirus GII NoV/Hu/JP/2015/GII.P17-GII.17/MI-86 genomic RNA, nearly complete genome	98.821	7549	GII.17[P17]
Sample A human filter MEGAHIT (pA)	all-final_contigs	768	7549	gi|1761024025|dbj|LC369230.1| Norovirus GII NoV/Hu/JP/2014/GII.P17-GII.17/MI-80 genomic RNA, nearly complete genome	98.859	7540	GII.17[P17]
Sample A human filter MEGAHIT (pA)	all-final_contigs	768	7549	gi|1761024021|dbj|LC369229.1| Norovirus GII NoV/Hu/JP/2014/GII.P17-GII.17/MI-79 genomic RNA, nearly complete genome	98.846	7540	GII.17[P17]
Sample A human filter MEGAHIT (pA)	all-final_contigs	768	7549	gi|1761024049|dbj|LC369236.1| Norovirus GII NoV/Hu/JP/2015/GII.P17-GII.17/MI-87 genomic RNA, complete genome	98.807	7541	GII.17[P17]
Sample A human filter MEGAHIT (pA)	all-final_contigs	768	7549	gi|1761024029|dbj|LC369231.1| Norovirus GII NoV/Hu/JP/2015/GII.P17-GII.17/MI-81 genomic RNA, nearly complete genome	98.767	7540	GII.17[P17]
Sample A human filter MEGAHIT (pA)	all-final_contigs	768	7549	gi|1761024057|dbj|LC369238.1| Norovirus GII NoV/Hu/JP/2015/GII.P17-GII.17/MI-89 genomic RNA, nearly complete genome	98.74	7541	GII.17[P17]
Sample A human filter MEGAHIT (pA)	all-final_contigs	768	7549	gi|1761024089|dbj|LC369246.1| Norovirus GII NoV/Hu/JP/2015/GII.P17-GII.17/SA-146 genomic RNA, nearly complete genome	98.66	7540	GII.17[P17]
Sample A human filter MEGAHIT (pA)	all-final_contigs	768	7549	gi|1799028351|gb|MN960578.1| Norovirus GII isolate SCD1042 nonstructural polyprotein (ORF1) gene, partial cds; and VP1 (ORF2) and VP2 (ORF3) genes, complete cds	98.705	7492	GII.17[P17]
Sample A human filter MEGAHIT (pA)	all-final_contigs	768	7549	gi|1802476498|gb|MN996296.1| Norovirus GII isolate SCD1044_3 nonstructural polyprotein (ORF1) gene, partial cds; and VP1 (ORF2) and VP2 (ORF3) genes, complete cds	98.704	7410	GII.17[P17]
Sample A human filter MEGAHIT (pA)	all-final_contigs	768	7549	gi|1802476514|gb|MN996300.1| Norovirus GII isolate SCD0162_3 nonstructural polyprotein (ORF1) gene, partial cds; and VP1 (ORF2) and VP2 (ORF3) genes, complete cds	98.702	7395	GII.17[P17]
Sample A human filter MEGAHIT (pA)	all-final_contigs	768	7549	gi|1761024105|dbj|LC369251.1| Norovirus GII NoV/Hu/JP/2015/GII.P17-GII.17/SA-164 genomic RNA, nearly complete genome	97.175	7540	GII.17[P17]
Sample A human filter MEGAHIT (pA)	all-final_contigs	768	7549	gi|2027319256|gb|MW661253.1| Norovirus GII isolate BMH15-067, complete genome	95.43	7550	GII.17[P17]
Sample A human filter MEGAHIT (pA)	all-final_contigs	2561	7084	gi|1935524143|gb|MW284783.1| Norovirus GII isolate P1D3 nonstructural polyprotein (ORF1) gene, partial cds; VP1 (ORF2) gene, complete cds; and VP2 (ORF3) gene, partial cds	98.01	7084	GII.4[P4]
Sample A human filter MEGAHIT (pA)	all-final_contigs	2561	7084	gi|1935524139|gb|MW284782.1| Norovirus GII isolate P1D5 nonstructural polyprotein (ORF1) gene, partial cds; VP1 (ORF2) gene, complete cds; and VP2 (ORF3) gene, partial cds	98.01	7084	GII.4[P4]
Sample A human filter MEGAHIT (pA)	all-final_contigs	2561	7084	gi|1935524135|gb|MW284781.1| Norovirus GII isolate P1D6 nonstructural polyprotein (ORF1) gene, partial cds; VP1 (ORF2) gene, complete cds; and VP2 (ORF3) gene, partial cds	98.01	7084	GII.4[P4]
Sample A human filter MEGAHIT (pA)	all-final_contigs	2561	7084	gi|511630463|emb|HF952134.1| Norovirus Hu/GII.4/C00007941/2011/UK complete genome	96.076	7084	GII.4[P4]
Sample A human filter MEGAHIT (pA)	all-final_contigs	2561	7084	gi|472320445|gb|JX448566.1| Norovirus Hu/GII.4/Seoul/1071/2010/KOR, complete genome	95.85	7084	GII.4[P4]
Sample A human filter MEGAHIT (pA)	all-final_contigs	2561	7084	gi|511630451|emb|HF952131.1| Norovirus Hu/GII.4/C00007927/2010/UK complete genome	95.737	7084	GII.4[P4]
Sample A human filter MEGAHIT (pA)	all-final_contigs	2561	7084	gi|511630439|emb|HF952128.1| Norovirus Hu/GII.4/C00007915/2010/UK complete genome	95.737	7084	GII.4[P4]
Sample A human filter MEGAHIT (pA)	all-final_contigs	2561	7084	gi|511630403|emb|HF952119.1| Norovirus Hu/GII.4/C00006631/2011/UK complete genome	95.723	7084	GII.4[P4]
Sample A human filter MEGAHIT (pA)	all-final_contigs	2561	7084	gi|511630459|emb|HF952133.1| Norovirus Hu/GII.4/C00007934/2010/UK complete genome	95.695	7084	GII.4[P4]
Sample A human filter MEGAHIT (pA)	all-final_contigs	2561	7084	gi|511630447|emb|HF952130.1| Norovirus Hu/GII.4/C00007918/2011/UK complete genome	95.638	7084	GII.4[P4]
Sample A human filter MEGAHIT (pA)	all-final_contigs	2561	7084	gi|511630411|emb|HF952121.1| Norovirus Hu/GII.4/C00007879/2011/UK complete genome	95.624	7084	GII.4[P4]
Sample A human filter MEGAHIT (pA)	all-final_contigs	2561	7084	gi|511630467|emb|HF952135.1| Norovirus Hu/GII.4/C00007952/2011/UK complete genome	95.624	7084	GII.4[P4]
Sample A human filter MEGAHIT (pA)	all-final_contigs	2561	7084	gi|511630435|emb|HF952127.1| Norovirus Hu/GII.4/C00007905/2011/UK complete genome	95.596	7084	GII.4[P4]
Sample A human filter MEGAHIT (pA)	all-final_contigs	2561	7084	gi|511630427|emb|HF952125.1| Norovirus Hu/GII.4/C00007893/2011/UK complete genome	95.596	7084	GII.4[P4]
Sample A human filter MEGAHIT (pA)	all-final_contigs	2561	7084	gi|511630419|emb|HF952123.1| Norovirus Hu/GII.4/C00007881/2011/UK complete genome	95.582	7084	GII.4[P4]
Sample A human filter MEGAHIT (pA)	all-final_contigs	2561	7084	gi|511630455|emb|HF952132.1| Norovirus Hu/GII.4/C00007928/2011/UK complete genome	95.426	7084	GII.4[P4]
Sample A human filter MEGAHIT (pA)	all-final_contigs	2561	7084	gi|511630443|emb|HF952129.1| Norovirus Hu/GII.4/C00007916/2011/UK complete genome	95.426	7084	GII.4[P4]
Sample A human filter MEGAHIT (pA)	all-final_contigs	2561	7084	gi|511630431|emb|HF952126.1| Norovirus Hu/GII.4/C00007904/2011/UK complete genome	95.426	7084	GII.4[P4]
Sample A human filter MEGAHIT (pA)	all-final_contigs	2561	7084	gi|511630423|emb|HF952124.1| Norovirus Hu/GII.4/C00007892/2011/UK complete genome	95.426	7084	GII.4[P4]
Sample A human filter MEGAHIT (pA)	all-final_contigs	2561	7084	gi|511630415|emb|HF952122.1| Norovirus Hu/GII.4/C00007880/2011/UK complete genome	95.426	7084	GII.4[P4]
Sample A human filter MEGAHIT (pA)	all-final_contigs	2561	7084	gi|1935524131|gb|MW284780.1| Norovirus GII isolate P1D10 nonstructural polyprotein (ORF1) gene, partial cds; VP1 (ORF2) gene, complete cds; and VP2 (ORF3) gene, partial cds	97.933	5370	GII.4[P4]
Sample C human filter MEGAHIT (pA)	all-final_contigs	3953	7554	gi|1761024121|dbj|LC369255.1| Norovirus GII NoV/Hu/JP/2015/GII.P17-GII.17/TO-146 genomic RNA, nearly complete genome	99.669	7553	GII.17[P17]
Sample C human filter MEGAHIT (pA)	all-final_contigs	3953	7554	gi|1761024013|dbj|LC369227.1| Norovirus GII NoV/Hu/JP/2015/GII.P17-GII.17/KA-67 genomic RNA, nearly complete genome	99.656	7553	GII.17[P17]
Sample C human filter MEGAHIT (pA)	all-final_contigs	3953	7554	gi|1761024109|dbj|LC369252.1| Norovirus GII NoV/Hu/JP/2015/GII.P17-GII.17/SA-165 genomic RNA, nearly complete genome	99.642	7540	GII.17[P17]
Sample C human filter MEGAHIT (pA)	all-final_contigs	3953	7554	gi|1761023993|dbj|LC369220.1| Norovirus GII NoV/Hu/JP/2015/GII.P17-GII.17/GU-60 genomic RNA, nearly complete genome	99.55	7553	GII.17[P17]
Sample C human filter MEGAHIT (pA)	all-final_contigs	3953	7554	gi|1761023985|dbj|LC369218.1| Norovirus GII NoV/Hu/JP/2015/GII.P17-GII.17/GU-58 genomic RNA, nearly complete genome	99.681	7521	GII.17[P17]
Sample C human filter MEGAHIT (pA)	all-final_contigs	3953	7554	gi|1761024001|dbj|LC369222.1| Norovirus GII NoV/Hu/JP/2015/GII.P17-GII.17/HI-78 genomic RNA, nearly complete genome	99.537	7553	GII.17[P17]
Sample C human filter MEGAHIT (pA)	all-final_contigs	3953	7554	gi|1761023969|dbj|LC369214.1| Norovirus GII NoV/Hu/JP/2014/GII.P17-GII.17/AO-8 genomic RNA, complete genome	99.537	7553	GII.17[P17]
Sample C human filter MEGAHIT (pA)	all-final_contigs	3953	7554	gi|1761023981|dbj|LC369217.1| Norovirus GII NoV/Hu/JP/2015/GII.P17-GII.17/GU-57 genomic RNA, nearly complete genome	99.681	7519	GII.17[P17]
Sample C human filter MEGAHIT (pA)	all-final_contigs	3953	7554	gi|1761024101|dbj|LC369249.1| Norovirus GII NoV/Hu/JP/2015/GII.P17-GII.17/SA-150 genomic RNA, nearly complete genome	99.576	7541	GII.17[P17]
Sample C human filter MEGAHIT (pA)	all-final_contigs	3953	7554	gi|1761024093|dbj|LC369247.1| Norovirus GII NoV/Hu/JP/2015/GII.P17-GII.17/SA-148 genomic RNA, nearly complete genome	99.576	7541	GII.17[P17]
Sample C human filter MEGAHIT (pA)	all-final_contigs	3953	7554	gi|1761024005|dbj|LC369224.1| Norovirus GII NoV/Hu/JP/2015/GII.P17-GII.17/HI-80 genomic RNA, nearly complete genome	99.549	7546	GII.17[P17]
Sample C human filter MEGAHIT (pA)	all-final_contigs	3953	7554	gi|1761024009|dbj|LC369225.1| Norovirus GII NoV/Hu/JP/2015/GII.P17-GII.17/HI-82 genomic RNA, nearly complete genome	99.562	7541	GII.17[P17]
Sample C human filter MEGAHIT (pA)	all-final_contigs	3953	7554	gi|1761024085|dbj|LC369245.1| Norovirus GII NoV/Hu/JP/2015/GII.P17-GII.17/SA-145 genomic RNA, nearly complete genome	99.549	7540	GII.17[P17]
Sample C human filter MEGAHIT (pA)	all-final_contigs	3953	7554	gi|1761024125|dbj|LC369256.1| Norovirus GII NoV/Hu/JP/2015/GII.P17-GII.17/TO-147 genomic RNA, nearly complete genome	99.523	7545	GII.17[P17]
Sample C human filter MEGAHIT (pA)	all-final_contigs	3953	7554	gi|1761023989|dbj|LC369219.1| Norovirus GII NoV/Hu/JP/2015/GII.P17-GII.17/GU-59 genomic RNA, complete genome	99.536	7542	GII.17[P17]
Sample C human filter MEGAHIT (pA)	all-final_contigs	3953	7554	gi|1761023973|dbj|LC369215.1| Norovirus GII NoV/Hu/JP/2015/GII.P17-GII.17/GU-55 genomic RNA, nearly complete genome	99.484	7553	GII.17[P17]
Sample C human filter MEGAHIT (pA)	all-final_contigs	3953	7554	gi|1761024097|dbj|LC369248.1| Norovirus GII NoV/Hu/JP/2015/GII.P17-GII.17/SA-149 genomic RNA, nearly complete genome	99.523	7541	GII.17[P17]
Sample C human filter MEGAHIT (pA)	all-final_contigs	3953	7554	gi|1761024081|dbj|LC369244.1| Norovirus GII NoV/Hu/JP/2016/GII.P17-GII.17/SA-116 genomic RNA, complete genome	99.523	7541	GII.17[P17]
Sample C human filter MEGAHIT (pA)	all-final_contigs	3953	7554	gi|1761024073|dbj|LC369242.1| Norovirus GII NoV/Hu/JP/2015/GII.P17-GII.17/MI-93 genomic RNA, nearly complete genome	99.457	7553	GII.17[P17]
Sample C human filter MEGAHIT (pA)	all-final_contigs	3953	7554	gi|1761024113|dbj|LC369253.1| Norovirus GII NoV/Hu/JP/2015/GII.P17-GII.17/SA-172 genomic RNA, nearly complete genome	99.496	7541	GII.17[P17]
Sample C human filter MEGAHIT (pA)	all-final_contigs	3953	7554	gi|1761024117|dbj|LC369254.1| Norovirus GII NoV/Hu/JP/2015/GII.P17-GII.17/TO-144 genomic RNA, complete genome	99.548	7527	GII.17[P17]
Sample C human filter MEGAHIT (pA)	all-final_contigs	3953	7554	gi|1761024129|dbj|LC369257.1| Norovirus GII NoV/Hu/JP/2015/GII.P17-GII.17/TO-148 genomic RNA, nearly complete genome	99.417	7553	GII.17[P17]
Sample C human filter MEGAHIT (pA)	all-final_contigs	3953	7554	gi|1761024069|dbj|LC369241.1| Norovirus GII NoV/Hu/JP/2015/GII.P17-GII.17/MI-92 genomic RNA, complete genome	99.456	7540	GII.17[P17]
Sample C human filter MEGAHIT (pA)	all-final_contigs	3953	7554	gi|1761023977|dbj|LC369216.1| Norovirus GII NoV/Hu/JP/2015/GII.P17-GII.17/GU-56 genomic RNA, nearly complete genome	99.508	7519	GII.17[P17]
Sample C human filter MEGAHIT (pA)	all-final_contigs	3953	7554	gi|1761023997|dbj|LC369221.1| Norovirus GII NoV/Hu/JP/2015/GII.P17-GII.17/GU-69 genomic RNA, nearly complete genome	99.468	7521	GII.17[P17]
Sample C human filter MEGAHIT (pA)	all-final_contigs	3953	7554	gi|1761024133|dbj|LC369258.1| Norovirus GII NoV/Hu/JP/2015/GII.P17-GII.17/SA-169 genomic RNA, nearly complete genome	99.506	7484	GII.17[P17]
Sample C human filter MEGAHIT (pA)	all-final_contigs	3953	7554	gi|1761024037|dbj|LC369233.1| Norovirus GII NoV/Hu/JP/2015/GII.P17-GII.17/MI-84 genomic RNA, nearly complete genome	99.113	7553	GII.17[P17]
Sample C human filter MEGAHIT (pA)	all-final_contigs	3953	7554	gi|1761024065|dbj|LC369240.1| Norovirus GII NoV/Hu/JP/2015/GII.P17-GII.17/MI-91 genomic RNA, nearly complete genome	99.099	7546	GII.17[P17]
Sample C human filter MEGAHIT (pA)	all-final_contigs	3953	7554	gi|1761024053|dbj|LC369237.1| Norovirus GII NoV/Hu/JP/2015/GII.P17-GII.17/MI-88 genomic RNA, nearly complete genome	99.06	7553	GII.17[P17]
Sample C human filter MEGAHIT (pA)	all-final_contigs	3953	7554	gi|1761024017|dbj|LC369228.1| Norovirus GII NoV/Hu/JP/2014/GII.P17-GII.17/MI-77 genomic RNA, nearly complete genome	99.06	7553	GII.17[P17]
Sample C human filter MEGAHIT (pA)	all-final_contigs	3953	7554	gi|1761024077|dbj|LC369243.1| Norovirus GII NoV/Hu/JP/2015/GII.P17-GII.17/MI-94 genomic RNA, nearly complete genome	99.099	7543	GII.17[P17]
Sample C human filter MEGAHIT (pA)	all-final_contigs	3953	7554	gi|1761024061|dbj|LC369239.1| Norovirus GII NoV/Hu/JP/2015/GII.P17-GII.17/MI-90 genomic RNA, nearly complete genome	99.099	7543	GII.17[P17]
Sample C human filter MEGAHIT (pA)	all-final_contigs	3953	7554	gi|1761024041|dbj|LC369234.1| Norovirus GII NoV/Hu/JP/2015/GII.P17-GII.17/MI-85 genomic RNA, nearly complete genome	99.047	7553	GII.17[P17]
Sample C human filter MEGAHIT (pA)	all-final_contigs	3953	7554	gi|1761024045|dbj|LC369235.1| Norovirus GII NoV/Hu/JP/2015/GII.P17-GII.17/MI-86 genomic RNA, nearly complete genome	99.033	7553	GII.17[P17]
Sample C human filter MEGAHIT (pA)	all-final_contigs	3953	7554	gi|1761024033|dbj|LC369232.1| Norovirus GII NoV/Hu/JP/2015/GII.P17-GII.17/MI-83 genomic RNA, nearly complete genome	99.059	7546	GII.17[P17]
Sample C human filter MEGAHIT (pA)	all-final_contigs	3953	7554	gi|1761024025|dbj|LC369230.1| Norovirus GII NoV/Hu/JP/2014/GII.P17-GII.17/MI-80 genomic RNA, nearly complete genome	99.072	7541	GII.17[P17]
Sample C human filter MEGAHIT (pA)	all-final_contigs	3953	7554	gi|1761024021|dbj|LC369229.1| Norovirus GII NoV/Hu/JP/2014/GII.P17-GII.17/MI-79 genomic RNA, nearly complete genome	99.058	7541	GII.17[P17]
Sample C human filter MEGAHIT (pA)	all-final_contigs	3953	7554	gi|1761024049|dbj|LC369236.1| Norovirus GII NoV/Hu/JP/2015/GII.P17-GII.17/MI-87 genomic RNA, complete genome	99.019	7542	GII.17[P17]
Sample C human filter MEGAHIT (pA)	all-final_contigs	3953	7554	gi|1761024029|dbj|LC369231.1| Norovirus GII NoV/Hu/JP/2015/GII.P17-GII.17/MI-81 genomic RNA, nearly complete genome	98.979	7541	GII.17[P17]
Sample C human filter MEGAHIT (pA)	all-final_contigs	3953	7554	gi|1761024057|dbj|LC369238.1| Norovirus GII NoV/Hu/JP/2015/GII.P17-GII.17/MI-89 genomic RNA, nearly complete genome	98.953	7542	GII.17[P17]
Sample C human filter MEGAHIT (pA)	all-final_contigs	3953	7554	gi|1761024089|dbj|LC369246.1| Norovirus GII NoV/Hu/JP/2015/GII.P17-GII.17/SA-146 genomic RNA, nearly complete genome	98.833	7541	GII.17[P17]
Sample C human filter MEGAHIT (pA)	all-final_contigs	3953	7554	gi|1799028351|gb|MN960578.1| Norovirus GII isolate SCD1042 nonstructural polyprotein (ORF1) gene, partial cds; and VP1 (ORF2) and VP2 (ORF3) genes, complete cds	98.892	7493	GII.17[P17]
Sample C human filter MEGAHIT (pA)	all-final_contigs	3953	7554	gi|1802476498|gb|MN996296.1| Norovirus GII isolate SCD1044_3 nonstructural polyprotein (ORF1) gene, partial cds; and VP1 (ORF2) and VP2 (ORF3) genes, complete cds	98.893	7410	GII.17[P17]
Sample C human filter MEGAHIT (pA)	all-final_contigs	3953	7554	gi|1802476514|gb|MN996300.1| Norovirus GII isolate SCD0162_3 nonstructural polyprotein (ORF1) gene, partial cds; and VP1 (ORF2) and VP2 (ORF3) genes, complete cds	98.864	7395	GII.17[P17]
Sample C human filter MEGAHIT (pA)	all-final_contigs	3953	7554	gi|1761024105|dbj|LC369251.1| Norovirus GII NoV/Hu/JP/2015/GII.P17-GII.17/SA-164 genomic RNA, nearly complete genome	97.388	7541	GII.17[P17]
Sample C human filter MEGAHIT (pA)	all-final_contigs	3953	7554	gi|2027319256|gb|MW661253.1| Norovirus GII isolate BMH15-067, complete genome	95.473	7554	GII.17[P17]
Sample B human filter MEGAHIT (pA)	all-final_contigs	6945	7823	gi|1938435031|gb|MW305627.1| Norovirus GII isolate Arg13737 nonstructural polyprotein (ORF1) gene, partial cds; and VP1 (ORF2) and VP2 (ORF3) genes, complete cds	98.624	7488	GII.2[P2]
Sample B human filter MEGAHIT (pA)	all-final_contigs	6945	7823	gi|1938435087|gb|MW305641.1| Norovirus GII isolate Arg14813 nonstructural polyprotein (ORF1) gene, partial cds; and VP1 (ORF2) and VP2 (ORF3) genes, complete cds	98.157	7489	GII.2[P2]
Sample B human filter MEGAHIT (pA)	all-final_contigs	6945	7823	gi|1938435083|gb|MW305640.1| Norovirus GII isolate Arg14811 nonstructural polyprotein (ORF1) gene, partial cds; and VP1 (ORF2) and VP2 (ORF3) genes, complete cds	98.157	7489	GII.2[P2]
Sample B human filter MEGAHIT (pA)	all-final_contigs	6945	7823	gi|1938434971|gb|MW305612.1| Norovirus GII isolate Arg9847 nonstructural polyprotein (ORF1) gene, partial cds; and VP1 (ORF2) and VP2 (ORF3) genes, complete cds	96.729	7489	GII.2[P2]
Sample D human filter MEGAHIT (pA)	all-final_contigs	369	7728	gi|1761024121|dbj|LC369255.1| Norovirus GII NoV/Hu/JP/2015/GII.P17-GII.17/TO-146 genomic RNA, nearly complete genome	99.431	7555	GII.17[P17]
Sample D human filter MEGAHIT (pA)	all-final_contigs	369	7728	gi|1761024013|dbj|LC369227.1| Norovirus GII NoV/Hu/JP/2015/GII.P17-GII.17/KA-67 genomic RNA, nearly complete genome	99.418	7555	GII.17[P17]
Sample D human filter MEGAHIT (pA)	all-final_contigs	369	7728	gi|1761023969|dbj|LC369214.1| Norovirus GII NoV/Hu/JP/2014/GII.P17-GII.17/AO-8 genomic RNA, complete genome	99.326	7565	GII.17[P17]
Sample D human filter MEGAHIT (pA)	all-final_contigs	369	7728	gi|1761024081|dbj|LC369244.1| Norovirus GII NoV/Hu/JP/2016/GII.P17-GII.17/SA-116 genomic RNA, complete genome	99.339	7561	GII.17[P17]
Sample D human filter MEGAHIT (pA)	all-final_contigs	369	7728	gi|1761024109|dbj|LC369252.1| Norovirus GII NoV/Hu/JP/2015/GII.P17-GII.17/SA-165 genomic RNA, nearly complete genome	99.404	7545	GII.17[P17]
Sample D human filter MEGAHIT (pA)	all-final_contigs	369	7728	gi|1761023989|dbj|LC369219.1| Norovirus GII NoV/Hu/JP/2015/GII.P17-GII.17/GU-59 genomic RNA, complete genome	99.326	7562	GII.17[P17]
Sample D human filter MEGAHIT (pA)	all-final_contigs	369	7728	gi|1761023985|dbj|LC369218.1| Norovirus GII NoV/Hu/JP/2015/GII.P17-GII.17/GU-58 genomic RNA, nearly complete genome	99.442	7533	GII.17[P17]
Sample D human filter MEGAHIT (pA)	all-final_contigs	369	7728	gi|1761024093|dbj|LC369247.1| Norovirus GII NoV/Hu/JP/2015/GII.P17-GII.17/SA-148 genomic RNA, nearly complete genome	99.364	7547	GII.17[P17]
Sample D human filter MEGAHIT (pA)	all-final_contigs	369	7728	gi|1761024005|dbj|LC369224.1| Norovirus GII NoV/Hu/JP/2015/GII.P17-GII.17/HI-80 genomic RNA, nearly complete genome	99.338	7553	GII.17[P17]
Sample D human filter MEGAHIT (pA)	all-final_contigs	369	7728	gi|1761024009|dbj|LC369225.1| Norovirus GII NoV/Hu/JP/2015/GII.P17-GII.17/HI-82 genomic RNA, nearly complete genome	99.351	7549	GII.17[P17]
Sample D human filter MEGAHIT (pA)	all-final_contigs	369	7728	gi|1761023993|dbj|LC369220.1| Norovirus GII NoV/Hu/JP/2015/GII.P17-GII.17/GU-60 genomic RNA, nearly complete genome	99.338	7551	GII.17[P17]
Sample D human filter MEGAHIT (pA)	all-final_contigs	369	7728	gi|1761024001|dbj|LC369222.1| Norovirus GII NoV/Hu/JP/2015/GII.P17-GII.17/HI-78 genomic RNA, nearly complete genome	99.325	7553	GII.17[P17]
Sample D human filter MEGAHIT (pA)	all-final_contigs	369	7728	gi|1761024125|dbj|LC369256.1| Norovirus GII NoV/Hu/JP/2015/GII.P17-GII.17/TO-147 genomic RNA, nearly complete genome	99.312	7555	GII.17[P17]
Sample D human filter MEGAHIT (pA)	all-final_contigs	369	7728	gi|1761024085|dbj|LC369245.1| Norovirus GII NoV/Hu/JP/2015/GII.P17-GII.17/SA-145 genomic RNA, nearly complete genome	99.312	7555	GII.17[P17]
Sample D human filter MEGAHIT (pA)	all-final_contigs	369	7728	gi|1761023981|dbj|LC369217.1| Norovirus GII NoV/Hu/JP/2015/GII.P17-GII.17/GU-57 genomic RNA, nearly complete genome	99.442	7524	GII.17[P17]
Sample D human filter MEGAHIT (pA)	all-final_contigs	369	7728	gi|1761023973|dbj|LC369215.1| Norovirus GII NoV/Hu/JP/2015/GII.P17-GII.17/GU-55 genomic RNA, nearly complete genome	99.272	7560	GII.17[P17]
Sample D human filter MEGAHIT (pA)	all-final_contigs	369	7728	gi|1761024101|dbj|LC369249.1| Norovirus GII NoV/Hu/JP/2015/GII.P17-GII.17/SA-150 genomic RNA, nearly complete genome	99.311	7549	GII.17[P17]
Sample D human filter MEGAHIT (pA)	all-final_contigs	369	7728	gi|1761024117|dbj|LC369254.1| Norovirus GII NoV/Hu/JP/2015/GII.P17-GII.17/TO-144 genomic RNA, complete genome	99.311	7547	GII.17[P17]
Sample D human filter MEGAHIT (pA)	all-final_contigs	369	7728	gi|1761024097|dbj|LC369248.1| Norovirus GII NoV/Hu/JP/2015/GII.P17-GII.17/SA-149 genomic RNA, nearly complete genome	99.311	7547	GII.17[P17]
Sample D human filter MEGAHIT (pA)	all-final_contigs	369	7728	gi|1761024073|dbj|LC369242.1| Norovirus GII NoV/Hu/JP/2015/GII.P17-GII.17/MI-93 genomic RNA, nearly complete genome	99.246	7560	GII.17[P17]
Sample D human filter MEGAHIT (pA)	all-final_contigs	369	7728	gi|1761024113|dbj|LC369253.1| Norovirus GII NoV/Hu/JP/2015/GII.P17-GII.17/SA-172 genomic RNA, nearly complete genome	99.284	7546	GII.17[P17]
Sample D human filter MEGAHIT (pA)	all-final_contigs	369	7728	gi|1761024069|dbj|LC369241.1| Norovirus GII NoV/Hu/JP/2015/GII.P17-GII.17/MI-92 genomic RNA, complete genome	99.245	7554	GII.17[P17]
Sample D human filter MEGAHIT (pA)	all-final_contigs	369	7728	gi|1761024129|dbj|LC369257.1| Norovirus GII NoV/Hu/JP/2015/GII.P17-GII.17/TO-148 genomic RNA, nearly complete genome	99.206	7559	GII.17[P17]
Sample D human filter MEGAHIT (pA)	all-final_contigs	369	7728	gi|1761023977|dbj|LC369216.1| Norovirus GII NoV/Hu/JP/2015/GII.P17-GII.17/GU-56 genomic RNA, nearly complete genome	99.296	7524	GII.17[P17]
Sample D human filter MEGAHIT (pA)	all-final_contigs	369	7728	gi|1761023997|dbj|LC369221.1| Norovirus GII NoV/Hu/JP/2015/GII.P17-GII.17/GU-69 genomic RNA, nearly complete genome	99.269	7527	GII.17[P17]
Sample D human filter MEGAHIT (pA)	all-final_contigs	369	7728	gi|1761024133|dbj|LC369258.1| Norovirus GII NoV/Hu/JP/2015/GII.P17-GII.17/SA-169 genomic RNA, nearly complete genome	99.292	7484	GII.17[P17]
Sample D human filter MEGAHIT (pA)	all-final_contigs	369	7728	gi|1761024037|dbj|LC369233.1| Norovirus GII NoV/Hu/JP/2015/GII.P17-GII.17/MI-84 genomic RNA, nearly complete genome	98.835	7555	GII.17[P17]
Sample D human filter MEGAHIT (pA)	all-final_contigs	369	7728	gi|1761024061|dbj|LC369239.1| Norovirus GII NoV/Hu/JP/2015/GII.P17-GII.17/MI-90 genomic RNA, nearly complete genome	98.848	7549	GII.17[P17]
Sample D human filter MEGAHIT (pA)	all-final_contigs	369	7728	gi|1761024065|dbj|LC369240.1| Norovirus GII NoV/Hu/JP/2015/GII.P17-GII.17/MI-91 genomic RNA, nearly complete genome	98.822	7553	GII.17[P17]
Sample D human filter MEGAHIT (pA)	all-final_contigs	369	7728	gi|1761024077|dbj|LC369243.1| Norovirus GII NoV/Hu/JP/2015/GII.P17-GII.17/MI-94 genomic RNA, nearly complete genome	98.821	7551	GII.17[P17]
Sample D human filter MEGAHIT (pA)	all-final_contigs	369	7728	gi|1761024053|dbj|LC369237.1| Norovirus GII NoV/Hu/JP/2015/GII.P17-GII.17/MI-88 genomic RNA, nearly complete genome	98.783	7560	GII.17[P17]
Sample D human filter MEGAHIT (pA)	all-final_contigs	369	7728	gi|1761024041|dbj|LC369234.1| Norovirus GII NoV/Hu/JP/2015/GII.P17-GII.17/MI-85 genomic RNA, nearly complete genome	98.796	7557	GII.17[P17]
Sample D human filter MEGAHIT (pA)	all-final_contigs	369	7728	gi|1761024045|dbj|LC369235.1| Norovirus GII NoV/Hu/JP/2015/GII.P17-GII.17/MI-86 genomic RNA, nearly complete genome	98.783	7557	GII.17[P17]
Sample D human filter MEGAHIT (pA)	all-final_contigs	369	7728	gi|1761024049|dbj|LC369236.1| Norovirus GII NoV/Hu/JP/2015/GII.P17-GII.17/MI-87 genomic RNA, complete genome	98.77	7558	GII.17[P17]
Sample D human filter MEGAHIT (pA)	all-final_contigs	369	7728	gi|1761024033|dbj|LC369232.1| Norovirus GII NoV/Hu/JP/2015/GII.P17-GII.17/MI-83 genomic RNA, nearly complete genome	98.782	7555	GII.17[P17]
Sample D human filter MEGAHIT (pA)	all-final_contigs	369	7728	gi|1761024017|dbj|LC369228.1| Norovirus GII NoV/Hu/JP/2014/GII.P17-GII.17/MI-77 genomic RNA, nearly complete genome	98.782	7555	GII.17[P17]
Sample D human filter MEGAHIT (pA)	all-final_contigs	369	7728	gi|1761024025|dbj|LC369230.1| Norovirus GII NoV/Hu/JP/2014/GII.P17-GII.17/MI-80 genomic RNA, nearly complete genome	98.795	7551	GII.17[P17]
Sample D human filter MEGAHIT (pA)	all-final_contigs	369	7728	gi|1761024021|dbj|LC369229.1| Norovirus GII NoV/Hu/JP/2014/GII.P17-GII.17/MI-79 genomic RNA, nearly complete genome	98.782	7551	GII.17[P17]
Sample D human filter MEGAHIT (pA)	all-final_contigs	369	7728	gi|1761024057|dbj|LC369238.1| Norovirus GII NoV/Hu/JP/2015/GII.P17-GII.17/MI-89 genomic RNA, nearly complete genome	98.703	7556	GII.17[P17]
Sample D human filter MEGAHIT (pA)	all-final_contigs	369	7728	gi|1761024029|dbj|LC369231.1| Norovirus GII NoV/Hu/JP/2015/GII.P17-GII.17/MI-81 genomic RNA, nearly complete genome	98.715	7551	GII.17[P17]
Sample D human filter MEGAHIT (pA)	all-final_contigs	369	7728	gi|1761024089|dbj|LC369246.1| Norovirus GII NoV/Hu/JP/2015/GII.P17-GII.17/SA-146 genomic RNA, nearly complete genome	98.622	7547	GII.17[P17]
Sample D human filter MEGAHIT (pA)	all-final_contigs	369	7728	gi|1799028351|gb|MN960578.1| Norovirus GII isolate SCD1042 nonstructural polyprotein (ORF1) gene, partial cds; and VP1 (ORF2) and VP2 (ORF3) genes, complete cds	98.68	7499	GII.17[P17]
Sample D human filter MEGAHIT (pA)	all-final_contigs	369	7728	gi|1802476498|gb|MN996296.1| Norovirus GII isolate SCD1044_3 nonstructural polyprotein (ORF1) gene, partial cds; and VP1 (ORF2) and VP2 (ORF3) genes, complete cds	98.691	7410	GII.17[P17]
Sample D human filter MEGAHIT (pA)	all-final_contigs	369	7728	gi|1802476514|gb|MN996300.1| Norovirus GII isolate SCD0162_3 nonstructural polyprotein (ORF1) gene, partial cds; and VP1 (ORF2) and VP2 (ORF3) genes, complete cds	98.661	7395	GII.17[P17]
Sample D human filter MEGAHIT (pA)	all-final_contigs	369	7728	gi|1761024105|dbj|LC369251.1| Norovirus GII NoV/Hu/JP/2015/GII.P17-GII.17/SA-164 genomic RNA, nearly complete genome	97.098	7546	GII.17[P17]
Sample D human filter MEGAHIT (pA)	all-final_contigs	369	7728	gi|2027319256|gb|MW661253.1| Norovirus GII isolate BMH15-067, complete genome	95.242	7566	GII.17[P17]
Sample F human filter MEGAHIT (pA)	all-final_contigs	4159	7684	gi|1935524139|gb|MW284782.1| Norovirus GII isolate P1D5 nonstructural polyprotein (ORF1) gene, partial cds; VP1 (ORF2) gene, complete cds; and VP2 (ORF3) gene, partial cds	98.066	7499	GII.4[P4]
Sample F human filter MEGAHIT (pA)	all-final_contigs	4159	7684	gi|1935524135|gb|MW284781.1| Norovirus GII isolate P1D6 nonstructural polyprotein (ORF1) gene, partial cds; VP1 (ORF2) gene, complete cds; and VP2 (ORF3) gene, partial cds	98.064	7491	GII.4[P4]
Sample F human filter MEGAHIT (pA)	all-final_contigs	4159	7684	gi|1935524143|gb|MW284783.1| Norovirus GII isolate P1D3 nonstructural polyprotein (ORF1) gene, partial cds; VP1 (ORF2) gene, complete cds; and VP2 (ORF3) gene, partial cds	98.064	7489	GII.4[P4]
Sample F human filter MEGAHIT (pA)	all-final_contigs	4159	7684	gi|511630463|emb|HF952134.1| Norovirus Hu/GII.4/C00007941/2011/UK complete genome	96.19	7507	GII.4[P4]
Sample F human filter MEGAHIT (pA)	all-final_contigs	4159	7684	gi|472320445|gb|JX448566.1| Norovirus Hu/GII.4/Seoul/1071/2010/KOR, complete genome	95.897	7507	GII.4[P4]
Sample F human filter MEGAHIT (pA)	all-final_contigs	4159	7684	gi|511630451|emb|HF952131.1| Norovirus Hu/GII.4/C00007927/2010/UK complete genome	95.869	7505	GII.4[P4]
Sample F human filter MEGAHIT (pA)	all-final_contigs	4159	7684	gi|511630439|emb|HF952128.1| Norovirus Hu/GII.4/C00007915/2010/UK complete genome	95.844	7507	GII.4[P4]
Sample F human filter MEGAHIT (pA)	all-final_contigs	4159	7684	gi|511630403|emb|HF952119.1| Norovirus Hu/GII.4/C00006631/2011/UK complete genome	95.854	7502	GII.4[P4]
Sample F human filter MEGAHIT (pA)	all-final_contigs	4159	7684	gi|511630459|emb|HF952133.1| Norovirus Hu/GII.4/C00007934/2010/UK complete genome	95.817	7507	GII.4[P4]
Sample F human filter MEGAHIT (pA)	all-final_contigs	4159	7684	gi|511630447|emb|HF952130.1| Norovirus Hu/GII.4/C00007918/2011/UK complete genome	95.684	7507	GII.4[P4]
Sample F human filter MEGAHIT (pA)	all-final_contigs	4159	7684	gi|511630467|emb|HF952135.1| Norovirus Hu/GII.4/C00007952/2011/UK complete genome	95.657	7506	GII.4[P4]
Sample F human filter MEGAHIT (pA)	all-final_contigs	4159	7684	gi|511630411|emb|HF952121.1| Norovirus Hu/GII.4/C00007879/2011/UK complete genome	95.668	7502	GII.4[P4]
Sample F human filter MEGAHIT (pA)	all-final_contigs	4159	7684	gi|511630427|emb|HF952125.1| Norovirus Hu/GII.4/C00007893/2011/UK complete genome	95.63	7506	GII.4[P4]
Sample F human filter MEGAHIT (pA)	all-final_contigs	4159	7684	gi|511630435|emb|HF952127.1| Norovirus Hu/GII.4/C00007905/2011/UK complete genome	95.63	7505	GII.4[P4]
Sample F human filter MEGAHIT (pA)	all-final_contigs	4159	7684	gi|511630419|emb|HF952123.1| Norovirus Hu/GII.4/C00007881/2011/UK complete genome	95.617	7506	GII.4[P4]
Sample F human filter MEGAHIT (pA)	all-final_contigs	4159	7684	gi|511630455|emb|HF952132.1| Norovirus Hu/GII.4/C00007928/2011/UK complete genome	95.444	7507	GII.4[P4]
Sample F human filter MEGAHIT (pA)	all-final_contigs	4159	7684	gi|511630443|emb|HF952129.1| Norovirus Hu/GII.4/C00007916/2011/UK complete genome	95.444	7507	GII.4[P4]
Sample F human filter MEGAHIT (pA)	all-final_contigs	4159	7684	gi|511630423|emb|HF952124.1| Norovirus Hu/GII.4/C00007892/2011/UK complete genome	95.444	7507	GII.4[P4]
Sample F human filter MEGAHIT (pA)	all-final_contigs	4159	7684	gi|511630415|emb|HF952122.1| Norovirus Hu/GII.4/C00007880/2011/UK complete genome	95.444	7507	GII.4[P4]
Sample F human filter MEGAHIT (pA)	all-final_contigs	4159	7684	gi|511630431|emb|HF952126.1| Norovirus Hu/GII.4/C00007904/2011/UK complete genome	95.444	7506	GII.4[P4]
Sample F human filter MEGAHIT (pA)	all-final_contigs	4159	7684	gi|478258730|gb|KC463910.1| Norovirus Hu/GII.4/Ohio/684/USA, complete genome	95.058	7507	GII.4[P4]
Sample F human filter MEGAHIT (pA)	all-final_contigs	4159	7684	gi|1935524131|gb|MW284780.1| Norovirus GII isolate P1D10 nonstructural polyprotein (ORF1) gene, partial cds; VP1 (ORF2) gene, complete cds; and VP2 (ORF3) gene, partial cds	97.954	5426	GII.4[P4]
Sample G human filter MEGAHIT (pA)	all-final_contigs	251	7457	gi|1938434991|gb|MW305617.1| Norovirus GII isolate Arg10907 nonstructural polyprotein (ORF1) gene, partial cds; and VP1 (ORF2) and VP2 (ORF3) genes, complete cds	98.45	7421	GII.4[P31]
Sample G human filter MEGAHIT (pA)	all-final_contigs	251	7457	gi|1776826210|gb|MN703761.1| Norovirus GII isolate GII.4_MI_2016_feces nonstructural polyprotein (ORF1) and VP1 (ORF2) genes, complete cds; and VP2 (ORF3) gene, partial cds	98.176	7456	GII.4[P31]
Sample G human filter MEGAHIT (pA)	all-final_contigs	251	7457	gi|1145635717|gb|KY486271.1| Norovirus GII strain Hu/GII.Pe-GII.4-Sydney/2013/USA, complete genome	98.187	7446	GII.4[P31]
Sample G human filter MEGAHIT (pA)	all-final_contigs	251	7457	gi|425707214|gb|KC175323.1| Norovirus Hu/GII.4/Hong Kong/CUHK3630/2012/CHN, complete genome	98.002	7456	GII.4[P31]
Sample G human filter MEGAHIT (pA)	all-final_contigs	251	7457	gi|1938435027|gb|MW305626.1| Norovirus GII isolate Arg13435 nonstructural polyprotein (ORF1) gene, partial cds; and VP1 (ORF2) and VP2 (ORF3) genes, complete cds	98.073	7421	GII.4[P31]
Sample G human filter MEGAHIT (pA)	all-final_contigs	251	7457	gi|1938435007|gb|MW305621.1| Norovirus GII isolate Arg12774 nonstructural polyprotein (ORF1) gene, partial cds; and VP1 (ORF2) and VP2 (ORF3) genes, complete cds	98.06	7421	GII.4[P31]
Sample G human filter MEGAHIT (pA)	all-final_contigs	251	7457	gi|1938434659|gb|MW305534.1| Norovirus GII isolate ONVHH0711 nonstructural polyprotein (ORF1) gene, partial cds; and VP1 (ORF2) and VP2 (ORF3) genes, complete cds	98.06	7421	GII.4[P31]
Sample G human filter MEGAHIT (pA)	all-final_contigs	251	7457	gi|1938434643|gb|MW305530.1| Norovirus GII isolate ONVHH1493 nonstructural polyprotein (ORF1) gene, partial cds; and VP1 (ORF2) and VP2 (ORF3) genes, complete cds	97.938	7421	GII.4[P31]
Sample G human filter MEGAHIT (pA)	all-final_contigs	251	7457	gi|1938434663|gb|MW305535.1| Norovirus GII isolate ONVHH0051 nonstructural polyprotein (ORF1) gene, partial cds; and VP1 (ORF2) and VP2 (ORF3) genes, complete cds	97.898	7421	GII.4[P31]
Sample G human filter MEGAHIT (pA)	all-final_contigs	251	7457	gi|1938435243|gb|MW305680.1| Norovirus GII isolate 11632-c2 nonstructural polyprotein (ORF1) gene, partial cds; and VP1 (ORF2) and VP2 (ORF3) genes, complete cds	97.898	7420	GII.4[P31]
Sample G human filter MEGAHIT (pA)	all-final_contigs	251	7457	gi|1938435015|gb|MW305623.1| Norovirus GII isolate Arg12866 nonstructural polyprotein (ORF1) gene, partial cds; and VP1 (ORF2) and VP2 (ORF3) genes, complete cds	97.75	7421	GII.4[P31]
Sample G human filter MEGAHIT (pA)	all-final_contigs	251	7457	gi|1938434635|gb|MW305528.1| Norovirus GII isolate ONVHH2342 nonstructural polyprotein (ORF1) gene, partial cds; and VP1 (ORF2) and VP2 (ORF3) genes, complete cds	97.601	7421	GII.4[P31]
[truncated: 887 more rows]
