# Supplementary material for: Benchmarking different approaches for Norovirus genome assembly in metagenome samples
Source: BMC Genomics. 2021 Nov 24;22:849. doi: 10.1186/s12864-021-08067-2 (PMC8611953; doi:10.1186/s12864-021-08067-2)
Supplement: Supplementary file 2 — Additional file 2. Identity percentages shared after local alignment between the published genomes per sample and the rest of main contigs yielded per strategy. [file 12864_2021_8067_MOESM2_ESM.xlsx]

## Sheet: Hoja1
Additional File 2: Identity percentages shared after local alignment between the published genomes per sample and the rest of main contigs yielded per strategy.
	%identity against pA megahit longest contig	%identity against pB megahit longest contig	%identity against pC megahit longest contig	%identity against pD megahit longest contig	%identity against pA spades longest contig	%identity against pB spades longest contig	%identity against pD spades longest contig
sampleA (final genome contig from pCspades)	7530/7548 (99.8%)	7537/7550 (99.8%)	7532/7547 (99.8%)	7145/7163 (99.7%)	7543/7548 (99.9%)	7533/7548 (99.8%)	7532/7551 (99.7%)
	%identity against pA megahit longest contig	%identity against pB megahit longest contig	%identity against pD megahit longest contig	%identity against pA spades longest contig	%identity against pB spades longest contig	%identity against pC spades longest contig	%identity against pD spades longest contig
sampleB (final genome contig from pCmegahit)	7525/7533 (99.9%)	7548/7548 (100.0%)	7526/7529 (100.0%)	7283/7284 (100.0%)	7548/7548 (100.0%)	7530/7533 (100.0%)	7506/7506 (100.0%)
	%identity against pA megahit longest contig	%identity against pB megahit longest contig	%identity against pC megahit longest contig	%identity against pD megahit longest contig	%identity against pA spades longest contig	%identity against pB spades longest contig	%identity against pC spades longest contig
sampleC (final genome contig from pDspades)	7553/7553 (100.0%)	7529/7615 (98.9%)	7542/7546 (99.9%)	7359/7360 (100.0%)	7553/7553 (100.0%)	7560/7560 (100.0%)	7560/7560 (100.0%)
	%identity against pA megahit longest contig	%identity against pB megahit longest contig	%identity against pC megahit longest contig	%identity against pA spades longest contig	%identity against pB spades longest contig	%identity against pC spades longest contig	%identity against pD spades longest contig
sampleD (final genome contig from pDmegahit)	7567/7577 (99.9%)	7360/7369 (99.9%)	7565/7573 (99.9%)	6957/6958 (100.0%)	7066/7068 (100.0%)	6870/6872 (100.0%)	7571/7572 (100.0%)
	%identity against pA megahit longest contig	%identity against pB megahit longest contig	%identity against pC megahit longest contig	%identity against pA spades longest contig	%identity against pB spades longest contig	%identity against pC spades longest contig	%identity against pD spades longest contig
sampleE (final genome contig from pDmegahit)	7588/7588 (100.0%)	7587/7614 (99.6%)	7538/7582 (99.4%)	7539/7582 (99.4%)	7500/7500 (100.0%)	7499/7499 (100.0%)	7539/7582 (99.4%)
	%identity against pA megahit longest contig	%identity against pB megahit longest contig	%identity against pC megahit longest contig	%identity against pA spades longest contig	%identity against pB spades longest contig	%identity against pC spades longest contig	%identity against pD spades longest contig
SampleF (final genome contig from pDmegahit)	7533/7620 (98.9%)	7600/7632 (99.6%)	7615/7620 (99.9%)	6732/6732 (100.0%)	6732/6732 (100.0%)	6732/6732 (100.0%)	7512/7514 (100.0%)
	%identity against pA megahit longest contig	%identity against pB megahit longest contig	%identity against pC megahit longest contig	%identity against pA spades longest contig	%identity against pB spades longest contig	%identity against pC spades longest contig	%identity against pD spades longest contig
SampleG (final genome contig from pDmegahit)	7455/7456 (100.0%)	7206/7207 (100.0%)	6871/6871 (100.0%)	7453/7458 (99.9%)	6188/6188 (100.0%)	6187/6190 (100.0%)	7455/7456 (100.0%)
	%identity against pA megahit longest contig	%identity against pB megahit longest contig	%identity against pC megahit longest contig	%identity against pA spades longest contig	%identity against pB spades longest contig	%identity against pC spades longest contig	%identity against pD spades longest contig
SampleH (final genome contig from pDmegahit)	7607/7634 (99.6%)	7555/7648 (98.8%)	7499/7500 (100.0%)	7351/7354 (100.0%)	7337/7338 (100.0%)	7337/7338 (100.0%)	7551/7551 (100.0%)
