# Supplementary material for: Benchmarking different approaches for Norovirus genome assembly in metagenome samples
Source: BMC Genomics. 2021 Nov 24;22:849. doi: 10.1186/s12864-021-08067-2 (PMC8611953; doi:10.1186/s12864-021-08067-2)
Supplement: Supplementary file 3 — Additional file 3. Longest Norovirus contigs retrieved from all strategies with default kmer-lengths used by SPAdes. [file 12864_2021_8067_MOESM3_ESM.xlsx]

## Sheet: Sheet1
Additional File 3: Longest NoV contigs regarding kmer-lengths on SPAdes
	* longest contigs presented in table 2			default kmer lengths: 21, 33 and 55
	pA
	A	B	C	D	E	F	G	H
K21	1587	1347	2699	1463	1047	757	864	598
K33	4633	3627	3089	2011	3009	1411	2464	1849
K55	7550*	7284*	6915	2423	4375	3304	4317	2503
K77	7350	7233	7553*	3635	6973	6248	4317	4944
K99	7239	5231	3657	7092*	7559*	6732*	7587*	7354*
	pB
	A	B	C	D	E	F	G	H
K21	1782	1449	2703	1545	1484	1632	1205	1759
K33	4636	3632	4539	2349	2494	2481	2433	2427
K55	7548*	6911	7013	3401	3715	3710	4322	2504
K77	7548*	6933	7561*	3888	6956	5562	4322	5042
K99	5637	7549*	5380	7094*	7502*	6732*	6216*	7338*
	pC
	A	B	C	D	E	F	G	H
K21	1587	1347	1654	1323	767	757	1331	615
K33	4636	2471	2982	2349	2390	2351	2466	2482
K55	7551*	7058	6847	3401	4727	2503	4323	2504
K77	7551*	7233	7561*	3888	6156	5562	4323	5042
K99	5206	7705*	5380	6898*	7501*	6732*	6222*	7338*
	pD
	A	B	C	D	E	F	G	H
K21	1654	2182	2703	1595	1705	1587	1387	1587
K33	3712	2961	4607	2349	5075	4065	2775	4432
K55	7551*	7236	7335	3866	6541	6736	5121	5032
K77	7551*	7506*	7560*	7598*	7556*	7514*	7605*	5171
K99	5738	5231	3712	7593*	7477	5727	7605*	7569*
