# Supplementary material for: Benchmarking different approaches for Norovirus genome assembly in metagenome samples
Source: BMC Genomics. 2021 Nov 24;22:849. doi: 10.1186/s12864-021-08067-2 (PMC8611953; doi:10.1186/s12864-021-08067-2)
Supplement: Supplementary file 4 — Additional file 4. Results per sample in all contigs. [file 12864_2021_8067_MOESM4_ESM.xlsx]

## Sheet: nuevo
Additional File 4: Results per sample in all contigs
	Total number of contigs	Number of contigs >5kb	Total length of contigs >5kb	Largest contig	N50		pA: pipeline A, pB: pipeline B, pC: pipeline C, pD: pipeline D
Sample A human filter MEGAHIT (pA)	3528	2	14633	7549	866
Sample B human filter MEGAHIT (pA)	4605	3	18664	7554	775
Sample C human filter MEGAHIT (pA)	27100	87	624536	56372	1146
Sample D human filter MEGAHIT (pA)	6566	7	49178	14063	975
Sample E human filter MEGAHIT (pA)	10557	19	162072	48358	1099
Sample F human filter MEGAHIT (pA)	213	1	7457	7457	1259
Sample G human filter MEGAHIT (pA)	676	1	7714	7714	1426
Sample H human filter MEGAHIT (pA)	1561	4	34952	14306	907
Sample A NoV filter MEGAHIT (pB)	123	3	20757	7997	891
Sample B NoV filter MEGAHIT (pB)	1112	2	12751	7584	681
Sample C NoV filter MEGAHIT (pB)	129	1	7592	7592	1364
Sample D NoV filter MEGAHIT (pB)	185	2	12632	7424	1283
Sample E NoV filter MEGAHIT (pB)	4124	12	75480	9031	1312
Sample F NoV filter MEGAHIT (pB)	61	1	7253	7253	1281
Sample G NoV filter MEGAHIT (pB)	35	1	7518	7518	2045
Sample H NoV filter MEGAHIT (pB)	102	1	7625	7625	1200
Sample A raw MEGAHIT (pC)	4261	3	17956	7547	841
Sample B raw MEGAHIT (pC)	5932	2	12646	7599	746
Sample C raw MEGAHIT (pC)	29596	96	704611	56372	1146
Sample D raw MEGAHIT (pC)	10130	9	71357	16690	951
Sample E raw MEGAHIT (pC)	11720	24	195859	48395	1112
Sample F raw MEGAHIT (pC)	531	1	6871	6871	1044
Sample G raw MEGAHIT (pC)	900	1	7518	7518	1266
Sample H raw MEGAHIT (pC)	2065	5	40169	14306	905
Sample A MEGAHIT + CD-HIT (pD)	3867	2	20241	13078	826
Sample B MEGAHIT + CD-HIT (pD)	4127	3	18886	7570	822
Sample C MEGAHIT + CD-HIT (pD)	22636	85	630146	56433	1191
Sample D MEGAHIT + CD-HIT (pD)	8993	11	82062	16690	965
Sample E MEGAHIT + CD-HIT (pD)	8912	14	121586	32994	1096
Sample F MEGAHIT + CD-HIT (pD)	415	1	7674	7674	1052
Sample G MEGAHIT + CD-HIT (pD)	634	1	7634	7634	1290
Sample H MEGAHIT + CD-HIT (pD)	1634	4	34030	14229	901
Sample A human filter SPAdes (pA)	8406	1	7239	7239	779
Sample B human filter SPAdes (pA)	8593	0	0	3657	718
Sample C human filter SPAdes (pA)	39286	11	88474	28488	898
Sample D human filter SPAdes (pA)	12710	5	30030	7209	963
Sample E human filter SPAdes (pA)	15944	7	54563	13097	836
Sample F human filter SPAdes (pA)	725	1	7587	7587	1084
Sample G human filter SPAdes (pA)	1628	1	7354	7354	1058
Sample H human filter SPAdes (pA)	2704	1	7559	7559	786
Sample A NoV filter SPAdes (pB)	1064	1	5637	5637	738
Sample B NoV filter SPAdes (pB)	1897	1	5380	5380	642
Sample C NoV filter SPAdes (pB)	337	2	12780	7549	1175
Sample D NoV filter SPAdes (pB)	500	1	7094	7094	1361
Sample E NoV filter SPAdes (pB)	6348	1	6732	6732	862
Sample F NoV filter SPAdes (pB)	409	1	6216	6216	1423
Sample G NoV filter SPAdes (pB)	310	1	7338	7338	1608
Sample H NoV filter SPAdes (pB)	356	1	7502	7502	1361
Sample A raw SPAdes (pC)	9600	2	10282	5206	779
Sample B raw SPAdes (pC)	10396	1	5380	5380	722
Sample C raw SPAdes (pC)	42808	13	96760	14981	876
Sample D raw SPAdes (pC)	18201	7	50524	15270	933
Sample E raw SPAdes (pC)	17844	8	65877	14567	819
Sample F raw SPAdes (pC)	1175	1	6222	6222	910
Sample G raw SPAdes (pC)	1988	1	7338	7338	1018
Sample H raw SPAdes (pC)	3384	1	7501	7501	756
Sample A SPAdes + CD-HIT (pD)	7993	3	16452	5738	824
Sample B SPAdes + CD-HIT (pD)	9607	1	5573	5573	753
Sample C SPAdes + CD-HIT (pD)	38630	71	457284	12441	1106
Sample D SPAdes + CD-HIT (pD)	17788	13	92168	16670	945
Sample E SPAdes + CD-HIT (pD)	16132	13	119143	45164	1022
Sample F SPAdes + CD-HIT (pD)	847	1	7605	7605	969
Sample G SPAdes + CD-HIT (pD)	1537	1	7569	7569	983
Sample H SPAdes + CD-HIT (pD)	3049	1	7477	7477	823
