# Supplementary material for: Benchmarking different approaches for Norovirus genome assembly in metagenome samples
Source: BMC Genomics. 2021 Nov 24;22:849. doi: 10.1186/s12864-021-08067-2 (PMC8611953; doi:10.1186/s12864-021-08067-2)
Supplement: Supplementary file 5 — Additional file 5. Results per sample in Norovirus contigs. [file 12864_2021_8067_MOESM5_ESM.xlsx]

## Sheet: nuevo
Additional File 5: Results per sample in norovirus contigs.
	Total number of contigs	Number of contigs >5kb	Total length of contigs >5kb	Largest contig	N50	pA: pipeline A, pB: pipeline B, pC: pipeline C, pD: pipeline D
Sample A human filter MEGAHIT (pA)	9	2	14633	7549	7084
Sample B human filter MEGAHIT (pA)	13	2	13617	7554	6063
Sample C human filter MEGAHIT (pA)	32	1	7823	7823	4573
Sample D human filter MEGAHIT (pA)	74	1	7728	7728	1440
Sample E human filter MEGAHIT (pA)	62	1	7684	7684	2038
Sample F human filter MEGAHIT (pA)	10	1	7457	7457	4343
Sample G human filter MEGAHIT (pA)	5	1	7714	7714	7714
Sample H human filter MEGAHIT (pA)	12	1	7596	7596	3281
Sample A NoV filter MEGAHIT (pB)	5	3	20757	7997	7548
Sample B NoV filter MEGAHIT (pB)	12	2	12751	7584	5167
Sample C NoV filter MEGAHIT (pB)	8	1	7592	7592	4723
Sample D NoV filter MEGAHIT (pB)	28	1	5208	5208	3850
Sample E NoV filter MEGAHIT (pB)	22	1	7512	7512	2208
Sample F NoV filter MEGAHIT (pB)	16	1	7253	7253	7253
Sample G NoV filter MEGAHIT (pB)	5	1	7518	7518	7518
Sample H NoV filter MEGAHIT (pB)	15	1	7625	7625	1359
Sample A raw MEGAHIT (pC)	7	3	17956	7547	5226
Sample B raw MEGAHIT (pC)	8	1	7599	7599	4352
Sample C raw MEGAHIT (pC)	18	3	18357	7548	5278
Sample D raw MEGAHIT (pC)	65	1	7625	7625	1609
Sample E raw MEGAHIT (pC)	7	1	7705	7705	7705
Sample F raw MEGAHIT (pC)	17	1	6871	6871	4349
Sample G raw MEGAHIT (pC)	8	1	7518	7518	4999
Sample H raw MEGAHIT (pC)	16	1	7594	7594	2920
Sample A MEGAHIT + CD-HIT (pD)	9	2	20241	13078	13078
Sample B MEGAHIT + CD-HIT (pD)	7	2	13839	7570	6269
Sample C MEGAHIT + CD-HIT (pD)	66	1	7588	7588	2167
Sample D MEGAHIT + CD-HIT (pD)	156	2	13414	7594	1304
Sample E MEGAHIT + CD-HIT (pD)	7	1	7620	7620	4958
Sample F MEGAHIT + CD-HIT (pD)	8	1	7674	7674	4349
Sample G MEGAHIT + CD-HIT (pD)	8	1	7634	7634	4768
Sample H MEGAHIT + CD-HIT (pD)	13	1	7589	7589	3187
Sample A human filter SPAdes (pA)	15	1	7239	7239	2970
Sample B human filter SPAdes (pA)	18	0	0	3657	2375
Sample C human filter SPAdes (pA)	47	1	5231	5231	3584
Sample D human filter SPAdes (pA)	217	1	7092	7092	2814
Sample E human filter SPAdes (pA)	167	1	6732	6732	4616
Sample F human filter SPAdes (pA)	322	1	7587	7587	4317
Sample G human filter SPAdes (pA)	241	1	7354	7354	4944
Sample H human filter SPAdes (pA)	77	1	7559	7559	3432
Sample A NoV filter SPAdes (pB)	24	1	5637	5637	1707
Sample B NoV filter SPAdes (pB)	13	1	5380	5380	2454
Sample C NoV filter SPAdes (pB)	48	2	12780	7549	5231
Sample D NoV filter SPAdes (pB)	152	1	7094	7094	3958
Sample E NoV filter SPAdes (pB)	182	1	6732	6732	4818
Sample F NoV filter SPAdes (pB)	318	1	6216	6216	4297
Sample G NoV filter SPAdes (pB)	231	1	7338	7338	4990
Sample H NoV filter SPAdes (pB)	81	1	7502	7502	3432
Sample A raw SPAdes (pC)	22	1	5206	5206	1736
Sample B raw SPAdes (pC)	15	1	5380	5380	2458
Sample C raw SPAdes (pC)	50	2	12936	7705	5231
Sample D raw SPAdes (pC)	207	2	12316	6898	2902
Sample E raw SPAdes (pC)	189	1	6732	6732	4818
Sample F raw SPAdes (pC)	307	1	6222	6222	4297
Sample G raw SPAdes (pC)	234	1	7338	7338	4990
Sample H raw SPAdes (pC)	82	1	7501	7501	3432
Sample A SPAdes + CD-HIT (pD)	10	2	11375	5738	5637
Sample B SPAdes + CD-HIT (pD)	14	0	0	3712	2401
Sample C SPAdes + CD-HIT (pD)	16	1	5231	5231	3037
Sample D SPAdes + CD-HIT (pD)	41	2	13197	7593	2336
Sample E SPAdes + CD-HIT (pD)	10	1	5727	5727	4989
Sample F SPAdes + CD-HIT (pD)	12	1	7605	7605	4323
Sample G SPAdes + CD-HIT (pD)	13	1	7569	7569	3811
Sample H SPAdes + CD-HIT (pD)	13	1	7477	7477	2922
