# Supplementary material for: Benchmarking different approaches for Norovirus genome assembly in metagenome samples
Source: BMC Genomics. 2021 Nov 24;22:849. doi: 10.1186/s12864-021-08067-2 (PMC8611953; doi:10.1186/s12864-021-08067-2)
Supplement: Supplementary file 6 — Additional file 6. 20 most mapped Norovirus GenBank references per sample. [file 12864_2021_8067_MOESM6_ESM.xlsx]

## Sheet: Sheet1
Additional File 6: 20 most mapped NoV GenBank references
sample A (capsid genotype GII.17)
Number of Reads	capsid genotype	Genbank reference
4113	GII.3	>gi|2027319262|gb|MW661275.1| Norovirus GII isolate BMH19-119, complete genome
4339	GII.2	>gi|1313740555|dbj|LC209457.1| Norovirus Hu/GII/JP/2015/GII.P2_GII.2/Miyagi-63 RNA, nearly complete genome
4418	GII.17	>gi|1761023969|dbj|LC369214.1| Norovirus GII NoV/Hu/JP/2014/GII.P17-GII.17/AO-8 genomic RNA, complete genome
4711	GII.12	>gi|1605110154|dbj|LC342059.1| Norovirus GII Hu/JP/1999/GII.PNAe-GII.12/No35-Saitama-99-1 genomic RNA, complete genome
4866	GII.17	>gi|2027319256|gb|MW661253.1| Norovirus GII isolate BMH15-067, complete genome
4995	GII.4	>gi|1994397447|gb|MW661282.1| Norovirus GII isolate BMH19-132, complete genome
5015	GII.17	>gi|1761024045|dbj|LC369235.1| Norovirus GII NoV/Hu/JP/2015/GII.P17-GII.17/MI-86 genomic RNA, nearly complete genome
5263	GII.17	>gi|1761024073|dbj|LC369242.1| Norovirus GII NoV/Hu/JP/2015/GII.P17-GII.17/MI-93 genomic RNA, nearly complete genome
5423	GII.4	>gi|2027319263|gb|MW661278.1| Norovirus GII isolate BMH19-127, complete genome
5636	GII.4	>gi|2027319264|gb|MW661281.1| Norovirus GII isolate BMH19-130, complete genome
5967	GII.17	>gi|1761024129|dbj|LC369257.1| Norovirus GII NoV/Hu/JP/2015/GII.P17-GII.17/TO-148 genomic RNA, nearly complete genome
7120	GII.17	>gi|1761024121|dbj|LC369255.1| Norovirus GII NoV/Hu/JP/2015/GII.P17-GII.17/TO-146 genomic RNA, nearly complete genome
10269	GII.17	>gi|1761024037|dbj|LC369233.1| Norovirus GII NoV/Hu/JP/2015/GII.P17-GII.17/MI-84 genomic RNA, nearly complete genome
12097	GII.4	>gi|1994397375|gb|MW661264.1| Norovirus GII isolate BMH19-097, complete genome
15324	GII.17	>gi|1761024053|dbj|LC369237.1| Norovirus GII NoV/Hu/JP/2015/GII.P17-GII.17/MI-88 genomic RNA, nearly complete genome
24963	GII.17	>gi|1761024041|dbj|LC369234.1| Norovirus GII NoV/Hu/JP/2015/GII.P17-GII.17/MI-85 genomic RNA, nearly complete genome
35210	GII.17	>gi|1761024017|dbj|LC369228.1| Norovirus GII NoV/Hu/JP/2014/GII.P17-GII.17/MI-77 genomic RNA, nearly complete genome
57530	GII.3	>gi|186659484|dbj|AB365435.1| Norovirus Hu/Texas/TCH04-577/2004/US genomic RNA, complete genome
417141	GII.2	>gi|2027319255|gb|MW661246.1| Norovirus GII isolate BMH11-021, complete genome
24979032	GII.2	>gi|1313740484|dbj|LC209450.1| Norovirus Hu/GII/JP/2014/GII.P16_GII.2/Osaka-225 RNA, nearly complete genome
sample B (capsid genotype GII.2)
Number of Reads	capsid genotype	Genbank reference
4902	GII.2	>gi|1938435383|gb|MW305715.1| Norovirus GII isolate CMH-S238-16 nonstructural polyprotein (ORF1) gene, partial cds; and VP1 (ORF2) and VP2 (ORF3) genes, complete cds
4933	GII.2	>gi|1313740689|dbj|LC209471.1| Norovirus Hu/GII/JP/2011/GII.P16_GII.2/Hiroshima-26 RNA, nearly complete genome
5082	GII.2	>gi|1313740760|dbj|LC209479.1| Norovirus Hu/GII/JP/2011/GII.P16_GII.2/Ehime-45 RNA, nearly complete genome
5129	GII.17	>gi|1761024017|dbj|LC369228.1| Norovirus GII NoV/Hu/JP/2014/GII.P17-GII.17/MI-77 genomic RNA, nearly complete genome
5171	GII.2	>gi|1313740500|dbj|LC209451.1| Norovirus Hu/GII/JP/2011/GII.P16_GII.2/Osaka-18 RNA, nearly complete genome
5260	GII.2	>gi|1313740519|dbj|LC209453.1| Norovirus Hu/GII/JP/2011/GII.P16_GII.2/Osaka-023 RNA, nearly complete genome
5269	GII.2	>gi|1313740659|dbj|LC209468.1| Norovirus Hu/GII/JP/2011/GII.P16_GII.2/Yamaguchi-4 RNA, nearly complete genome
5358	GII.2	>gi|1313740476|dbj|LC209449.1| Norovirus Hu/GII/JP/2011/GII.P16_GII.2/Osaka-26 RNA, complete genome
5377	GII.2	>gi|1313740457|dbj|LC209447.1| Norovirus Hu/GII/JP/2011/GII.P16_GII.2/Saitama-51 RNA, nearly complete genome
5421	GII.2	>gi|1313740584|dbj|LC209460.1| Norovirus Hu/GII/JP/2010/GII.P16_GII.2/Kanagawa-50 RNA, nearly complete genome
6362	GII.2	>gi|1313740600|dbj|LC209462.1| Norovirus Hu/GII/JP/2006/GII.P2_GII.2/Hokkaido-14 RNA, nearly complete genome
7035	GII.3	>gi|186659484|dbj|AB365435.1| Norovirus Hu/Texas/TCH04-577/2004/US genomic RNA, complete genome
7060	GII.2	>gi|1313740576|dbj|LC209459.1| Norovirus Hu/GII/JP/2010/GII.P16_GII.2/Kanagawa-51 RNA, nearly complete genome
15325	GII.2	>gi|1313740612|dbj|LC209463.1| Norovirus Hu/GII/JP/2008/GII.P2_GII.2/Hokkaido-15 RNA, complete genome
19315	GII.2	>gi|2027319255|gb|MW661246.1| Norovirus GII isolate BMH11-021, complete genome
72469	GII.2	>gi|1938434971|gb|MW305612.1| Norovirus GII isolate Arg9847 nonstructural polyprotein (ORF1) gene, partial cds; and VP1 (ORF2) and VP2 (ORF3) genes, complete cds
365607	GII.2	>gi|1313740484|dbj|LC209450.1| Norovirus Hu/GII/JP/2014/GII.P16_GII.2/Osaka-225 RNA, nearly complete genome
1186607	GII.2	>gi|1938435031|gb|MW305627.1| Norovirus GII isolate Arg13737 nonstructural polyprotein (ORF1) gene, partial cds; and VP1 (ORF2) and VP2 (ORF3) genes, complete cds
1557087	GII.2	>gi|1938435083|gb|MW305640.1| Norovirus GII isolate Arg14811 nonstructural polyprotein (ORF1) gene, partial cds; and VP1 (ORF2) and VP2 (ORF3) genes, complete cds
1566871	GII.2	>gi|1938435087|gb|MW305641.1| Norovirus GII isolate Arg14813 nonstructural polyprotein (ORF1) gene, partial cds; and VP1 (ORF2) and VP2 (ORF3) genes, complete cds
sample C (capsid genotype GII.17)
Number of Reads	capsid genotype	Genbank reference
31408	GII.17	>gi|1761023973|dbj|LC369215.1| Norovirus GII NoV/Hu/JP/2015/GII.P17-GII.17/GU-55 genomic RNA, nearly complete genome
31744	GII.17	>gi|1761023993|dbj|LC369220.1| Norovirus GII NoV/Hu/JP/2015/GII.P17-GII.17/GU-60 genomic RNA, nearly complete genome
33477	GII.17	>gi|1761024069|dbj|LC369241.1| Norovirus GII NoV/Hu/JP/2015/GII.P17-GII.17/MI-92 genomic RNA, complete genome
34642	GII.17	>gi|1761024097|dbj|LC369248.1| Norovirus GII NoV/Hu/JP/2015/GII.P17-GII.17/SA-149 genomic RNA, nearly complete genome
34831	GII.17	>gi|1761023997|dbj|LC369221.1| Norovirus GII NoV/Hu/JP/2015/GII.P17-GII.17/GU-69 genomic RNA, nearly complete genome
34876	GII.17	>gi|1761024113|dbj|LC369253.1| Norovirus GII NoV/Hu/JP/2015/GII.P17-GII.17/SA-172 genomic RNA, nearly complete genome
34972	GII.17	>gi|1761023969|dbj|LC369214.1| Norovirus GII NoV/Hu/JP/2014/GII.P17-GII.17/AO-8 genomic RNA, complete genome
35407	GII.17	>gi|1761024001|dbj|LC369222.1| Norovirus GII NoV/Hu/JP/2015/GII.P17-GII.17/HI-78 genomic RNA, nearly complete genome
37256	GII.17	>gi|1761024129|dbj|LC369257.1| Norovirus GII NoV/Hu/JP/2015/GII.P17-GII.17/TO-148 genomic RNA, nearly complete genome
37674	GII.17	>gi|1761024081|dbj|LC369244.1| Norovirus GII NoV/Hu/JP/2016/GII.P17-GII.17/SA-116 genomic RNA, complete genome
39919	GII.17	>gi|1761024009|dbj|LC369225.1| Norovirus GII NoV/Hu/JP/2015/GII.P17-GII.17/HI-82 genomic RNA, nearly complete genome
40811	GII.17	>gi|1761024005|dbj|LC369224.1| Norovirus GII NoV/Hu/JP/2015/GII.P17-GII.17/HI-80 genomic RNA, nearly complete genome
41772	GII.17	>gi|1761024133|dbj|LC369258.1| Norovirus GII NoV/Hu/JP/2015/GII.P17-GII.17/SA-169 genomic RNA, nearly complete genome
42295	GII.17	>gi|1761024117|dbj|LC369254.1| Norovirus GII NoV/Hu/JP/2015/GII.P17-GII.17/TO-144 genomic RNA, complete genome
42729	GII.17	>gi|1761024109|dbj|LC369252.1| Norovirus GII NoV/Hu/JP/2015/GII.P17-GII.17/SA-165 genomic RNA, nearly complete genome
42960	GII.17	>gi|1761023981|dbj|LC369217.1| Norovirus GII NoV/Hu/JP/2015/GII.P17-GII.17/GU-57 genomic RNA, nearly complete genome
42962	GII.17	>gi|1761023985|dbj|LC369218.1| Norovirus GII NoV/Hu/JP/2015/GII.P17-GII.17/GU-58 genomic RNA, nearly complete genome
43223	GII.17	>gi|1761024013|dbj|LC369227.1| Norovirus GII NoV/Hu/JP/2015/GII.P17-GII.17/KA-67 genomic RNA, nearly complete genome
43879	GII.17	>gi|1761024121|dbj|LC369255.1| Norovirus GII NoV/Hu/JP/2015/GII.P17-GII.17/TO-146 genomic RNA, nearly complete genome
48634	GII.17	>gi|1761024101|dbj|LC369249.1| Norovirus GII NoV/Hu/JP/2015/GII.P17-GII.17/SA-150 genomic RNA, nearly complete genome
sample D (capsid genotype GII.17)
Number of Reads	capsid genotype	Genbank reference
1483578	GII.17	>gi|1761024113|dbj|LC369253.1| Norovirus GII NoV/Hu/JP/2015/GII.P17-GII.17/SA-172 genomic RNA, nearly complete genome
1485136	GII.17	>gi|1761024001|dbj|LC369222.1| Norovirus GII NoV/Hu/JP/2015/GII.P17-GII.17/HI-78 genomic RNA, nearly complete genome
1563367	GII.17	>gi|1761024093|dbj|LC369247.1| Norovirus GII NoV/Hu/JP/2015/GII.P17-GII.17/SA-148 genomic RNA, nearly complete genome
1667386	GII.17	>gi|1761024005|dbj|LC369224.1| Norovirus GII NoV/Hu/JP/2015/GII.P17-GII.17/HI-80 genomic RNA, nearly complete genome
1768893	GII.17	>gi|1761024085|dbj|LC369245.1| Norovirus GII NoV/Hu/JP/2015/GII.P17-GII.17/SA-145 genomic RNA, nearly complete genome
1770775	GII.17	>gi|1761024101|dbj|LC369249.1| Norovirus GII NoV/Hu/JP/2015/GII.P17-GII.17/SA-150 genomic RNA, nearly complete genome
1776539	GII.17	>gi|1761024125|dbj|LC369256.1| Norovirus GII NoV/Hu/JP/2015/GII.P17-GII.17/TO-147 genomic RNA, nearly complete genome
1776762	GII.17	>gi|1761024117|dbj|LC369254.1| Norovirus GII NoV/Hu/JP/2015/GII.P17-GII.17/TO-144 genomic RNA, complete genome
1808460	GII.17	>gi|1761024133|dbj|LC369258.1| Norovirus GII NoV/Hu/JP/2015/GII.P17-GII.17/SA-169 genomic RNA, nearly complete genome
1817088	GII.17	>gi|1761024009|dbj|LC369225.1| Norovirus GII NoV/Hu/JP/2015/GII.P17-GII.17/HI-82 genomic RNA, nearly complete genome
1906320	GII.17	>gi|1761023989|dbj|LC369219.1| Norovirus GII NoV/Hu/JP/2015/GII.P17-GII.17/GU-59 genomic RNA, complete genome
1911478	GII.17	>gi|1761023993|dbj|LC369220.1| Norovirus GII NoV/Hu/JP/2015/GII.P17-GII.17/GU-60 genomic RNA, nearly complete genome
1997490	GII.17	>gi|1761024129|dbj|LC369257.1| Norovirus GII NoV/Hu/JP/2015/GII.P17-GII.17/TO-148 genomic RNA, nearly complete genome
2090900	GII.17	>gi|1761024013|dbj|LC369227.1| Norovirus GII NoV/Hu/JP/2015/GII.P17-GII.17/KA-67 genomic RNA, nearly complete genome
2094073	GII.17	>gi|1761024109|dbj|LC369252.1| Norovirus GII NoV/Hu/JP/2015/GII.P17-GII.17/SA-165 genomic RNA, nearly complete genome
2135857	GII.17	>gi|1761023981|dbj|LC369217.1| Norovirus GII NoV/Hu/JP/2015/GII.P17-GII.17/GU-57 genomic RNA, nearly complete genome
2150423	GII.17	>gi|1761023985|dbj|LC369218.1| Norovirus GII NoV/Hu/JP/2015/GII.P17-GII.17/GU-58 genomic RNA, nearly complete genome
2151591	GII.17	>gi|1761024121|dbj|LC369255.1| Norovirus GII NoV/Hu/JP/2015/GII.P17-GII.17/TO-146 genomic RNA, nearly complete genome
2469337	GII.17	>gi|1761024061|dbj|LC369239.1| Norovirus GII NoV/Hu/JP/2015/GII.P17-GII.17/MI-90 genomic RNA, nearly complete genome
6671918	GII.17	>gi|1761024081|dbj|LC369244.1| Norovirus GII NoV/Hu/JP/2016/GII.P17-GII.17/SA-116 genomic RNA, complete genome
sample E (capsid genotype GII.17)
Number of Reads	capsid genotype	Genbank reference
389277	GII.17	>gi|1761023989|dbj|LC369219.1| Norovirus GII NoV/Hu/JP/2015/GII.P17-GII.17/GU-59 genomic RNA, complete genome
390015	GII.17	>gi|1761023993|dbj|LC369220.1| Norovirus GII NoV/Hu/JP/2015/GII.P17-GII.17/GU-60 genomic RNA, nearly complete genome
391917	GII.17	>gi|1761023969|dbj|LC369214.1| Norovirus GII NoV/Hu/JP/2014/GII.P17-GII.17/AO-8 genomic RNA, complete genome
392518	GII.17	>gi|1761024097|dbj|LC369248.1| Norovirus GII NoV/Hu/JP/2015/GII.P17-GII.17/SA-149 genomic RNA, nearly complete genome
394060	GII.17	>gi|1761024113|dbj|LC369253.1| Norovirus GII NoV/Hu/JP/2015/GII.P17-GII.17/SA-172 genomic RNA, nearly complete genome
395440	GII.17	>gi|1761024001|dbj|LC369222.1| Norovirus GII NoV/Hu/JP/2015/GII.P17-GII.17/HI-78 genomic RNA, nearly complete genome
395590	GII.17	>gi|1761024081|dbj|LC369244.1| Norovirus GII NoV/Hu/JP/2016/GII.P17-GII.17/SA-116 genomic RNA, complete genome
421703	GII.17	>gi|1761023997|dbj|LC369221.1| Norovirus GII NoV/Hu/JP/2015/GII.P17-GII.17/GU-69 genomic RNA, nearly complete genome
440479	GII.17	>gi|1761024009|dbj|LC369225.1| Norovirus GII NoV/Hu/JP/2015/GII.P17-GII.17/HI-82 genomic RNA, nearly complete genome
443659	GII.17	>gi|1761024133|dbj|LC369258.1| Norovirus GII NoV/Hu/JP/2015/GII.P17-GII.17/SA-169 genomic RNA, nearly complete genome
446377	GII.17	>gi|1761024101|dbj|LC369249.1| Norovirus GII NoV/Hu/JP/2015/GII.P17-GII.17/SA-150 genomic RNA, nearly complete genome
446860	GII.17	>gi|1761024117|dbj|LC369254.1| Norovirus GII NoV/Hu/JP/2015/GII.P17-GII.17/TO-144 genomic RNA, complete genome
464009	GII.17	>gi|1761024005|dbj|LC369224.1| Norovirus GII NoV/Hu/JP/2015/GII.P17-GII.17/HI-80 genomic RNA, nearly complete genome
483181	GII.17	>gi|1761024129|dbj|LC369257.1| Norovirus GII NoV/Hu/JP/2015/GII.P17-GII.17/TO-148 genomic RNA, nearly complete genome
501176	GII.17	>gi|1761024013|dbj|LC369227.1| Norovirus GII NoV/Hu/JP/2015/GII.P17-GII.17/KA-67 genomic RNA, nearly complete genome
501248	GII.17	>gi|1761024109|dbj|LC369252.1| Norovirus GII NoV/Hu/JP/2015/GII.P17-GII.17/SA-165 genomic RNA, nearly complete genome
508622	GII.17	>gi|1761023981|dbj|LC369217.1| Norovirus GII NoV/Hu/JP/2015/GII.P17-GII.17/GU-57 genomic RNA, nearly complete genome
509611	GII.17	>gi|1761023985|dbj|LC369218.1| Norovirus GII NoV/Hu/JP/2015/GII.P17-GII.17/GU-58 genomic RNA, nearly complete genome
512250	GII.17	>gi|1761024121|dbj|LC369255.1| Norovirus GII NoV/Hu/JP/2015/GII.P17-GII.17/TO-146 genomic RNA, nearly complete genome
894348	GII.17	>gi|1761024089|dbj|LC369246.1| Norovirus GII NoV/Hu/JP/2015/GII.P17-GII.17/SA-146 genomic RNA, nearly complete genome
sample F (capsid genotype GII.4)
Number of Reads	capsid genotype	Genbank reference
372722	GII.4	>gi|1938435067|gb|MW305636.1| Norovirus GII isolate Arg14735 nonstructural polyprotein (ORF1) gene, partial cds; and VP1 (ORF2) and VP2 (ORF3) genes, complete cds
413952	GII.4	>gi|425707214|gb|KC175323.1| Norovirus Hu/GII.4/Hong Kong/CUHK3630/2012/CHN, complete genome
483071	GII.4	>gi|2027319264|gb|MW661281.1| Norovirus GII isolate BMH19-130, complete genome
524286	GII.4	>gi|1938435019|gb|MW305624.1| Norovirus GII isolate Arg12908 nonstructural polyprotein (ORF1) gene, partial cds; and VP1 (ORF2) and VP2 (ORF3) genes, complete cds
559891	GII.4	>gi|1767626300|gb|MN588306.1| Norovirus GII isolate HNV22 nonstructural polyprotein (ORF1), VP1 (ORF2), and VP2 (ORF3) genes, complete cds
598948	GII.4	>gi|1938435015|gb|MW305623.1| Norovirus GII isolate Arg12866 nonstructural polyprotein (ORF1) gene, partial cds; and VP1 (ORF2) and VP2 (ORF3) genes, complete cds
660806	GII.4	>gi|1938435475|gb|MW305738.1| Norovirus GII isolate JW2015 nonstructural polyprotein (ORF1) gene, partial cds; and VP1 (ORF2) and VP2 (ORF3) genes, complete cds
713924	GII.4	>gi|1938435027|gb|MW305626.1| Norovirus GII isolate Arg13435 nonstructural polyprotein (ORF1) gene, partial cds; and VP1 (ORF2) and VP2 (ORF3) genes, complete cds
739037	GII.4	>gi|1776826210|gb|MN703761.1| Norovirus GII isolate GII.4_MI_2016_feces nonstructural polyprotein (ORF1) and VP1 (ORF2) genes, complete cds; and VP2 (ORF3) gene, partial cds
749309	GII.4	>gi|511630463|emb|HF952134.1| Norovirus Hu/GII.4/C00007941/2011/UK complete genome
758433	GII.4	>gi|1938435251|gb|MW305682.1| Norovirus GII isolate 11704-c2 nonstructural polyprotein (ORF1) gene, partial cds; and VP1 (ORF2) and VP2 (ORF3) genes, complete cds
1377059	GII.4	>gi|1145635717|gb|KY486271.1| Norovirus GII strain Hu/GII.Pe-GII.4-Sydney/2013/USA, complete genome
1427901	GII.4	>gi|1935524127|gb|MW284779.1| Norovirus GII isolate P1D11 nonstructural polyprotein (ORF1), VP1 (ORF2), and VP2 (ORF3) genes, partial cds
1673123	GII.4	>gi|1938434643|gb|MW305530.1| Norovirus GII isolate ONVHH1493 nonstructural polyprotein (ORF1) gene, partial cds; and VP1 (ORF2) and VP2 (ORF3) genes, complete cds
1719419	GII.4	>gi|1938434659|gb|MW305534.1| Norovirus GII isolate ONVHH0711 nonstructural polyprotein (ORF1) gene, partial cds; and VP1 (ORF2) and VP2 (ORF3) genes, complete cds
1745369	GII.4	>gi|1938434991|gb|MW305617.1| Norovirus GII isolate Arg10907 nonstructural polyprotein (ORF1) gene, partial cds; and VP1 (ORF2) and VP2 (ORF3) genes, complete cds
3397596	GII.4	>gi|1935524131|gb|MW284780.1| Norovirus GII isolate P1D10 nonstructural polyprotein (ORF1) gene, partial cds; VP1 (ORF2) gene, complete cds; and VP2 (ORF3) gene, partial cds
3662520	GII.4	>gi|1935524143|gb|MW284783.1| Norovirus GII isolate P1D3 nonstructural polyprotein (ORF1) gene, partial cds; VP1 (ORF2) gene, complete cds; and VP2 (ORF3) gene, partial cds
3679291	GII.4	>gi|1935524139|gb|MW284782.1| Norovirus GII isolate P1D5 nonstructural polyprotein (ORF1) gene, partial cds; VP1 (ORF2) gene, complete cds; and VP2 (ORF3) gene, partial cds
3695329	GII.4	>gi|1935524135|gb|MW284781.1| Norovirus GII isolate P1D6 nonstructural polyprotein (ORF1) gene, partial cds; VP1 (ORF2) gene, complete cds; and VP2 (ORF3) gene, partial cds
sample G (capsid genotype GII.4)
Number of Reads	capsid genotype	Genbank reference
1291671	GII.4	>gi|1342745169|gb|MG786781.1| Norovirus GII.4 strain Hu/GII.4/DBM15-156/2015/THA nonstructural polyprotein gene, partial cds; and VP1 and VP2 genes, complete cds
1444134	GII.4	>gi|1938435475|gb|MW305738.1| Norovirus GII isolate JW2015 nonstructural polyprotein (ORF1) gene, partial cds; and VP1 (ORF2) and VP2 (ORF3) genes, complete cds
1698311	GII.4	>gi|511630407|emb|HF952120.1| Norovirus Hu/GII.4/C00007876/2011/UK complete genome
1796148	GII.4	>gi|1197991196|gb|KX586330.1| Norovirus GII isolate Hu/NOV/GII/CHN/ZJ01, complete genome
2194239	GII.4	>gi|1938435019|gb|MW305624.1| Norovirus GII isolate Arg12908 nonstructural polyprotein (ORF1) gene, partial cds; and VP1 (ORF2) and VP2 (ORF3) genes, complete cds
2643890	GII.4	>gi|1938434663|gb|MW305535.1| Norovirus GII isolate ONVHH0051 nonstructural polyprotein (ORF1) gene, partial cds; and VP1 (ORF2) and VP2 (ORF3) genes, complete cds
2925796	GII.4	>gi|1776826210|gb|MN703761.1| Norovirus GII isolate GII.4_MI_2016_feces nonstructural polyprotein (ORF1) and VP1 (ORF2) genes, complete cds; and VP2 (ORF3) gene, partial cds
3031970	GII.4	>gi|1938434643|gb|MW305530.1| Norovirus GII isolate ONVHH1493 nonstructural polyprotein (ORF1) gene, partial cds; and VP1 (ORF2) and VP2 (ORF3) genes, complete cds
3060514	GII.4	>gi|1938435243|gb|MW305680.1| Norovirus GII isolate 11632-c2 nonstructural polyprotein (ORF1) gene, partial cds; and VP1 (ORF2) and VP2 (ORF3) genes, complete cds
3066773	GII.4	>gi|1938435007|gb|MW305621.1| Norovirus GII isolate Arg12774 nonstructural polyprotein (ORF1) gene, partial cds; and VP1 (ORF2) and VP2 (ORF3) genes, complete cds
3119247	GII.4	>gi|1938434691|gb|MW305542.1| Norovirus GII isolate PNV018146 nonstructural polyprotein (ORF1) gene, partial cds; and VP1 (ORF2) and VP2 (ORF3) genes, complete cds
3503820	GII.4	>gi|1938434659|gb|MW305534.1| Norovirus GII isolate ONVHH0711 nonstructural polyprotein (ORF1) gene, partial cds; and VP1 (ORF2) and VP2 (ORF3) genes, complete cds
3981136	GII.4	>gi|425707214|gb|KC175323.1| Norovirus Hu/GII.4/Hong Kong/CUHK3630/2012/CHN, complete genome
4040301	GII.4	>gi|1938434631|gb|MW305527.1| Norovirus GII isolate ONVHH2290 nonstructural polyprotein (ORF1) gene, partial cds; and VP1 (ORF2) and VP2 (ORF3) genes, complete cds
4054552	GII.4	>gi|1938434635|gb|MW305528.1| Norovirus GII isolate ONVHH2342 nonstructural polyprotein (ORF1) gene, partial cds; and VP1 (ORF2) and VP2 (ORF3) genes, complete cds
4485176	GII.4	>gi|1938435015|gb|MW305623.1| Norovirus GII isolate Arg12866 nonstructural polyprotein (ORF1) gene, partial cds; and VP1 (ORF2) and VP2 (ORF3) genes, complete cds
4825889	GII.4	>gi|1938435027|gb|MW305626.1| Norovirus GII isolate Arg13435 nonstructural polyprotein (ORF1) gene, partial cds; and VP1 (ORF2) and VP2 (ORF3) genes, complete cds
5053056	GII.4	>gi|1938435251|gb|MW305682.1| Norovirus GII isolate 11704-c2 nonstructural polyprotein (ORF1) gene, partial cds; and VP1 (ORF2) and VP2 (ORF3) genes, complete cds
6147649	GII.4	>gi|1145635717|gb|KY486271.1| Norovirus GII strain Hu/GII.Pe-GII.4-Sydney/2013/USA, complete genome
10026979	GII.4	>gi|1938434991|gb|MW305617.1| Norovirus GII isolate Arg10907 nonstructural polyprotein (ORF1) gene, partial cds; and VP1 (ORF2) and VP2 (ORF3) genes, complete cds
sample H (capsid genotype GII.4)
Number of Reads	capsid genotype	Genbank reference
663913	GII.4	>gi|1938435067|gb|MW305636.1| Norovirus GII isolate Arg14735 nonstructural polyprotein (ORF1) gene, partial cds; and VP1 (ORF2) and VP2 (ORF3) genes, complete cds
702477	GII.4	>gi|425707214|gb|KC175323.1| Norovirus Hu/GII.4/Hong Kong/CUHK3630/2012/CHN, complete genome
849567	GII.4	>gi|2027319264|gb|MW661281.1| Norovirus GII isolate BMH19-130, complete genome
895457	GII.4	>gi|1938435019|gb|MW305624.1| Norovirus GII isolate Arg12908 nonstructural polyprotein (ORF1) gene, partial cds; and VP1 (ORF2) and VP2 (ORF3) genes, complete cds
900650	GII.4	>gi|1767626300|gb|MN588306.1| Norovirus GII isolate HNV22 nonstructural polyprotein (ORF1), VP1 (ORF2), and VP2 (ORF3) genes, complete cds
985603	GII.4	>gi|1938435015|gb|MW305623.1| Norovirus GII isolate Arg12866 nonstructural polyprotein (ORF1) gene, partial cds; and VP1 (ORF2) and VP2 (ORF3) genes, complete cds
1118578	GII.4	>gi|1938435475|gb|MW305738.1| Norovirus GII isolate JW2015 nonstructural polyprotein (ORF1) gene, partial cds; and VP1 (ORF2) and VP2 (ORF3) genes, complete cds
1166414	GII.4	>gi|1938435027|gb|MW305626.1| Norovirus GII isolate Arg13435 nonstructural polyprotein (ORF1) gene, partial cds; and VP1 (ORF2) and VP2 (ORF3) genes, complete cds
1188799	GII.4	>gi|1776826210|gb|MN703761.1| Norovirus GII isolate GII.4_MI_2016_feces nonstructural polyprotein (ORF1) and VP1 (ORF2) genes, complete cds; and VP2 (ORF3) gene, partial cds
1307071	GII.4	>gi|1938435251|gb|MW305682.1| Norovirus GII isolate 11704-c2 nonstructural polyprotein (ORF1) gene, partial cds; and VP1 (ORF2) and VP2 (ORF3) genes, complete cds
1479458	GII.4	>gi|511630463|emb|HF952134.1| Norovirus Hu/GII.4/C00007941/2011/UK complete genome
2159619	GII.4	>gi|1145635717|gb|KY486271.1| Norovirus GII strain Hu/GII.Pe-GII.4-Sydney/2013/USA, complete genome
2565797	GII.4	>gi|1935524127|gb|MW284779.1| Norovirus GII isolate P1D11 nonstructural polyprotein (ORF1), VP1 (ORF2), and VP2 (ORF3) genes, partial cds
2741709	GII.4	>gi|1938434643|gb|MW305530.1| Norovirus GII isolate ONVHH1493 nonstructural polyprotein (ORF1) gene, partial cds; and VP1 (ORF2) and VP2 (ORF3) genes, complete cds
2813767	GII.4	>gi|1938434659|gb|MW305534.1| Norovirus GII isolate ONVHH0711 nonstructural polyprotein (ORF1) gene, partial cds; and VP1 (ORF2) and VP2 (ORF3) genes, complete cds
2993891	GII.4	>gi|1938434991|gb|MW305617.1| Norovirus GII isolate Arg10907 nonstructural polyprotein (ORF1) gene, partial cds; and VP1 (ORF2) and VP2 (ORF3) genes, complete cds
5924904	GII.4	>gi|1935524131|gb|MW284780.1| Norovirus GII isolate P1D10 nonstructural polyprotein (ORF1) gene, partial cds; VP1 (ORF2) gene, complete cds; and VP2 (ORF3) gene, partial cds
6356273	GII.4	>gi|1935524143|gb|MW284783.1| Norovirus GII isolate P1D3 nonstructural polyprotein (ORF1) gene, partial cds; VP1 (ORF2) gene, complete cds; and VP2 (ORF3) gene, partial cds
6381432	GII.4	>gi|1935524139|gb|MW284782.1| Norovirus GII isolate P1D5 nonstructural polyprotein (ORF1) gene, partial cds; VP1 (ORF2) gene, complete cds; and VP2 (ORF3) gene, partial cds
6410861	GII.4	>gi|1935524135|gb|MW284781.1| Norovirus GII isolate P1D6 nonstructural polyprotein (ORF1) gene, partial cds; VP1 (ORF2) gene, complete cds; and VP2 (ORF3) gene, partial cds
