# Supplementary material for: Benchmarking different approaches for Norovirus genome assembly in metagenome samples
Source: BMC Genomics. 2021 Nov 24;22:849. doi: 10.1186/s12864-021-08067-2 (PMC8611953; doi:10.1186/s12864-021-08067-2)
Supplement: Supplementary file 7 — Additional file 7. GenBank accessions of the reference NoV genomes employed. [file 12864_2021_8067_MOESM7_ESM.xlsx]

Additional File 7: GenBank Norovirus genomes used as references

gi|186659484|dbj|AB365435.1| Norovirus Hu/Texas/TCH04-577/2004/US genomic RNA, complete genome
gi|109254934|gb|AF097917.5| Norovirus Bo/Newbury2/1976/UK, complete genome
gi|54694862|gb|AY772730.1| Norovirus Hu/NLV/GII/Neustrelitz260/2000/DE from Germany, complete genome
gi|392973379|gb|AY823305.2| Norovirus swine/GII/OH-QW125/03/US, complete genome
gi|209980410|gb|EU794907.1| Norovirus Bo/GIII/B309/2003/BEL polyprotein, capsid, and VP2 genes, complete cds
gi|254654015|gb|FJ537134.1| Norovirus Hu/GII.4/CHDC5191/1974/US, complete genome
gi|254654019|gb|FJ537135.1| Norovirus Hu/GII.4/CHDC2094/1974/US, complete genome
gi|254654023|gb|FJ537136.1| Norovirus Hu/GII.4/CHDC3967/1988/US, complete genome
gi|254654027|gb|FJ537137.1| Norovirus Hu/GII.4/CHDC4108/1987/US, complete genome
gi|254654031|gb|FJ537138.1| Norovirus Hu/GII.4/CHDC4871/1977/US, complete genome
gi|294869028|gb|GU991353.1| Norovirus Hu/GII/Shanghai/SH2/2008/CHN, complete genome
gi|294869033|gb|GU991354.1| Norovirus Hu/Shanghai/SH5/2009/CHN, complete genome
gi|294869037|gb|GU991355.1| Norovirus Hu/Shanghai/SH312/2009/CHN, complete genome
gi|511630403|emb|HF952119.1| Norovirus Hu/GII.4/C00006631/2011/UK complete genome
gi|511630407|emb|HF952120.1| Norovirus Hu/GII.4/C00007876/2011/UK complete genome
gi|511630411|emb|HF952121.1| Norovirus Hu/GII.4/C00007879/2011/UK complete genome
gi|511630415|emb|HF952122.1| Norovirus Hu/GII.4/C00007880/2011/UK complete genome
gi|511630419|emb|HF952123.1| Norovirus Hu/GII.4/C00007881/2011/UK complete genome
gi|511630423|emb|HF952124.1| Norovirus Hu/GII.4/C00007892/2011/UK complete genome
gi|511630427|emb|HF952125.1| Norovirus Hu/GII.4/C00007893/2011/UK complete genome
gi|511630431|emb|HF952126.1| Norovirus Hu/GII.4/C00007904/2011/UK complete genome
gi|511630435|emb|HF952127.1| Norovirus Hu/GII.4/C00007905/2011/UK complete genome
gi|511630439|emb|HF952128.1| Norovirus Hu/GII.4/C00007915/2010/UK complete genome
gi|511630443|emb|HF952129.1| Norovirus Hu/GII.4/C00007916/2011/UK complete genome
gi|511630447|emb|HF952130.1| Norovirus Hu/GII.4/C00007918/2011/UK complete genome
gi|511630451|emb|HF952131.1| Norovirus Hu/GII.4/C00007927/2010/UK complete genome
gi|511630455|emb|HF952132.1| Norovirus Hu/GII.4/C00007928/2011/UK complete genome
gi|511630459|emb|HF952133.1| Norovirus Hu/GII.4/C00007934/2010/UK complete genome
gi|511630463|emb|HF952134.1| Norovirus Hu/GII.4/C00007941/2011/UK complete genome
gi|511630467|emb|HF952135.1| Norovirus Hu/GII.4/C00007952/2011/UK complete genome
gi|305415031|gb|HQ009513.1| Norovirus Hu/GII.4/JB-15/KOR/2008, complete genome
gi|1043314433|gb|HQ169542.2| Norovirus Hu/GII.6/186/2005/USA, complete genome
gi|386688503|gb|JQ613567.1| Norovirus Hu/GIV.1/LakeMacquarie/NSW268O/2010/AU, complete genome
gi|390195622|gb|JQ798158.1| Norovirus Hu/GII.4/5M/USA/2004, complete genome
gi|472320445|gb|JX448566.1| Norovirus Hu/GII.4/Seoul/1071/2010/KOR, complete genome
gi|429346005|gb|KC013592.1| Norovirus Hu/GII.4/HS191/2004/USA, complete genome
gi|425707214|gb|KC175323.1| Norovirus Hu/GII.4/Hong Kong/CUHK3630/2012/CHN, complete genome
gi|478258730|gb|KC463910.1| Norovirus Hu/GII.4/Ohio/684/USA, complete genome
gi|508124125|gb|KC894731.1| Norovirus Hu/GIV.1/CCDC GR1113-59/CHN/2011, complete genome
gi|635544251|gb|KJ541743.1| Norovirus Hu/GII.4/SGU-110421/KOR/2011, complete genome
gi|920751640|gb|KT152148.1| Norovirus Hu/GII.P4_GII.4/Minerva/2006/USA, complete genome
gi|1069432130|gb|KX396056.1| Primate norovirus strain SimianNoV-nj, complete genome
gi|1197991196|gb|KX586330.1| Norovirus GII isolate Hu/NOV/GII/CHN/ZJ01, complete genome
gi|1145635717|gb|KY486271.1| Norovirus GII strain Hu/GII.Pe-GII.4-Sydney/2013/USA, complete genome
gi|1313740305|dbj|LC209431.1| Norovirus Hu/GII/JP/2013/GII.P16_GII.2/Tochigi-46 RNA, nearly complete genome
gi|1313740314|dbj|LC209432.1| Norovirus Hu/GII/JP/2012/GII.P16_GII.2/Tochigi-30 RNA, nearly complete genome
gi|1313740322|dbj|LC209433.1| Norovirus Hu/GII/JP/2012/GII.P16_GII.2/Tochigi-26 RNA, nearly complete genome
gi|1313740330|dbj|LC209434.1| Norovirus Hu/GII/JP/2014/GII.P16_GII.2/Tochigi-17 RNA, nearly complete genome
gi|1313740342|dbj|LC209435.1| Norovirus Hu/GII/JP/2004/GII.P12_GII.2/Tochigi-92 RNA, nearly complete genome
gi|1313740351|dbj|LC209436.1| Norovirus Hu/GII/JP/2004/GII.P2_GII.2/Tochigi-85 RNA, nearly complete genome
gi|1313740360|dbj|LC209437.1| Norovirus Hu/GII/JP/2004/GII.P2_GII.2/Tochigi-87 RNA, nearly complete genome
gi|1313740369|dbj|LC209438.1| Norovirus Hu/GII/JP/2004/GII.P2_GII.2/Tochigi-86 RNA, nearly complete genome
gi|1313740381|dbj|LC209439.1| Norovirus Hu/GII/JP/2014/GII.Pe_GII.2/Saitama-127 RNA, complete genome
gi|1313740392|dbj|LC209440.1| Norovirus Hu/GII/JP/2015/GII.P2_GII.2/Saitama-169 RNA, nearly complete genome
gi|1313740402|dbj|LC209441.1| Norovirus Hu/GII/JP/2014/GII.P16_GII.2/Saitama-126 RNA, nearly complete genome
gi|1313740410|dbj|LC209442.1| Norovirus Hu/GII/JP/2013/GII.P16_GII.2/Saitama-125 RNA, nearly complete genome
gi|1313740419|dbj|LC209443.1| Norovirus Hu/GII/JP/2013/GII.P16_GII.2/Saitama-124 RNA, nearly complete genome
gi|1313740429|dbj|LC209444.1| Norovirus Hu/GII/JP/2013/GII.P16_GII.2/Saitama-123 RNA, nearly complete genome
gi|1313740438|dbj|LC209445.1| Norovirus Hu/GII/JP/2012/GII.P16_GII.2/Saitama-122 RNA, complete genome
gi|1313740448|dbj|LC209446.1| Norovirus Hu/GII/JP/2012/GII.P16_GII.2/Saitama-121 RNA, nearly complete genome
gi|1313740457|dbj|LC209447.1| Norovirus Hu/GII/JP/2011/GII.P16_GII.2/Saitama-51 RNA, nearly complete genome
gi|1313740465|dbj|LC209448.1| Norovirus Hu/GII/JP/2011/GII.P16_GII.2/Osaka-9 RNA, nearly complete genome
gi|1313740476|dbj|LC209449.1| Norovirus Hu/GII/JP/2011/GII.P16_GII.2/Osaka-26 RNA, complete genome
gi|1313740484|dbj|LC209450.1| Norovirus Hu/GII/JP/2014/GII.P16_GII.2/Osaka-225 RNA, nearly complete genome
gi|1313740500|dbj|LC209451.1| Norovirus Hu/GII/JP/2011/GII.P16_GII.2/Osaka-18 RNA, nearly complete genome
gi|1313740508|dbj|LC209452.1| Norovirus Hu/GII/JP/2011/GII.P16_GII.2/Osaka-038 RNA, nearly complete genome
gi|1313740519|dbj|LC209453.1| Norovirus Hu/GII/JP/2011/GII.P16_GII.2/Osaka-023 RNA, nearly complete genome
gi|1313740528|dbj|LC209454.1| Norovirus Hu/GII/JP/2010/GII.P16_GII.2/Osaka-019 RNA, nearly complete genome
gi|1313740537|dbj|LC209455.1| Norovirus Hu/GII/JP/2013/GII.P16_GII.2/Miyagi-8 RNA, nearly complete genome
gi|1313740546|dbj|LC209456.1| Norovirus Hu/GII/JP/2013/GII.P16_GII.2/Miyagi-7 RNA, nearly complete genome
gi|1313740555|dbj|LC209457.1| Norovirus Hu/GII/JP/2015/GII.P2_GII.2/Miyagi-63 RNA, nearly complete genome
gi|1313740566|dbj|LC209458.1| Norovirus Hu/GII/JP/2014/GII.P16_GII.2/Kanagawa-52 RNA, nearly complete genome
gi|1313740576|dbj|LC209459.1| Norovirus Hu/GII/JP/2010/GII.P16_GII.2/Kanagawa-51 RNA, nearly complete genome
gi|1313740584|dbj|LC209460.1| Norovirus Hu/GII/JP/2010/GII.P16_GII.2/Kanagawa-50 RNA, nearly complete genome
gi|1313740591|dbj|LC209461.1| Norovirus Hu/GII/JP/2009/GII.P16_GII.2/Kanagawa-49 RNA, nearly complete genome
gi|1313740600|dbj|LC209462.1| Norovirus Hu/GII/JP/2006/GII.P2_GII.2/Hokkaido-14 RNA, nearly complete genome
gi|1313740612|dbj|LC209463.1| Norovirus Hu/GII/JP/2008/GII.P2_GII.2/Hokkaido-15 RNA, complete genome
gi|1313740623|dbj|LC209464.1| Norovirus Hu/GII/JP/2004/GII.P2_GII.2/Hokkaido-13 RNA, nearly complete genome
gi|1313740632|dbj|LC209465.1| Norovirus Hu/GII/JP/2010/GII.P2_GII.2/Hokkaido-16 RNA, nearly complete genome
gi|1313740640|dbj|LC209466.1| Norovirus Hu/GII/JP/2012/GII.P16_GII.2/Hokkaido-18 RNA, nearly complete genome
gi|1313740650|dbj|LC209467.1| Norovirus Hu/GII/JP/2011/GII.P16_GII.2/Hokkaido-17 RNA, complete genome
gi|1313740659|dbj|LC209468.1| Norovirus Hu/GII/JP/2011/GII.P16_GII.2/Yamaguchi-4 RNA, nearly complete genome
gi|1313740668|dbj|LC209469.1| Norovirus Hu/GII/JP/2014/GII.P2_GII.2/Yamaguchi-014 RNA, nearly complete genome
gi|1313740675|dbj|LC209470.1| Norovirus Hu/GII/JP/2014/GII.P16_GII.2/Hiroshima-30 RNA, nearly complete genome
gi|1313740689|dbj|LC209471.1| Norovirus Hu/GII/JP/2011/GII.P16_GII.2/Hiroshima-26 RNA, nearly complete genome
gi|1313740698|dbj|LC209472.1| Norovirus Hu/GII/JP/2010/GII.P2_GII.2/Hiroshima-18 RNA, nearly complete genome
gi|1313740706|dbj|LC209473.1| Norovirus Hu/GII/JP/2010/GII.P2_GII.2/Hiroshima-19 RNA, nearly complete genome
gi|1313740714|dbj|LC209474.1| Norovirus Hu/GII/JP/2010/GII.P2_GII.2/Hiroshima-17 RNA, nearly complete genome
gi|1313740723|dbj|LC209475.1| Norovirus Hu/GII/JP/2013/GII.P16_GII.2/Ehime-9 RNA, nearly complete genome
gi|1313740734|dbj|LC209476.1| Norovirus Hu/GII/JP/2013/GII.P16_GII.2/Ehime-8 RNA, nearly complete genome
gi|1313740743|dbj|LC209477.1| Norovirus Hu/GII/JP/2013/GII.P16_GII.2/Ehime-6 RNA, nearly complete genome
gi|1313740751|dbj|LC209478.1| Norovirus Hu/GII/JP/2012/GII.P16_GII.2/Ehime-46 RNA, nearly complete genome
gi|1313740760|dbj|LC209479.1| Norovirus Hu/GII/JP/2011/GII.P16_GII.2/Ehime-45 RNA, nearly complete genome
gi|1313740770|dbj|LC209480.1| Norovirus Hu/GII/JP/2010/GII.P16_GII.2/Ehime-44 RNA, complete genome
gi|1313740780|dbj|LC209481.1| Norovirus Hu/GII/JP/2010/GII.P16_GII.2/Ehime-43 RNA, complete genome
gi|1605110146|dbj|LC342057.1| Norovirus GI Hu/JP/1998/GI.PNAd-GI.6/No20-Saitama-98-17 genomic RNA, complete genome
gi|1605110150|dbj|LC342058.1| Norovirus GI Hu/JP/1998/GI.PNAd-GI.6/No24-Saitama-98-26 genomic RNA, complete genome
gi|1605110154|dbj|LC342059.1| Norovirus GII Hu/JP/1999/GII.PNAe-GII.12/No35-Saitama-99-1 genomic RNA, complete genome
gi|1761023969|dbj|LC369214.1| Norovirus GII NoV/Hu/JP/2014/GII.P17-GII.17/AO-8 genomic RNA, complete genome
gi|1761023973|dbj|LC369215.1| Norovirus GII NoV/Hu/JP/2015/GII.P17-GII.17/GU-55 genomic RNA, nearly complete genome
gi|1761023977|dbj|LC369216.1| Norovirus GII NoV/Hu/JP/2015/GII.P17-GII.17/GU-56 genomic RNA, nearly complete genome
gi|1761023981|dbj|LC369217.1| Norovirus GII NoV/Hu/JP/2015/GII.P17-GII.17/GU-57 genomic RNA, nearly complete genome
gi|1761023985|dbj|LC369218.1| Norovirus GII NoV/Hu/JP/2015/GII.P17-GII.17/GU-58 genomic RNA, nearly complete genome
gi|1761023989|dbj|LC369219.1| Norovirus GII NoV/Hu/JP/2015/GII.P17-GII.17/GU-59 genomic RNA, complete genome
gi|1761023993|dbj|LC369220.1| Norovirus GII NoV/Hu/JP/2015/GII.P17-GII.17/GU-60 genomic RNA, nearly complete genome
gi|1761023997|dbj|LC369221.1| Norovirus GII NoV/Hu/JP/2015/GII.P17-GII.17/GU-69 genomic RNA, nearly complete genome
gi|1761024001|dbj|LC369222.1| Norovirus GII NoV/Hu/JP/2015/GII.P17-GII.17/HI-78 genomic RNA, nearly complete genome
gi|1761024005|dbj|LC369224.1| Norovirus GII NoV/Hu/JP/2015/GII.P17-GII.17/HI-80 genomic RNA, nearly complete genome
gi|1761024009|dbj|LC369225.1| Norovirus GII NoV/Hu/JP/2015/GII.P17-GII.17/HI-82 genomic RNA, nearly complete genome
gi|1761024013|dbj|LC369227.1| Norovirus GII NoV/Hu/JP/2015/GII.P17-GII.17/KA-67 genomic RNA, nearly complete genome
gi|1761024017|dbj|LC369228.1| Norovirus GII NoV/Hu/JP/2014/GII.P17-GII.17/MI-77 genomic RNA, nearly complete genome
gi|1761024021|dbj|LC369229.1| Norovirus GII NoV/Hu/JP/2014/GII.P17-GII.17/MI-79 genomic RNA, nearly complete genome
gi|1761024025|dbj|LC369230.1| Norovirus GII NoV/Hu/JP/2014/GII.P17-GII.17/MI-80 genomic RNA, nearly complete genome
gi|1761024029|dbj|LC369231.1| Norovirus GII NoV/Hu/JP/2015/GII.P17-GII.17/MI-81 genomic RNA, nearly complete genome
gi|1761024033|dbj|LC369232.1| Norovirus GII NoV/Hu/JP/2015/GII.P17-GII.17/MI-83 genomic RNA, nearly complete genome
gi|1761024037|dbj|LC369233.1| Norovirus GII NoV/Hu/JP/2015/GII.P17-GII.17/MI-84 genomic RNA, nearly complete genome
gi|1761024041|dbj|LC369234.1| Norovirus GII NoV/Hu/JP/2015/GII.P17-GII.17/MI-85 genomic RNA, nearly complete genome
gi|1761024045|dbj|LC369235.1| Norovirus GII NoV/Hu/JP/2015/GII.P17-GII.17/MI-86 genomic RNA, nearly complete genome
gi|1761024049|dbj|LC369236.1| Norovirus GII NoV/Hu/JP/2015/GII.P17-GII.17/MI-87 genomic RNA, complete genome
gi|1761024053|dbj|LC369237.1| Norovirus GII NoV/Hu/JP/2015/GII.P17-GII.17/MI-88 genomic RNA, nearly complete genome
gi|1761024057|dbj|LC369238.1| Norovirus GII NoV/Hu/JP/2015/GII.P17-GII.17/MI-89 genomic RNA, nearly complete genome
gi|1761024061|dbj|LC369239.1| Norovirus GII NoV/Hu/JP/2015/GII.P17-GII.17/MI-90 genomic RNA, nearly complete genome
gi|1761024065|dbj|LC369240.1| Norovirus GII NoV/Hu/JP/2015/GII.P17-GII.17/MI-91 genomic RNA, nearly complete genome
gi|1761024069|dbj|LC369241.1| Norovirus GII NoV/Hu/JP/2015/GII.P17-GII.17/MI-92 genomic RNA, complete genome
gi|1761024073|dbj|LC369242.1| Norovirus GII NoV/Hu/JP/2015/GII.P17-GII.17/MI-93 genomic RNA, nearly complete genome
gi|1761024077|dbj|LC369243.1| Norovirus GII NoV/Hu/JP/2015/GII.P17-GII.17/MI-94 genomic RNA, nearly complete genome
gi|1761024081|dbj|LC369244.1| Norovirus GII NoV/Hu/JP/2016/GII.P17-GII.17/SA-116 genomic RNA, complete genome
gi|1761024085|dbj|LC369245.1| Norovirus GII NoV/Hu/JP/2015/GII.P17-GII.17/SA-145 genomic RNA, nearly complete genome
gi|1761024089|dbj|LC369246.1| Norovirus GII NoV/Hu/JP/2015/GII.P17-GII.17/SA-146 genomic RNA, nearly complete genome
gi|1761024093|dbj|LC369247.1| Norovirus GII NoV/Hu/JP/2015/GII.P17-GII.17/SA-148 genomic RNA, nearly complete genome
gi|1761024097|dbj|LC369248.1| Norovirus GII NoV/Hu/JP/2015/GII.P17-GII.17/SA-149 genomic RNA, nearly complete genome
gi|1761024101|dbj|LC369249.1| Norovirus GII NoV/Hu/JP/2015/GII.P17-GII.17/SA-150 genomic RNA, nearly complete genome
gi|1761024105|dbj|LC369251.1| Norovirus GII NoV/Hu/JP/2015/GII.P17-GII.17/SA-164 genomic RNA, nearly complete genome
gi|1761024109|dbj|LC369252.1| Norovirus GII NoV/Hu/JP/2015/GII.P17-GII.17/SA-165 genomic RNA, nearly complete genome
gi|1761024113|dbj|LC369253.1| Norovirus GII NoV/Hu/JP/2015/GII.P17-GII.17/SA-172 genomic RNA, nearly complete genome
gi|1761024117|dbj|LC369254.1| Norovirus GII NoV/Hu/JP/2015/GII.P17-GII.17/TO-144 genomic RNA, complete genome
gi|1761024121|dbj|LC369255.1| Norovirus GII NoV/Hu/JP/2015/GII.P17-GII.17/TO-146 genomic RNA, nearly complete genome
gi|1761024125|dbj|LC369256.1| Norovirus GII NoV/Hu/JP/2015/GII.P17-GII.17/TO-147 genomic RNA, nearly complete genome
gi|1761024129|dbj|LC369257.1| Norovirus GII NoV/Hu/JP/2015/GII.P17-GII.17/TO-148 genomic RNA, nearly complete genome
gi|1761024133|dbj|LC369258.1| Norovirus GII NoV/Hu/JP/2015/GII.P17-GII.17/SA-169 genomic RNA, nearly complete genome
gi|1342745169|gb|MG786781.1| Norovirus GII.4 strain Hu/GII.4/DBM15-156/2015/THA nonstructural polyprotein gene, partial cds; and VP1 and VP2 genes, complete cds
gi|1622821083|gb|MG892929.3| Norovirus GII strain Hu/GII.P16-GII.4/RUS/Novosibirsk/NS17-A869/2017, complete genome
gi|1622821086|gb|MG892946.3| Norovirus GII strain Hu/GII.P16-GII.3/RUS/Novosibirsk/NS17-A843/2017, complete genome
gi|1622821088|gb|MG892953.3| Norovirus GII strain Hu/GII.P16-GII.3/RUS/Novosibirsk/NS17-A1029/2017, complete genome
gi|1622821090|gb|MG892974.3| Norovirus GII strain Hu/GII.P16-GII.2/RUS/Novosibirsk/NS17-A991/2017, complete genome
gi|1395257788|gb|MH413070.1| Norovirus GII isolate 0859, complete genome
gi|1622816772|gb|MK483908.2| Norovirus GII isolate Hu/GII.P16-GII.1/RUS/Novosibirsk/NS18-A1400/2018, complete genome
gi|1622816775|gb|MK483909.2| Norovirus GII isolate Hu/GII.P16-GII.4/RUS/Novosibirsk/NS18-A1494/2018, complete genome
gi|1771406781|gb|MN400355.2| Norovirus GII isolate Hu/HK/2019/GII.4 Hong Kong[P31]/CUHK-NS-2200, complete genome
gi|1754218587|gb|MN525275.1| Norovirus GII isolate JH28 nonstructural polyprotein (ORF1), VP1 (ORF2), and VP2 (ORF3) genes, complete cds
gi|1754218591|gb|MN525276.1| Norovirus GII isolate JH29, complete genome
gi|1767626272|gb|MN588299.1| Norovirus GII isolate HNV1 nonstructural polyprotein (ORF1), VP1 (ORF2), and VP2 (ORF3) genes, complete cds
gi|1767626276|gb|MN588300.1| Norovirus GII isolate HNV6 nonstructural polyprotein (ORF1), VP1 (ORF2), and VP2 (ORF3) genes, complete cds
gi|1767626280|gb|MN588301.1| Norovirus GII isolate HNV9 nonstructural polyprotein (ORF1), VP1 (ORF2), and VP2 (ORF3) genes, complete cds
gi|1767626284|gb|MN588302.1| Norovirus GII isolate HNV13 nonstructural polyprotein (ORF1), VP1 (ORF2), and VP2 (ORF3) genes, complete cds
gi|1767626288|gb|MN588303.1| Norovirus GII isolate HNV16 nonstructural polyprotein (ORF1), VP1 (ORF2), and VP2 (ORF3) genes, complete cds
gi|1767626292|gb|MN588304.1| Norovirus GII isolate HNV20 nonstructural polyprotein (ORF1), VP1 (ORF2), and VP2 (ORF3) genes, complete cds
gi|1767626296|gb|MN588305.1| Norovirus GII isolate HNV21 nonstructural polyprotein (ORF1), VP1 (ORF2), and VP2 (ORF3) genes, complete cds
gi|1767626300|gb|MN588306.1| Norovirus GII isolate HNV22 nonstructural polyprotein (ORF1), VP1 (ORF2), and VP2 (ORF3) genes, complete cds
gi|1767626304|gb|MN588307.1| Norovirus GII isolate QNV114 nonstructural polyprotein (ORF1), VP1 (ORF2), and VP2 (ORF3) genes, complete cds
gi|1776826210|gb|MN703761.1| Norovirus GII isolate GII.4_MI_2016_feces nonstructural polyprotein (ORF1) and VP1 (ORF2) genes, complete cds; and VP2 (ORF3) gene, partial cds
gi|1799028351|gb|MN960578.1| Norovirus GII isolate SCD1042 nonstructural polyprotein (ORF1) gene, partial cds; and VP1 (ORF2) and VP2 (ORF3) genes, complete cds
gi|1802476498|gb|MN996296.1| Norovirus GII isolate SCD1044_3 nonstructural polyprotein (ORF1) gene, partial cds; and VP1 (ORF2) and VP2 (ORF3) genes, complete cds
gi|1802476502|gb|MN996297.1| Norovirus GII isolate SCD1055_1 nonstructural polyprotein (ORF1) gene, partial cds; and VP1 (ORF2) and VP2 (ORF3) genes, complete cds
gi|1802476506|gb|MN996298.1| Norovirus GII isolate SCD1061_4 nonstructural polyprotein (ORF1) gene, partial cds; and VP1 (ORF2) and VP2 (ORF3) genes, complete cds
gi|1802476510|gb|MN996299.1| Norovirus GII isolate SCD1062_2 nonstructural polyprotein (ORF1) gene, partial cds; and VP1 (ORF2) and VP2 (ORF3) genes, complete cds
gi|1802476514|gb|MN996300.1| Norovirus GII isolate SCD0162_3 nonstructural polyprotein (ORF1) gene, partial cds; and VP1 (ORF2) and VP2 (ORF3) genes, complete cds
gi|1803118036|gb|MT008453.1| Norovirus GI isolate SCD1044_1 nonstructural polyprotein (ORF1) gene, partial cds; and VP1 (ORF2) and VP2 (ORF3) genes, complete cds
gi|1803118040|gb|MT008454.1| Norovirus GI isolate SCD1044_2 nonstructural polyprotein (ORF1) gene, partial cds; and VP1 (ORF2) and VP2 (ORF3) genes, complete cds
gi|1803118044|gb|MT008455.1| Norovirus GI isolate SCD1053 nonstructural polyprotein (ORF1), VP1 (ORF2), and VP2 (ORF3) genes, complete cds
gi|1803118048|gb|MT008456.1| Norovirus GI isolate SCD1054_1 nonstructural polyprotein (ORF1), VP1 (ORF2), and VP2 (ORF3) genes, complete cds
gi|1803118052|gb|MT008457.1| Norovirus GI isolate SCD1054_2 nonstructural polyprotein (ORF1), VP1 (ORF2), and VP2 (ORF3) genes, complete cds
gi|1803118057|gb|MT008458.1| Norovirus GI isolate SCD1061_1 nonstructural polyprotein (ORF1) gene, partial cds; and VP1 (ORF2) and VP2 (ORF3) genes, complete cds
gi|1803118061|gb|MT008459.1| Norovirus GI isolate SCD1061_3 nonstructural polyprotein (ORF1), VP1 (ORF2), and VP2 (ORF3) genes, complete cds
gi|1803118065|gb|MT008460.1| Norovirus GI isolate SCD1062_1 nonstructural polyprotein (ORF1) gene, partial cds; and VP1 (ORF2) and VP2 (ORF3) genes, complete cds
gi|1803244028|gb|MT010298.1| Norovirus GIX isolate SCD1055_2 nonstructural polyprotein (ORF1) gene, partial cds; and VP1 (ORF2) and VP2 (ORF3) genes, complete cds
gi|1803244032|gb|MT010299.1| Norovirus GIX isolate SCD1061_2 nonstructural polyprotein (ORF1) gene, partial cds; and VP1 (ORF2) and VP2 (ORF3) genes, complete cds
gi|1826306191|gb|MT256116.1| Norovirus GII isolate 017_GII.P16_GII.3_Nova_Olinda nonstructural polyprotein (ORF1) gene, partial cds; and VP1 (ORF2) gene, complete cds
gi|1826497192|gb|MT256120.1| Norovirus GII isolate 080_GII.P16_GII.3_Palmas nonstructural polyprotein (ORF1) and VP1 (ORF2) genes, complete cds
gi|1833550499|gb|MT363962.1| Norovirus GII isolate 084_GII.P7_GII.6_Araguaina nonstructural polyprotein (ORF1) and VP1 (ORF2) genes, complete cds; and VP2 (ORF3) gene, partial cds
gi|1833558746|gb|MT364242.1| Norovirus GII isolate 085_GII.P7_GII.6_Araguaina nonstructural polyprotein (ORF1) gene, partial cds; and VP1 (ORF2) and VP2 (ORF3) genes, complete cds
gi|1933067789|gb|MW261787.1| Norovirus GIX isolate DS428 nonstructural polyprotein (ORF1) gene, partial cds; and VP1 (ORF2) and VP2 (ORF3) genes, complete cds
gi|1933067793|gb|MW261788.1| Norovirus GIX isolate DS414 nonstructural polyprotein (ORF1) gene, partial cds; and VP1 (ORF2) and VP2 (ORF3) genes, complete cds
gi|1933067797|gb|MW261789.1| Norovirus GIX isolate DS413 nonstructural polyprotein (ORF1) gene, partial cds; and VP1 (ORF2) and VP2 (ORF3) genes, complete cds
gi|1933067801|gb|MW261790.1| Norovirus GIX isolate DS402 nonstructural polyprotein (ORF1) gene, partial cds; and VP1 (ORF2) and VP2 (ORF3) genes, complete cds
gi|1933067805|gb|MW261791.1| Norovirus GIX isolate DS401 nonstructural polyprotein (ORF1) gene, partial cds; and VP1 (ORF2) and VP2 (ORF3) genes, complete cds
gi|1933067809|gb|MW261792.1| Norovirus GIX isolate DS398 nonstructural polyprotein (ORF1) gene, partial cds; and VP1 (ORF2) and VP2 (ORF3) genes, complete cds
gi|1933067813|gb|MW261793.1| Norovirus GIX isolate DS385 nonstructural polyprotein (ORF1) gene, partial cds; and VP1 (ORF2) and VP2 (ORF3) genes, complete cds
gi|1933067817|gb|MW261794.1| Norovirus GIX isolate DS384 nonstructural polyprotein (ORF1) gene, partial cds; and VP1 (ORF2) and VP2 (ORF3) genes, complete cds
gi|1933067821|gb|MW261795.1| Norovirus GIX isolate DS383 nonstructural polyprotein (ORF1) gene, partial cds; and VP1 (ORF2) and VP2 (ORF3) genes, complete cds
gi|1933067825|gb|MW261796.1| Norovirus GIX isolate DS381 nonstructural polyprotein (ORF1) gene, partial cds; and VP1 (ORF2) and VP2 (ORF3) genes, complete cds
gi|1933067829|gb|MW261797.1| Norovirus GIX isolate DS379 nonstructural polyprotein (ORF1) gene, partial cds; and VP1 (ORF2) and VP2 (ORF3) genes, complete cds
gi|1933067833|gb|MW261798.1| Norovirus GIX isolate DS359 nonstructural polyprotein (ORF1) gene, partial cds; and VP1 (ORF2) and VP2 (ORF3) genes, complete cds
gi|1933067837|gb|MW261799.1| Norovirus GIX isolate DS357 nonstructural polyprotein (ORF1) gene, partial cds; and VP1 (ORF2) and VP2 (ORF3) genes, complete cds
gi|1933067841|gb|MW261800.1| Norovirus GIX isolate DS335 nonstructural polyprotein (ORF1) gene, partial cds; and VP1 (ORF2) and VP2 (ORF3) genes, complete cds
gi|1935524115|gb|MW284776.1| Norovirus GII isolate P2D9 nonstructural polyprotein (ORF1), VP1 (ORF2), and VP2 (ORF3) genes, complete cds
gi|1935524119|gb|MW284777.1| Norovirus GII isolate P2D15 nonstructural polyprotein (ORF1), VP1 (ORF2), and VP2 (ORF3) genes, complete cds
gi|1935524123|gb|MW284778.1| Norovirus GII isolate P2D3 nonstructural polyprotein (ORF1), VP1 (ORF2), and VP2 (ORF3) genes, complete cds
gi|1935524127|gb|MW284779.1| Norovirus GII isolate P1D11 nonstructural polyprotein (ORF1), VP1 (ORF2), and VP2 (ORF3) genes, partial cds
gi|1935524131|gb|MW284780.1| Norovirus GII isolate P1D10 nonstructural polyprotein (ORF1) gene, partial cds; VP1 (ORF2) gene, complete cds; and VP2 (ORF3) gene, partial cds
gi|1935524135|gb|MW284781.1| Norovirus GII isolate P1D6 nonstructural polyprotein (ORF1) gene, partial cds; VP1 (ORF2) gene, complete cds; and VP2 (ORF3) gene, partial cds
gi|1935524139|gb|MW284782.1| Norovirus GII isolate P1D5 nonstructural polyprotein (ORF1) gene, partial cds; VP1 (ORF2) gene, complete cds; and VP2 (ORF3) gene, partial cds
gi|1935524143|gb|MW284783.1| Norovirus GII isolate P1D3 nonstructural polyprotein (ORF1) gene, partial cds; VP1 (ORF2) gene, complete cds; and VP2 (ORF3) gene, partial cds
gi|1935524147|gb|MW284784.1| Norovirus GII isolate P1D12 nonstructural polyprotein (ORF1), VP1 (ORF2), and VP2 (ORF3) genes, complete cds
gi|1938434417|gb|MW305481.1| Norovirus GI isolate PNV006003 nonstructural polyprotein (ORF1) gene, partial cds; and VP1 (ORF2) and VP2 (ORF3) genes, complete cds
gi|1938434421|gb|MW305482.1| Norovirus GI isolate PNV009485 nonstructural polyprotein (ORF1) gene, partial cds; and VP1 (ORF2) and VP2 (ORF3) genes, complete cds
gi|1938434425|gb|MW305483.1| Norovirus GI isolate PNV027757 nonstructural polyprotein (ORF1) gene, partial cds; and VP1 (ORF2) and VP2 (ORF3) genes, complete cds
gi|1938434429|gb|MW305484.1| Norovirus GI isolate PNV009733 nonstructural polyprotein (ORF1) gene, partial cds; and VP1 (ORF2) and VP2 (ORF3) genes, complete cds
gi|1938434433|gb|MW305485.1| Norovirus GI isolate PNV011935 nonstructural polyprotein (ORF1) gene, partial cds; and VP1 (ORF2) and VP2 (ORF3) genes, complete cds
gi|1938434437|gb|MW305486.1| Norovirus GI isolate PNV013852 nonstructural polyprotein (ORF1) gene, partial cds; and VP1 (ORF2) and VP2 (ORF3) genes, complete cds
gi|1938434441|gb|MW305487.1| Norovirus GI isolate PNV011143 nonstructural polyprotein (ORF1) gene, partial cds; and VP1 (ORF2) and VP2 (ORF3) genes, complete cds
gi|1938434445|gb|MW305488.1| Norovirus GI isolate ONVHH1144 nonstructural polyprotein (ORF1) gene, partial cds; and VP1 (ORF2) and VP2 (ORF3) genes, complete cds
gi|1938434449|gb|MW305489.1| Norovirus GI isolate 9-2 nonstructural polyprotein (ORF1) gene, partial cds; and VP1 (ORF2) and VP2 (ORF3) genes, complete cds
gi|1938434453|gb|MW305490.1| Norovirus GI isolate 9-5 nonstructural polyprotein (ORF1) gene, partial cds; and VP1 (ORF2) and VP2 (ORF3) genes, complete cds
gi|1938434457|gb|MW305491.1| Norovirus GI isolate B8 nonstructural polyprotein (ORF1) gene, partial cds; and VP1 (ORF2) and VP2 (ORF3) genes, complete cds
gi|1938434461|gb|MW305492.1| Norovirus GI isolate C9 nonstructural polyprotein (ORF1) gene, partial cds; and VP1 (ORF2) and VP2 (ORF3) genes, complete cds
gi|1938434465|gb|MW305493.1| Norovirus GI isolate C91 nonstructural polyprotein (ORF1) gene, partial cds; and VP1 (ORF2) and VP2 (ORF3) genes, complete cds
gi|1938434469|gb|MW305494.1| Norovirus GI isolate Arg4372 nonstructural polyprotein (ORF1) gene, partial cds; and VP1 (ORF2) and VP2 (ORF3) genes, complete cds
gi|1938434473|gb|MW305495.1| Norovirus GI isolate Arg4450 nonstructural polyprotein (ORF1) gene, partial cds; and VP1 (ORF2) and VP2 (ORF3) genes, complete cds
gi|1938434477|gb|MW305496.1| Norovirus GI isolate Arg10030 nonstructural polyprotein (ORF1) gene, partial cds; and VP1 (ORF2) and VP2 (ORF3) genes, complete cds
gi|1938434481|gb|MW305497.1| Norovirus GI isolate Arg11083 nonstructural polyprotein (ORF1) gene, partial cds; and VP1 (ORF2) and VP2 (ORF3) genes, complete cds
gi|1938434485|gb|MW305498.1| Norovirus GI isolate Arg11085 nonstructural polyprotein (ORF1) gene, partial cds; and VP1 (ORF2) and VP2 (ORF3) genes, complete cds
gi|1938434489|gb|MW305499.1| Norovirus GI isolate Arg13668 nonstructural polyprotein (ORF1) gene, partial cds; and VP1 (ORF2) and VP2 (ORF3) genes, complete cds
gi|1938434493|gb|MW305500.1| Norovirus GI isolate Arg14665 nonstructural polyprotein (ORF1) gene, partial cds; and VP1 (ORF2) and VP2 (ORF3) genes, complete cds
gi|1938434497|gb|MW305501.1| Norovirus GI isolate 11384 nonstructural polyprotein (ORF1) gene, partial cds; and VP1 (ORF2) and VP2 (ORF3) genes, complete cds
gi|1938434501|gb|MW305502.1| Norovirus GI isolate 11652 nonstructural polyprotein (ORF1) gene, partial cds; and VP1 (ORF2) and VP2 (ORF3) genes, complete cds
gi|1938434505|gb|MW305503.1| Norovirus GI isolate 11662 nonstructural polyprotein (ORF1) gene, partial cds; and VP1 (ORF2) and VP2 (ORF3) genes, complete cds
gi|1938434509|gb|MW305504.1| Norovirus GI isolate 11692 nonstructural polyprotein (ORF1) gene, partial cds; and VP1 (ORF2) and VP2 (ORF3) genes, complete cds
gi|1938434513|gb|MW305505.1| Norovirus GI isolate 11694 nonstructural polyprotein (ORF1) gene, partial cds; VP1 (ORF2) gene, complete cds; and VP2 (ORF3) gene, partial cds
gi|1938434517|gb|MW305506.1| Norovirus GI isolate DS275 nonstructural polyprotein (ORF1) gene, partial cds; and VP1 (ORF2) and VP2 (ORF3) genes, complete cds
gi|1938434521|gb|MW305507.1| Norovirus GI isolate DS395 nonstructural polyprotein (ORF1) gene, partial cds; and VP1 (ORF2) and VP2 (ORF3) genes, complete cds
gi|1938434525|gb|MW305508.1| Norovirus GI isolate DS386 nonstructural polyprotein (ORF1) gene, partial cds; and VP1 (ORF2) and VP2 (ORF3) genes, complete cds
gi|1938434529|gb|MW305509.1| Norovirus GI isolate 9-4 nonstructural polyprotein (ORF1) gene, partial cds; and VP1 (ORF2) and VP2 (ORF3) genes, complete cds
gi|1938434533|gb|MW305510.1| Norovirus GI isolate 9-9 nonstructural polyprotein (ORF1) gene, partial cds; and VP1 (ORF2) and VP2 (ORF3) genes, complete cds
gi|1938434561|gb|MW305511.1| Norovirus GII isolate PNV001501 nonstructural polyprotein (ORF1) gene, partial cds; and VP1 (ORF2) and VP2 (ORF3) genes, complete cds
gi|1938434566|gb|MW305512.1| Norovirus GII isolate PNV010077 nonstructural polyprotein (ORF1) gene, partial cds; and VP1 (ORF2) and VP2 (ORF3) genes, complete cds
gi|1938434571|gb|MW305513.1| Norovirus GII isolate PNV011941 nonstructural polyprotein (ORF1) gene, partial cds; and VP1 (ORF2) and VP2 (ORF3) genes, complete cds
gi|1938434576|gb|MW305514.1| Norovirus GII isolate PNV008798 nonstructural polyprotein (ORF1) gene, partial cds; and VP1 (ORF2) and VP2 (ORF3) genes, complete cds
gi|1938434580|gb|MW305515.1| Norovirus GII isolate PNV005297 nonstructural polyprotein (ORF1) gene, partial cds; and VP1 (ORF2) and VP2 (ORF3) genes, complete cds
gi|1938434585|gb|MW305516.1| Norovirus GII isolate PNV011337 nonstructural polyprotein (ORF1) gene, partial cds; and VP1 (ORF2) and VP2 (ORF3) genes, complete cds
gi|1938434590|gb|MW305517.1| Norovirus GII isolate PNV008216 nonstructural polyprotein (ORF1) gene, partial cds; and VP1 (ORF2) and VP2 (ORF3) genes, complete cds
gi|1938434595|gb|MW305518.1| Norovirus GII isolate PNV014022 nonstructural polyprotein (ORF1) gene, partial cds; and VP1 (ORF2) and VP2 (ORF3) genes, complete cds
gi|1938434599|gb|MW305519.1| Norovirus GII isolate PNV015015 nonstructural polyprotein (ORF1) gene, partial cds; and VP1 (ORF2) and VP2 (ORF3) genes, complete cds
gi|1938434603|gb|MW305520.1| Norovirus GII isolate PNV010548 nonstructural polyprotein (ORF1) gene, partial cds; and VP1 (ORF2) and VP2 (ORF3) genes, complete cds
gi|1938434607|gb|MW305521.1| Norovirus GII isolate PNV008673 nonstructural polyprotein (ORF1) gene, partial cds; and VP1 (ORF2) and VP2 (ORF3) genes, complete cds
gi|1938434611|gb|MW305522.1| Norovirus GII isolate PNV011225 nonstructural polyprotein (ORF1) gene, partial cds; and VP1 (ORF2) and VP2 (ORF3) genes, complete cds
gi|1938434615|gb|MW305523.1| Norovirus GII isolate PNV002309 nonstructural polyprotein (ORF1) gene, partial cds; and VP1 (ORF2) and VP2 (ORF3) genes, complete cds
gi|1938434619|gb|MW305524.1| Norovirus GII isolate PNV004328 nonstructural polyprotein (ORF1) gene, partial cds; and VP1 (ORF2) and VP2 (ORF3) genes, complete cds
gi|1938434623|gb|MW305525.1| Norovirus GII isolate PNV005999-c1 nonstructural polyprotein (ORF1) gene, partial cds; and VP1 (ORF2) and VP2 (ORF3) genes, complete cds
gi|1938434627|gb|MW305526.1| Norovirus GII isolate PNV005999-c2 nonstructural polyprotein (ORF1) gene, partial cds; and VP1 (ORF2) and VP2 (ORF3) genes, complete cds
gi|1938434631|gb|MW305527.1| Norovirus GII isolate ONVHH2290 nonstructural polyprotein (ORF1) gene, partial cds; and VP1 (ORF2) and VP2 (ORF3) genes, complete cds
gi|1938434635|gb|MW305528.1| Norovirus GII isolate ONVHH2342 nonstructural polyprotein (ORF1) gene, partial cds; and VP1 (ORF2) and VP2 (ORF3) genes, complete cds
gi|1938434639|gb|MW305529.1| Norovirus GII isolate ONVHH0788 nonstructural polyprotein (ORF1) gene, partial cds; and VP1 (ORF2) and VP2 (ORF3) genes, complete cds
gi|1938434643|gb|MW305530.1| Norovirus GII isolate ONVHH1493 nonstructural polyprotein (ORF1) gene, partial cds; and VP1 (ORF2) and VP2 (ORF3) genes, complete cds
gi|1938434647|gb|MW305531.1| Norovirus GII isolate ONVHH0814 nonstructural polyprotein (ORF1) gene, partial cds; and VP1 (ORF2) and VP2 (ORF3) genes, complete cds
gi|1938434651|gb|MW305532.1| Norovirus GII isolate ONVHH0813 nonstructural polyprotein (ORF1) gene, partial cds; and VP1 (ORF2) and VP2 (ORF3) genes, complete cds
gi|1938434655|gb|MW305533.1| Norovirus GII isolate ONVHH0987 nonstructural polyprotein (ORF1) gene, partial cds; and VP1 (ORF2) and VP2 (ORF3) genes, complete cds
gi|1938434659|gb|MW305534.1| Norovirus GII isolate ONVHH0711 nonstructural polyprotein (ORF1) gene, partial cds; and VP1 (ORF2) and VP2 (ORF3) genes, complete cds
gi|1938434663|gb|MW305535.1| Norovirus GII isolate ONVHH0051 nonstructural polyprotein (ORF1) gene, partial cds; and VP1 (ORF2) and VP2 (ORF3) genes, complete cds
gi|1938434667|gb|MW305536.1| Norovirus GII isolate ONVHH0778 nonstructural polyprotein (ORF1) gene, partial cds; and VP1 (ORF2) and VP2 (ORF3) genes, complete cds
gi|1938434671|gb|MW305537.1| Norovirus GII isolate ONVHH1420 nonstructural polyprotein (ORF1) gene, partial cds; and VP1 (ORF2) and VP2 (ORF3) genes, complete cds
gi|1938434675|gb|MW305538.1| Norovirus GII isolate PNV004379 nonstructural polyprotein (ORF1) gene, partial cds; and VP1 (ORF2) and VP2 (ORF3) genes, complete cds
gi|1938434679|gb|MW305539.1| Norovirus GII isolate PNV007073 nonstructural polyprotein (ORF1) gene, partial cds; and VP1 (ORF2) and VP2 (ORF3) genes, complete cds
gi|1938434683|gb|MW305540.1| Norovirus GII isolate PNV010945 nonstructural polyprotein (ORF1) gene, partial cds; and VP1 (ORF2) and VP2 (ORF3) genes, complete cds
gi|1938434687|gb|MW305541.1| Norovirus GII isolate PNV016867 nonstructural polyprotein (ORF1) gene, partial cds; and VP1 (ORF2) and VP2 (ORF3) genes, complete cds
gi|1938434691|gb|MW305542.1| Norovirus GII isolate PNV018146 nonstructural polyprotein (ORF1) gene, partial cds; and VP1 (ORF2) and VP2 (ORF3) genes, complete cds
gi|1938434695|gb|MW305543.1| Norovirus GII isolate PNV004566 nonstructural polyprotein (ORF1) gene, partial cds; and VP1 (ORF2) and VP2 (ORF3) genes, complete cds
gi|1938434699|gb|MW305544.1| Norovirus GII isolate PNV011308 nonstructural polyprotein (ORF1) gene, partial cds; and VP1 (ORF2) and VP2 (ORF3) genes, complete cds
gi|1938434703|gb|MW305545.1| Norovirus GII isolate PNV007123 nonstructural polyprotein (ORF1) gene, partial cds; and VP1 (ORF2) and VP2 (ORF3) genes, complete cds
gi|1938434707|gb|MW305546.1| Norovirus GII isolate PNV007866 nonstructural polyprotein (ORF1) gene, partial cds; and VP1 (ORF2) and VP2 (ORF3) genes, complete cds
gi|1938434711|gb|MW305547.1| Norovirus GII isolate PNV011149 nonstructural polyprotein (ORF1) gene, partial cds; and VP1 (ORF2) and VP2 (ORF3) genes, complete cds
gi|1938434715|gb|MW305548.1| Norovirus GII isolate 55HBO nonstructural polyprotein (ORF1) gene, partial cds; and VP1 (ORF2) and VP2 (ORF3) genes, complete cds
gi|1938434719|gb|MW305549.1| Norovirus GII isolate 92HBO nonstructural polyprotein (ORF1) gene, partial cds; and VP1 (ORF2) and VP2 (ORF3) genes, complete cds
gi|1938434723|gb|MW305550.1| Norovirus GII isolate 99HBO nonstructural polyprotein (ORF1) gene, partial cds; and VP1 (ORF2) and VP2 (ORF3) genes, complete cds
gi|1938434727|gb|MW305551.1| Norovirus GII isolate 103HBO nonstructural polyprotein (ORF1) gene, partial cds; and VP1 (ORF2) and VP2 (ORF3) genes, complete cds
gi|1938434731|gb|MW305552.1| Norovirus GII isolate 168HBO nonstructural polyprotein (ORF1) gene, partial cds; and VP1 (ORF2) and VP2 (ORF3) genes, complete cds
gi|1938434735|gb|MW305553.1| Norovirus GII isolate 170HBO nonstructural polyprotein (ORF1) gene, partial cds; and VP1 (ORF2) and VP2 (ORF3) genes, complete cds
gi|1938434739|gb|MW305554.1| Norovirus GII isolate 182HBO nonstructural polyprotein (ORF1) gene, partial cds; and VP1 (ORF2) and VP2 (ORF3) genes, complete cds
gi|1938434743|gb|MW305555.1| Norovirus GII isolate 194HBO nonstructural polyprotein (ORF1) gene, partial cds; and VP1 (ORF2) and VP2 (ORF3) genes, complete cds
gi|1938434747|gb|MW305556.1| Norovirus GII isolate 203HBO nonstructural polyprotein (ORF1) gene, partial cds; and VP1 (ORF2) and VP2 (ORF3) genes, complete cds
gi|1938434751|gb|MW305557.1| Norovirus GII isolate 211HBO nonstructural polyprotein (ORF1) gene, partial cds; and VP1 (ORF2) and VP2 (ORF3) genes, complete cds
gi|1938434755|gb|MW305558.1| Norovirus GII isolate 249HBO nonstructural polyprotein (ORF1) gene, partial cds; and VP1 (ORF2) and VP2 (ORF3) genes, complete cds
gi|1938434759|gb|MW305559.1| Norovirus GII isolate 268HBO nonstructural polyprotein (ORF1) gene, partial cds; and VP1 (ORF2) and VP2 (ORF3) genes, complete cds
gi|1938434763|gb|MW305560.1| Norovirus GII isolate 278HBO nonstructural polyprotein (ORF1) gene, partial cds; and VP1 (ORF2) and VP2 (ORF3) genes, complete cds
gi|1938434767|gb|MW305561.1| Norovirus GII isolate 291HBO nonstructural polyprotein (ORF1) gene, partial cds; and VP1 (ORF2) and VP2 (ORF3) genes, complete cds
gi|1938434771|gb|MW305562.1| Norovirus GII isolate 292HBO nonstructural polyprotein (ORF1) gene, partial cds; and VP1 (ORF2) and VP2 (ORF3) genes, complete cds
gi|1938434775|gb|MW305563.1| Norovirus GII isolate 331HBO nonstructural polyprotein (ORF1) gene, partial cds; and VP1 (ORF2) and VP2 (ORF3) genes, complete cds
gi|1938434779|gb|MW305564.1| Norovirus GII isolate 522SR nonstructural polyprotein (ORF1) gene, partial cds; and VP1 (ORF2) and VP2 (ORF3) genes, complete cds
gi|1938434783|gb|MW305565.1| Norovirus GII isolate 735SR nonstructural polyprotein (ORF1) gene, partial cds; and VP1 (ORF2) and VP2 (ORF3) genes, complete cds
gi|1938434787|gb|MW305566.1| Norovirus GII isolate 899SR nonstructural polyprotein (ORF1) gene, partial cds; and VP1 (ORF2) and VP2 (ORF3) genes, complete cds
gi|1938434791|gb|MW305567.1| Norovirus GII isolate 912SR nonstructural polyprotein (ORF1) gene, partial cds; and VP1 (ORF2) and VP2 (ORF3) genes, complete cds
gi|1938434795|gb|MW305568.1| Norovirus GII isolate 925SR nonstructural polyprotein (ORF1) gene, partial cds; and VP1 (ORF2) and VP2 (ORF3) genes, complete cds
gi|1938434799|gb|MW305569.1| Norovirus GII isolate B17-c1 nonstructural polyprotein (ORF1) gene, partial cds; and VP1 (ORF2) and VP2 (ORF3) genes, complete cds
gi|1938434803|gb|MW305570.1| Norovirus GII isolate B17-c2 nonstructural polyprotein (ORF1) gene, partial cds; VP1 (ORF2) gene, complete cds; and VP2 (ORF3) gene, partial cds
gi|1938434807|gb|MW305571.1| Norovirus GII isolate S7d nonstructural polyprotein (ORF1) gene, partial cds; and VP1 (ORF2) and VP2 (ORF3) genes, complete cds
gi|1938434811|gb|MW305572.1| Norovirus GII isolate C110 nonstructural polyprotein (ORF1) gene, partial cds; and VP1 (ORF2) and VP2 (ORF3) genes, complete cds
gi|1938434815|gb|MW305573.1| Norovirus GII isolate HK4 nonstructural polyprotein (ORF1) gene, partial cds; and VP1 (ORF2) and VP2 (ORF3) genes, complete cds
gi|1938434819|gb|MW305574.1| Norovirus GII isolate HK46 nonstructural polyprotein (ORF1) gene, partial cds; and VP1 (ORF2) and VP2 (ORF3) genes, complete cds
gi|1938434823|gb|MW305575.1| Norovirus GII isolate HK54 nonstructural polyprotein (ORF1) gene, partial cds; and VP1 (ORF2) and VP2 (ORF3) genes, complete cds
gi|1938434827|gb|MW305576.1| Norovirus GII isolate HK74 nonstructural polyprotein (ORF1) gene, partial cds; and VP1 (ORF2) and VP2 (ORF3) genes, complete cds
gi|1938434831|gb|MW305577.1| Norovirus GII isolate KL90 nonstructural polyprotein (ORF1) gene, partial cds; and VP1 (ORF2) and VP2 (ORF3) genes, complete cds
gi|1938434835|gb|MW305578.1| Norovirus GII isolate KL136 nonstructural polyprotein (ORF1) gene, partial cds; and VP1 (ORF2) and VP2 (ORF3) genes, complete cds
gi|1938434839|gb|MW305579.1| Norovirus GII isolate KL137 nonstructural polyprotein (ORF1) gene, partial cds; and VP1 (ORF2) and VP2 (ORF3) genes, complete cds
gi|1938434843|gb|MW305580.1| Norovirus GII isolate C15 nonstructural polyprotein (ORF1) gene, partial cds; and VP1 (ORF2) and VP2 (ORF3) genes, complete cds
gi|1938434847|gb|MW305581.1| Norovirus GII isolate S9d nonstructural polyprotein (ORF1) gene, partial cds; and VP1 (ORF2) and VP2 (ORF3) genes, complete cds
gi|1938434851|gb|MW305582.1| Norovirus GII isolate T055 nonstructural polyprotein (ORF1) gene, partial cds; and VP1 (ORF2) and VP2 (ORF3) genes, complete cds
gi|1938434855|gb|MW305583.1| Norovirus GII isolate T091 nonstructural polyprotein (ORF1) gene, partial cds; and VP1 (ORF2) and VP2 (ORF3) genes, complete cds
gi|1938434859|gb|MW305584.1| Norovirus GII isolate T045 nonstructural polyprotein (ORF1) gene, partial cds; and VP1 (ORF2) and VP2 (ORF3) genes, complete cds
gi|1938434863|gb|MW305585.1| Norovirus GII isolate 40 nonstructural polyprotein (ORF1) gene, partial cds; and VP1 (ORF2) and VP2 (ORF3) genes, complete cds
gi|1938434867|gb|MW305586.1| Norovirus GII isolate 57 nonstructural polyprotein (ORF1) gene, partial cds; and VP1 (ORF2) and VP2 (ORF3) genes, complete cds
gi|1938434871|gb|MW305587.1| Norovirus GII isolate 60 nonstructural polyprotein (ORF1) gene, partial cds; and VP1 (ORF2) and VP2 (ORF3) genes, complete cds
gi|1938434875|gb|MW305588.1| Norovirus GII isolate 65 nonstructural polyprotein (ORF1) gene, partial cds; and VP1 (ORF2) and VP2 (ORF3) genes, complete cds
gi|1938434879|gb|MW305589.1| Norovirus GII isolate 75 nonstructural polyprotein (ORF1) gene, partial cds; and VP1 (ORF2) and VP2 (ORF3) genes, complete cds
gi|1938434883|gb|MW305590.1| Norovirus GII isolate 170 nonstructural polyprotein (ORF1) gene, partial cds; and VP1 (ORF2) and VP2 (ORF3) genes, complete cds
gi|1938434887|gb|MW305591.1| Norovirus GII isolate 101-2 nonstructural polyprotein (ORF1) gene, partial cds; and VP1 (ORF2) and VP2 (ORF3) genes, complete cds
gi|1938434891|gb|MW305592.1| Norovirus GII isolate 101-3 nonstructural polyprotein (ORF1) gene, partial cds; and VP1 (ORF2) and VP2 (ORF3) genes, complete cds
gi|1938434895|gb|MW305593.1| Norovirus GII isolate 110-11 nonstructural polyprotein (ORF1) gene, partial cds; and VP1 (ORF2) and VP2 (ORF3) genes, complete cds
gi|1938434899|gb|MW305594.1| Norovirus GII isolate 110-1 nonstructural polyprotein (ORF1) gene, partial cds; and VP1 (ORF2) and VP2 (ORF3) genes, complete cds
gi|1938434903|gb|MW305595.1| Norovirus GII isolate 110-2 nonstructural polyprotein (ORF1) gene, partial cds; and VP1 (ORF2) and VP2 (ORF3) genes, complete cds
gi|1938434907|gb|MW305596.1| Norovirus GII isolate 110-7 nonstructural polyprotein (ORF1) gene, partial cds; and VP1 (ORF2) and VP2 (ORF3) genes, complete cds
gi|1938434911|gb|MW305597.1| Norovirus GII isolate 110-8 nonstructural polyprotein (ORF1) gene, partial cds; and VP1 (ORF2) and VP2 (ORF3) genes, complete cds
gi|1938434915|gb|MW305598.1| Norovirus GII isolate 212 nonstructural polyprotein (ORF1) gene, partial cds; and VP1 (ORF2) and VP2 (ORF3) genes, complete cds
gi|1938434919|gb|MW305599.1| Norovirus GII isolate Arg1261 nonstructural polyprotein (ORF1) gene, partial cds; and VP1 (ORF2) and VP2 (ORF3) genes, complete cds
gi|1938434923|gb|MW305600.1| Norovirus GII isolate Arg4220 nonstructural polyprotein (ORF1) gene, partial cds; and VP1 (ORF2) and VP2 (ORF3) genes, complete cds
gi|1938434927|gb|MW305601.1| Norovirus GII isolate Arg4231 nonstructural polyprotein (ORF1) gene, partial cds; and VP1 (ORF2) and VP2 (ORF3) genes, complete cds
gi|1938434931|gb|MW305602.1| Norovirus GII isolate Arg4237 nonstructural polyprotein (ORF1) gene, partial cds; and VP1 (ORF2) and VP2 (ORF3) genes, complete cds
gi|1938434935|gb|MW305603.1| Norovirus GII isolate Arg4238 nonstructural polyprotein (ORF1) gene, partial cds; and VP1 (ORF2) and VP2 (ORF3) genes, complete cds
gi|1938434939|gb|MW305604.1| Norovirus GII isolate PNV009912 nonstructural polyprotein (ORF1) gene, partial cds; and VP1 (ORF2) and VP2 (ORF3) genes, complete cds
gi|1938434943|gb|MW305605.1| Norovirus GII isolate Arg4379 nonstructural polyprotein (ORF1) gene, partial cds; and VP1 (ORF2) and VP2 (ORF3) genes, complete cds
gi|1938434947|gb|MW305606.1| Norovirus GII isolate Arg4416 nonstructural polyprotein (ORF1) gene, partial cds; and VP1 (ORF2) and VP2 (ORF3) genes, complete cds
gi|1938434951|gb|MW305607.1| Norovirus GII isolate Arg4446 nonstructural polyprotein (ORF1) gene, partial cds; and VP1 (ORF2) and VP2 (ORF3) genes, complete cds
gi|1938434955|gb|MW305608.1| Norovirus GII isolate Arg4452 nonstructural polyprotein (ORF1) gene, partial cds; and VP1 (ORF2) and VP2 (ORF3) genes, complete cds
gi|1938434959|gb|MW305609.1| Norovirus GII isolate Arg4521 nonstructural polyprotein (ORF1) gene, partial cds; and VP1 (ORF2) and VP2 (ORF3) genes, complete cds
gi|1938434963|gb|MW305610.1| Norovirus GII isolate Arg4522 nonstructural polyprotein (ORF1) gene, partial cds; and VP1 (ORF2) and VP2 (ORF3) genes, complete cds
gi|1938434967|gb|MW305611.1| Norovirus GII isolate Arg5448 nonstructural polyprotein (ORF1) gene, partial cds; and VP1 (ORF2) and VP2 (ORF3) genes, complete cds
gi|1938434971|gb|MW305612.1| Norovirus GII isolate Arg9847 nonstructural polyprotein (ORF1) gene, partial cds; and VP1 (ORF2) and VP2 (ORF3) genes, complete cds
gi|1938434975|gb|MW305613.1| Norovirus GII isolate Arg10508 nonstructural polyprotein (ORF1) gene, partial cds; and VP1 (ORF2) and VP2 (ORF3) genes, complete cds
gi|1938434979|gb|MW305614.1| Norovirus GII isolate Arg10515 nonstructural polyprotein (ORF1) gene, partial cds; and VP1 (ORF2) and VP2 (ORF3) genes, complete cds
gi|1938434983|gb|MW305615.1| Norovirus GII isolate Arg10893 nonstructural polyprotein (ORF1) gene, partial cds; and VP1 (ORF2) and VP2 (ORF3) genes, complete cds
gi|1938434987|gb|MW305616.1| Norovirus GII isolate Arg10896 nonstructural polyprotein (ORF1) gene, partial cds; and VP1 (ORF2) and VP2 (ORF3) genes, complete cds
gi|1938434991|gb|MW305617.1| Norovirus GII isolate Arg10907 nonstructural polyprotein (ORF1) gene, partial cds; and VP1 (ORF2) and VP2 (ORF3) genes, complete cds
gi|1938434995|gb|MW305618.1| Norovirus GII isolate Arg11943 nonstructural polyprotein (ORF1) gene, partial cds; and VP1 (ORF2) and VP2 (ORF3) genes, complete cds
gi|1938434999|gb|MW305619.1| Norovirus GII isolate Arg12540 nonstructural polyprotein (ORF1) gene, partial cds; and VP1 (ORF2) and VP2 (ORF3) genes, complete cds
gi|1938435003|gb|MW305620.1| Norovirus GII isolate Arg12771 nonstructural polyprotein (ORF1) gene, partial cds; and VP1 (ORF2) and VP2 (ORF3) genes, complete cds
gi|1938435007|gb|MW305621.1| Norovirus GII isolate Arg12774 nonstructural polyprotein (ORF1) gene, partial cds; and VP1 (ORF2) and VP2 (ORF3) genes, complete cds
gi|1938435011|gb|MW305622.1| Norovirus GII isolate Arg12827 nonstructural polyprotein (ORF1) gene, partial cds; and VP1 (ORF2) and VP2 (ORF3) genes, complete cds
gi|1938435015|gb|MW305623.1| Norovirus GII isolate Arg12866 nonstructural polyprotein (ORF1) gene, partial cds; and VP1 (ORF2) and VP2 (ORF3) genes, complete cds
gi|1938435019|gb|MW305624.1| Norovirus GII isolate Arg12908 nonstructural polyprotein (ORF1) gene, partial cds; and VP1 (ORF2) and VP2 (ORF3) genes, complete cds
gi|1938435023|gb|MW305625.1| Norovirus GII isolate Arg13099 nonstructural polyprotein (ORF1) gene, partial cds; and VP1 (ORF2) and VP2 (ORF3) genes, complete cds
gi|1938435027|gb|MW305626.1| Norovirus GII isolate Arg13435 nonstructural polyprotein (ORF1) gene, partial cds; and VP1 (ORF2) and VP2 (ORF3) genes, complete cds
gi|1938435031|gb|MW305627.1| Norovirus GII isolate Arg13737 nonstructural polyprotein (ORF1) gene, partial cds; and VP1 (ORF2) and VP2 (ORF3) genes, complete cds
gi|1938435035|gb|MW305628.1| Norovirus GII isolate Arg13802 nonstructural polyprotein (ORF1) gene, partial cds; and VP1 (ORF2) and VP2 (ORF3) genes, complete cds
gi|1938435039|gb|MW305629.1| Norovirus GII isolate Arg13808 nonstructural polyprotein (ORF1) gene, partial cds; and VP1 (ORF2) and VP2 (ORF3) genes, complete cds
gi|1938435043|gb|MW305630.1| Norovirus GII isolate Arg14071 nonstructural polyprotein (ORF1) gene, partial cds; and VP1 (ORF2) and VP2 (ORF3) genes, complete cds
gi|1938435047|gb|MW305631.1| Norovirus GII isolate Arg14085 nonstructural polyprotein (ORF1) gene, partial cds; and VP1 (ORF2) and VP2 (ORF3) genes, complete cds
gi|1938435051|gb|MW305632.1| Norovirus GII isolate Arg14249 nonstructural polyprotein (ORF1) gene, partial cds; and VP1 (ORF2) and VP2 (ORF3) genes, complete cds
gi|1938435055|gb|MW305633.1| Norovirus GII isolate Arg14493 nonstructural polyprotein (ORF1) gene, partial cds; and VP1 (ORF2) and VP2 (ORF3) genes, complete cds
gi|1938435059|gb|MW305634.1| Norovirus GII isolate Arg14617 nonstructural polyprotein (ORF1) gene, partial cds; and VP1 (ORF2) and VP2 (ORF3) genes, complete cds
gi|1938435063|gb|MW305635.1| Norovirus GII isolate Arg14711 nonstructural polyprotein (ORF1) gene, partial cds; and VP1 (ORF2) and VP2 (ORF3) genes, complete cds
gi|1938435067|gb|MW305636.1| Norovirus GII isolate Arg14735 nonstructural polyprotein (ORF1) gene, partial cds; and VP1 (ORF2) and VP2 (ORF3) genes, complete cds
gi|1938435071|gb|MW305637.1| Norovirus GII isolate Arg14741 nonstructural polyprotein (ORF1) gene, partial cds; and VP1 (ORF2) and VP2 (ORF3) genes, complete cds
gi|1938435075|gb|MW305638.1| Norovirus GII isolate Arg14757 nonstructural polyprotein (ORF1) gene, partial cds; and VP1 (ORF2) and VP2 (ORF3) genes, complete cds
gi|1938435079|gb|MW305639.1| Norovirus GII isolate Arg14774 nonstructural polyprotein (ORF1) gene, partial cds; and VP1 (ORF2) and VP2 (ORF3) genes, complete cds
gi|1938435083|gb|MW305640.1| Norovirus GII isolate Arg14811 nonstructural polyprotein (ORF1) gene, partial cds; and VP1 (ORF2) and VP2 (ORF3) genes, complete cds
gi|1938435087|gb|MW305641.1| Norovirus GII isolate Arg14813 nonstructural polyprotein (ORF1) gene, partial cds; and VP1 (ORF2) and VP2 (ORF3) genes, complete cds
gi|1938435091|gb|MW305642.1| Norovirus GII isolate Arg15441 nonstructural polyprotein (ORF1) gene, partial cds; and VP1 (ORF2) and VP2 (ORF3) genes, complete cds
gi|1938435095|gb|MW305643.1| Norovirus GII isolate Arg15468 nonstructural polyprotein (ORF1) gene, partial cds; and VP1 (ORF2) and VP2 (ORF3) genes, complete cds
gi|1938435099|gb|MW305644.1| Norovirus GII isolate Arg15733 nonstructural polyprotein (ORF1) gene, partial cds; and VP1 (ORF2) and VP2 (ORF3) genes, complete cds
gi|1938435103|gb|MW305645.1| Norovirus GII isolate Arg15734 nonstructural polyprotein (ORF1) gene, partial cds; and VP1 (ORF2) and VP2 (ORF3) genes, complete cds
gi|1938435107|gb|MW305646.1| Norovirus GII isolate Arg15735 nonstructural polyprotein (ORF1) gene, partial cds; and VP1 (ORF2) and VP2 (ORF3) genes, complete cds
gi|1938435111|gb|MW305647.1| Norovirus GII isolate Arg15983 nonstructural polyprotein (ORF1) gene, partial cds; and VP1 (ORF2) and VP2 (ORF3) genes, complete cds
gi|1938435115|gb|MW305648.1| Norovirus GII isolate Arg16008 nonstructural polyprotein (ORF1) gene, partial cds; and VP1 (ORF2) and VP2 (ORF3) genes, complete cds
gi|1938435119|gb|MW305649.1| Norovirus GII isolate Arg16075 nonstructural polyprotein (ORF1) gene, partial cds; and VP1 (ORF2) and VP2 (ORF3) genes, complete cds
gi|1938435123|gb|MW305650.1| Norovirus GII isolate 101-4 nonstructural polyprotein (ORF1) gene, partial cds; and VP1 (ORF2) and VP2 (ORF3) genes, complete cds
gi|1938435127|gb|MW305651.1| Norovirus GII isolate 282 nonstructural polyprotein (ORF1) gene, partial cds; and VP1 (ORF2) and VP2 (ORF3) genes, complete cds
gi|1938435131|gb|MW305652.1| Norovirus GII isolate 288 nonstructural polyprotein (ORF1) gene, partial cds; and VP1 (ORF2) and VP2 (ORF3) genes, complete cds
gi|1938435135|gb|MW305653.1| Norovirus GII isolate 291 nonstructural polyprotein (ORF1) gene, partial cds; and VP1 (ORF2) and VP2 (ORF3) genes, complete cds
gi|1938435139|gb|MW305654.1| Norovirus GII isolate 412SR nonstructural polyprotein (ORF1) gene, partial cds; and VP1 (ORF2) and VP2 (ORF3) genes, complete cds
gi|1938435143|gb|MW305655.1| Norovirus GII isolate 937 nonstructural polyprotein (ORF1) gene, partial cds; and VP1 (ORF2) and VP2 (ORF3) genes, complete cds
gi|1938435147|gb|MW305656.1| Norovirus GII isolate 946 nonstructural polyprotein (ORF1) gene, partial cds; and VP1 (ORF2) and VP2 (ORF3) genes, complete cds
gi|1938435151|gb|MW305657.1| Norovirus GII isolate 953 nonstructural polyprotein (ORF1) gene, partial cds; and VP1 (ORF2) and VP2 (ORF3) genes, complete cds
gi|1938435155|gb|MW305658.1| Norovirus GII isolate 1034 nonstructural polyprotein (ORF1) gene, partial cds; and VP1 (ORF2) and VP2 (ORF3) genes, complete cds
gi|1938435159|gb|MW305659.1| Norovirus GII isolate 1047SR nonstructural polyprotein (ORF1) gene, partial cds; and VP1 (ORF2) and VP2 (ORF3) genes, complete cds
gi|1938435163|gb|MW305660.1| Norovirus GII isolate 1109SR nonstructural polyprotein (ORF1) gene, partial cds; and VP1 (ORF2) and VP2 (ORF3) genes, complete cds
gi|1938435167|gb|MW305661.1| Norovirus GII isolate 1115 nonstructural polyprotein (ORF1) gene, partial cds; and VP1 (ORF2) and VP2 (ORF3) genes, complete cds
gi|1938435171|gb|MW305662.1| Norovirus GII isolate 1123 nonstructural polyprotein (ORF1) gene, partial cds; and VP1 (ORF2) and VP2 (ORF3) genes, complete cds
gi|1938435175|gb|MW305663.1| Norovirus GII isolate 10010 nonstructural polyprotein (ORF1) gene, partial cds; and VP1 (ORF2) and VP2 (ORF3) genes, complete cds
gi|1938435179|gb|MW305664.1| Norovirus GII isolate 10590 nonstructural polyprotein (ORF1) gene, partial cds; and VP1 (ORF2) and VP2 (ORF3) genes, complete cds
gi|1938435183|gb|MW305665.1| Norovirus GII isolate 10600 nonstructural polyprotein (ORF1) gene, partial cds; and VP1 (ORF2) and VP2 (ORF3) genes, complete cds
gi|1938435187|gb|MW305666.1| Norovirus GII isolate 10609 nonstructural polyprotein (ORF1) gene, partial cds; and VP1 (ORF2) and VP2 (ORF3) genes, complete cds
gi|1938435191|gb|MW305667.1| Norovirus GII isolate 10738 nonstructural polyprotein (ORF1) gene, partial cds; and VP1 (ORF2) and VP2 (ORF3) genes, complete cds
gi|1938435195|gb|MW305668.1| Norovirus GII isolate 10744 nonstructural polyprotein (ORF1) gene, partial cds; and VP1 (ORF2) and VP2 (ORF3) genes, complete cds
gi|1938435199|gb|MW305669.1| Norovirus GII isolate 10745 nonstructural polyprotein (ORF1) gene, partial cds; and VP1 (ORF2) and VP2 (ORF3) genes, complete cds
gi|1938435203|gb|MW305670.1| Norovirus GII isolate 10746 nonstructural polyprotein (ORF1) gene, partial cds; and VP1 (ORF2) and VP2 (ORF3) genes, complete cds
gi|1938435207|gb|MW305671.1| Norovirus GII isolate 10995 nonstructural polyprotein (ORF1) gene, partial cds; and VP1 (ORF2) and VP2 (ORF3) genes, complete cds
gi|1938435211|gb|MW305672.1| Norovirus GII isolate 11085 nonstructural polyprotein (ORF1) gene, partial cds; and VP1 (ORF2) and VP2 (ORF3) genes, complete cds
gi|1938435215|gb|MW305673.1| Norovirus GII isolate 11086 nonstructural polyprotein (ORF1) gene, partial cds; and VP1 (ORF2) and VP2 (ORF3) genes, complete cds
gi|1938435219|gb|MW305674.1| Norovirus GII isolate 11087 nonstructural polyprotein (ORF1) gene, partial cds; and VP1 (ORF2) and VP2 (ORF3) genes, complete cds
gi|1938435223|gb|MW305675.1| Norovirus GII isolate 11157 nonstructural polyprotein (ORF1) gene, partial cds; and VP1 (ORF2) and VP2 (ORF3) genes, complete cds
gi|1938435227|gb|MW305676.1| Norovirus GII isolate 11298 nonstructural polyprotein (ORF1) gene, partial cds; and VP1 (ORF2) and VP2 (ORF3) genes, complete cds
gi|1938435231|gb|MW305677.1| Norovirus GII isolate 11389 nonstructural polyprotein (ORF1) gene, partial cds; and VP1 (ORF2) and VP2 (ORF3) genes, complete cds
gi|1938435235|gb|MW305678.1| Norovirus GII isolate 11470 nonstructural polyprotein (ORF1) gene, partial cds; and VP1 (ORF2) and VP2 (ORF3) genes, complete cds
gi|1938435239|gb|MW305679.1| Norovirus GII isolate 11632-c1 nonstructural polyprotein (ORF1) gene, partial cds; and VP1 (ORF2) and VP2 (ORF3) genes, complete cds
gi|1938435243|gb|MW305680.1| Norovirus GII isolate 11632-c2 nonstructural polyprotein (ORF1) gene, partial cds; and VP1 (ORF2) and VP2 (ORF3) genes, complete cds
gi|1938435247|gb|MW305681.1| Norovirus GII isolate 11704-c1 nonstructural polyprotein (ORF1) gene, partial cds; and VP1 (ORF2) and VP2 (ORF3) genes, complete cds
gi|1938435251|gb|MW305682.1| Norovirus GII isolate 11704-c2 nonstructural polyprotein (ORF1) gene, partial cds; and VP1 (ORF2) and VP2 (ORF3) genes, complete cds
gi|1938435255|gb|MW305683.1| Norovirus GII isolate 11908 nonstructural polyprotein (ORF1) gene, partial cds; and VP1 (ORF2) and VP2 (ORF3) genes, complete cds
gi|1938435259|gb|MW305684.1| Norovirus GII isolate 11909 nonstructural polyprotein (ORF1) gene, partial cds; and VP1 (ORF2) and VP2 (ORF3) genes, complete cds
gi|1938435263|gb|MW305685.1| Norovirus GII isolate 12084 nonstructural polyprotein (ORF1) gene, partial cds; and VP1 (ORF2) and VP2 (ORF3) genes, complete cds
gi|1938435267|gb|MW305686.1| Norovirus GII isolate 12092 nonstructural polyprotein (ORF1) gene, partial cds; and VP1 (ORF2) and VP2 (ORF3) genes, complete cds
gi|1938435271|gb|MW305687.1| Norovirus GII isolate 12094 nonstructural polyprotein (ORF1) gene, partial cds; and VP1 (ORF2) and VP2 (ORF3) genes, complete cds
gi|1938435275|gb|MW305688.1| Norovirus GII isolate 12095 nonstructural polyprotein (ORF1) gene, partial cds; and VP1 (ORF2) and VP2 (ORF3) genes, complete cds
gi|1938435279|gb|MW305689.1| Norovirus GII isolate 12097 nonstructural polyprotein (ORF1) gene, partial cds; and VP1 (ORF2) and VP2 (ORF3) genes, complete cds
gi|1938435283|gb|MW305690.1| Norovirus GII isolate 12115 nonstructural polyprotein (ORF1) gene, partial cds; and VP1 (ORF2) and VP2 (ORF3) genes, complete cds
gi|1938435287|gb|MW305691.1| Norovirus GII isolate 12116 nonstructural polyprotein (ORF1) gene, partial cds; and VP1 (ORF2) and VP2 (ORF3) genes, complete cds
gi|1938435291|gb|MW305692.1| Norovirus GII isolate 12135 nonstructural polyprotein (ORF1) gene, partial cds; and VP1 (ORF2) and VP2 (ORF3) genes, complete cds
gi|1938435295|gb|MW305693.1| Norovirus GII isolate 12146 nonstructural polyprotein (ORF1) gene, partial cds; and VP1 (ORF2) and VP2 (ORF3) genes, complete cds
gi|1938435299|gb|MW305694.1| Norovirus GII isolate 12247 nonstructural polyprotein (ORF1) gene, partial cds; and VP1 (ORF2) and VP2 (ORF3) genes, complete cds
gi|1938435303|gb|MW305695.1| Norovirus GII isolate C22 nonstructural polyprotein (ORF1) gene, partial cds; and VP1 (ORF2) and VP2 (ORF3) genes, complete cds
gi|1938435307|gb|MW305696.1| Norovirus GII isolate C127 nonstructural polyprotein (ORF1) gene, partial cds; and VP1 (ORF2) and VP2 (ORF3) genes, complete cds
gi|1938435311|gb|MW305697.1| Norovirus GII isolate C140 nonstructural polyprotein (ORF1) gene, partial cds; and VP1 (ORF2) and VP2 (ORF3) genes, complete cds
gi|1938435315|gb|MW305698.1| Norovirus GII isolate CMH-047-07 nonstructural polyprotein (ORF1) gene, partial cds; and VP1 (ORF2) and VP2 (ORF3) genes, complete cds
gi|1938435319|gb|MW305699.1| Norovirus GII isolate CMH-104-05 nonstructural polyprotein (ORF1) gene, partial cds; and VP1 (ORF2) and VP2 (ORF3) genes, complete cds
gi|1938435323|gb|MW305700.1| Norovirus GII isolate CMH-118-07 nonstructural polyprotein (ORF1) gene, partial cds; and VP1 (ORF2) and VP2 (ORF3) genes, complete cds
gi|1938435327|gb|MW305701.1| Norovirus GII isolate CMH-145-05 nonstructural polyprotein (ORF1) gene, partial cds; and VP1 (ORF2) and VP2 (ORF3) genes, complete cds
gi|1938435331|gb|MW305702.1| Norovirus GII isolate CMH-N005-11 nonstructural polyprotein (ORF1) gene, partial cds; and VP1 (ORF2) and VP2 (ORF3) genes, complete cds
gi|1938435335|gb|MW305703.1| Norovirus GII isolate CMH-N006-11-c1 nonstructural polyprotein (ORF1) gene, partial cds; and VP1 (ORF2) and VP2 (ORF3) genes, complete cds
gi|1938435339|gb|MW305704.1| Norovirus GII isolate CMH-N006-11-c2 nonstructural polyprotein (ORF1) gene, partial cds; and VP1 (ORF2) and VP2 (ORF3) genes, complete cds
gi|1938435343|gb|MW305705.1| Norovirus GII isolate CMH-N016-12 nonstructural polyprotein (ORF1) gene, partial cds; and VP1 (ORF2) and VP2 (ORF3) genes, complete cds
gi|1938435347|gb|MW305706.1| Norovirus GII isolate CMH-N017-10 nonstructural polyprotein (ORF1) gene, partial cds; and VP1 (ORF2) and VP2 (ORF3) genes, complete cds
gi|1938435351|gb|MW305707.1| Norovirus GII isolate CMH-N025-15 nonstructural polyprotein (ORF1) gene, partial cds; and VP1 (ORF2) and VP2 (ORF3) genes, complete cds
gi|1938435355|gb|MW305708.1| Norovirus GII isolate CMH-N033-18 nonstructural polyprotein (ORF1) gene, partial cds; and VP1 (ORF2) and VP2 (ORF3) genes, complete cds
gi|1938435359|gb|MW305709.1| Norovirus GII isolate CMH-N093-13 nonstructural polyprotein (ORF1) gene, partial cds; and VP1 (ORF2) and VP2 (ORF3) genes, complete cds
gi|1938435363|gb|MW305710.1| Norovirus GII isolate CMH-N105-13 nonstructural polyprotein (ORF1) gene, partial cds; and VP1 (ORF2) and VP2 (ORF3) genes, complete cds
gi|1938435367|gb|MW305711.1| Norovirus GII isolate CMH-N117-14 nonstructural polyprotein (ORF1) gene, partial cds; and VP1 (ORF2) and VP2 (ORF3) genes, complete cds
gi|1938435371|gb|MW305712.1| Norovirus GII isolate CMH-S015-15 nonstructural polyprotein (ORF1) gene, partial cds; and VP1 (ORF2) and VP2 (ORF3) genes, complete cds
gi|1938435375|gb|MW305713.1| Norovirus GII isolate CMH-S040-16 nonstructural polyprotein (ORF1) gene, partial cds; and VP1 (ORF2) and VP2 (ORF3) genes, complete cds
gi|1938435379|gb|MW305714.1| Norovirus GII isolate CMH-S155-12 nonstructural polyprotein (ORF1) gene, partial cds; and VP1 (ORF2) and VP2 (ORF3) genes, complete cds
gi|1938435383|gb|MW305715.1| Norovirus GII isolate CMH-S238-16 nonstructural polyprotein (ORF1) gene, partial cds; and VP1 (ORF2) and VP2 (ORF3) genes, complete cds
gi|1938435387|gb|MW305716.1| Norovirus GII isolate CMH-S251-16 nonstructural polyprotein (ORF1) gene, partial cds; and VP1 (ORF2) and VP2 (ORF3) genes, complete cds
gi|1938435391|gb|MW305717.1| Norovirus GII isolate CMH-ST001-17 nonstructural polyprotein (ORF1) gene, partial cds; and VP1 (ORF2) and VP2 (ORF3) genes, complete cds
gi|1938435395|gb|MW305718.1| Norovirus GII isolate CMH-ST002-18 nonstructural polyprotein (ORF1) gene, partial cds; and VP1 (ORF2) and VP2 (ORF3) genes, complete cds
gi|1938435399|gb|MW305719.1| Norovirus GII isolate CMH-ST005-16 nonstructural polyprotein (ORF1) gene, partial cds; and VP1 (ORF2) and VP2 (ORF3) genes, complete cds
gi|1938435403|gb|MW305720.1| Norovirus GII isolate CMH-ST007-17 nonstructural polyprotein (ORF1) gene, partial cds; and VP1 (ORF2) and VP2 (ORF3) genes, complete cds
gi|1938435407|gb|MW305721.1| Norovirus GII isolate CMH-ST018-16 nonstructural polyprotein (ORF1) gene, partial cds; and VP1 (ORF2) and VP2 (ORF3) genes, complete cds
gi|1938435411|gb|MW305722.1| Norovirus GII isolate CMH-ST093-16 nonstructural polyprotein (ORF1) gene, partial cds; and VP1 (ORF2) and VP2 (ORF3) genes, complete cds
gi|1938435415|gb|MW305723.1| Norovirus GII isolate CMH-N010-18 nonstructural polyprotein (ORF1) gene, partial cds; and VP1 (ORF2) and VP2 (ORF3) genes, complete cds
gi|1938435419|gb|MW305724.1| Norovirus GII isolate CHDC2005 nonstructural polyprotein (ORF1) gene, partial cds; and VP1 (ORF2) and VP2 (ORF3) genes, complete cds
gi|1938435423|gb|MW305725.1| Norovirus GII isolate CHDC6261 nonstructural polyprotein (ORF1) gene, partial cds; and VP1 (ORF2) and VP2 (ORF3) genes, complete cds
gi|1938435427|gb|MW305726.1| Norovirus GII isolate CHDC5365 nonstructural polyprotein (ORF1) gene, partial cds; and VP1 (ORF2) and VP2 (ORF3) genes, complete cds
gi|1938435431|gb|MW305727.1| Norovirus GII isolate CHDC4090 nonstructural polyprotein (ORF1) gene, partial cds; and VP1 (ORF2) and VP2 (ORF3) genes, complete cds
gi|1938435435|gb|MW305728.1| Norovirus GII isolate CHDC4031 nonstructural polyprotein (ORF1) gene, partial cds; and VP1 (ORF2) and VP2 (ORF3) genes, complete cds
gi|1938435439|gb|MW305729.1| Norovirus GII isolate CHDC2904 nonstructural polyprotein (ORF1) gene, partial cds; and VP1 (ORF2) and VP2 (ORF3) genes, complete cds
gi|1938435443|gb|MW305730.1| Norovirus GII isolate DS338 nonstructural polyprotein (ORF1) gene, partial cds; and VP1 (ORF2) and VP2 (ORF3) genes, complete cds
gi|1938435447|gb|MW305731.1| Norovirus GII isolate DS332 nonstructural polyprotein (ORF1) gene, partial cds; and VP1 (ORF2) and VP2 (ORF3) genes, complete cds
gi|1938435451|gb|MW305732.1| Norovirus GII isolate DS331 nonstructural polyprotein (ORF1) gene, partial cds; and VP1 (ORF2) and VP2 (ORF3) genes, complete cds
gi|1938435455|gb|MW305733.1| Norovirus GII isolate DS330 nonstructural polyprotein (ORF1) gene, partial cds; and VP1 (ORF2) and VP2 (ORF3) genes, complete cds
gi|1938435459|gb|MW305734.1| Norovirus GII isolate DS284 nonstructural polyprotein (ORF1) gene, partial cds; and VP1 (ORF2) and VP2 (ORF3) genes, complete cds
gi|1938435463|gb|MW305735.1| Norovirus GII isolate SSM nonstructural polyprotein (ORF1) gene, partial cds; and VP1 (ORF2) and VP2 (ORF3) genes, complete cds
gi|1938435467|gb|MW305736.1| Norovirus GII isolate Bethesda20181111 nonstructural polyprotein (ORF1) gene, partial cds; and VP1 (ORF2) and VP2 (ORF3) genes, complete cds
gi|1938435471|gb|MW305737.1| Norovirus GII isolate HenrytonSP24, complete genome
gi|1938435475|gb|MW305738.1| Norovirus GII isolate JW2015 nonstructural polyprotein (ORF1) gene, partial cds; and VP1 (ORF2) and VP2 (ORF3) genes, complete cds
gi|1938435479|gb|MW305739.1| Norovirus GII isolate HK28 nonstructural polyprotein (ORF1) gene, partial cds; and VP1 (ORF2) and VP2 (ORF3) genes, complete cds
gi|1938435483|gb|MW305740.1| Norovirus GII isolate Arg11927 VP1 (ORF2) gene, partial cds; and VP2 (ORF3) gene, complete cds
gi|1938435486|gb|MW305741.1| Norovirus GII isolate 83 VP1 (ORF2) and VP2 (ORF3) genes, complete cds
gi|1938435489|gb|MW305742.1| Norovirus GII isolate PNV004409 nonstructural polyprotein, RdRp region, (ORF1) gene, partial cds; and VP1 (ORF2) and VP2 (ORF3) genes, complete cds
gi|2027319255|gb|MW661246.1| Norovirus GII isolate BMH11-021, complete genome
gi|2027319256|gb|MW661253.1| Norovirus GII isolate BMH15-067, complete genome
gi|1994397375|gb|MW661264.1| Norovirus GII isolate BMH19-097, complete genome
gi|2027319257|gb|MW661266.1| Norovirus GII isolate BMH19-108, complete genome
gi|1994397403|gb|MW661271.1| Norovirus GII isolate BMH19-113, complete genome
gi|2027319259|gb|MW661272.1| Norovirus GII isolate BMH19-115, complete genome
gi|2027319260|gb|MW661273.1| Norovirus GII isolate BMH19-117, complete genome
gi|2027319261|gb|MW661274.1| Norovirus GII isolate BMH19-118, complete genome
gi|2027319262|gb|MW661275.1| Norovirus GII isolate BMH19-119, complete genome
gi|2027319263|gb|MW661278.1| Norovirus GII isolate BMH19-127, complete genome
gi|2027319264|gb|MW661281.1| Norovirus GII isolate BMH19-130, complete genome
gi|1994397447|gb|MW661282.1| Norovirus GII isolate BMH19-132, complete genome
gi|2027319265|gb|MW661284.1| Norovirus GII isolate BMH19-145, complete genome
gi|2046388671|gb|MZ312111.1| Norovirus GII isolate CIQ1878, complete genome
gi|1007626122|ref|NC_029647.1| Norovirus GIV, complete sequence
gi|1072762143|ref|NC_031324.1| Primate norovirus, complete genome
gi|1751536536|ref|NC_044853.1| Norovirus GI strain Hu/JP/1998/GI.6[PNA4]/No20-Saitama-98-17, complete genome
